# Supplementary material for: High-resolution QTL mapping for grain appearance traits and co-localization of chalkiness-associated differentially expressed candidate genes in rice
Source: Rice (N Y). 2016 Sep 22;9:48. doi: 10.1186/s12284-016-0121-6 (PMC5033801; doi:10.1186/s12284-016-0121-6)
Supplement: Additional file 2: — Table S4. Annotated function of differentially expressed genes identified between parents. (XLSX 1232 kb) [file 12284_2016_121_MOESM2_ESM.xlsx]

## Sheet: Table S P_YZX-vs-P_02428.genes.
Table S4. Annotated function of differentially expressed genes identified between parents.
Gene ID	PYZX_fpkm	P02428_fpkm	log2(FC)	Pvalue	FDR	significant	Symbol	Description	KEGG_A_class	KEGG_B_class	Pathway	GO Component	GO Function	GO Process
OS01G0100200	0.0733333	0.566667	2.94996	0.0024653	0.00951951	yes	-	-	-	-	-	-	-	-
OS01G0100300	0.0533333	0.513333	3.26679	0.0134492	0.0413519	yes	-	-	-	-	-	-	GO:0020037//heme binding;GO:1901363//heterocyclic compound binding;GO:0016491//oxidoreductase activity;GO:0043169//cation binding;GO:0043167//ion binding;GO:0005506//iron ion binding;GO:0005488//binding;GO:0046872//metal ion binding;GO:0016705//oxidoreductase activity, acting on paired donors, with incorporation or reduction of molecular oxygen;GO:0097159//organic cyclic compound binding;GO:00469…	GO:0008152//metabolic process;GO:0055114//oxidation-reduction process;GO:0044710//single-organism metabolic process;GO:0044699//single-organism process
OS01G0102400	149.273	34.8033	-2.10066	2.94912e-108	9.4484e-106	yes	-	Os01g0102400 protein; P0402A09.22 protein; P0455C04.16 protein; Putative uncharacterized protein P0672D08.43; Uncharacterized protein; cDNA, clone: J075175B02, full insert sequence [Source:UniProtKB/TrEMBL;Acc:Q93VF0]	-	-	-	GO:0044446//intracellular organelle part;GO:0044798//nuclear transcription factor complex;GO:0043229//intracellular organelle;GO:0005634//nucleus;GO:0043231//intracellular membrane-bounded organelle;GO:0005622//intracellular;GO:0032991//macromolecular complex;GO:0016602//CCAAT-binding factor complex;GO:0044422//organelle part;GO:0043227//membrane-bounded organelle;GO:0005623//cell;GO:0044424//int…	GO:1901363//heterocyclic compound binding;GO:0046983//protein dimerization activity;GO:0097159//organic cyclic compound binding;GO:0005488//binding;GO:0003676//nucleic acid binding;GO:0001071//nucleic acid binding transcription factor activity;GO:0043565//sequence-specific DNA binding;GO:0003677//DNA binding;GO:0046982//protein heterodimerization activity;GO:0003700//sequence-specific DNA binding…	GO:0060255//regulation of macromolecule metabolic process;GO:1903506//regulation of nucleic acid-templated transcription;GO:0050794//regulation of cellular process;GO:0010556//regulation of macromolecule biosynthetic process;GO:0080090//regulation of primary metabolic process;GO:0019219//regulation of nucleobase-containing compound metabolic process;GO:2000112//regulation of cellular macromolecul…
OS01G0104200	1.11667	0.156667	-2.83343	7.24723e-05	0.000394607	yes	-	Uncharacterized protein [Source:UniProtKB/TrEMBL;Acc:A2ZNA6]	-	-	-	GO:0043227//membrane-bounded organelle;GO:0044424//intracellular part;GO:0005623//cell;GO:0005622//intracellular;GO:0043229//intracellular organelle;GO:0043231//intracellular membrane-bounded organelle;GO:0005634//nucleus;GO:0044464//cell part;GO:0043226//organelle	GO:0005488//binding;GO:0003677//DNA binding;GO:0003676//nucleic acid binding;GO:0097159//organic cyclic compound binding;GO:1901363//heterocyclic compound binding	GO:0031323//regulation of cellular metabolic process;GO:0044238//primary metabolic process;GO:0051252//regulation of RNA metabolic process;GO:0080090//regulation of primary metabolic process;GO:0016070//RNA metabolic process;GO:0044249//cellular biosynthetic process;GO:0044260//cellular macromolecule metabolic process;GO:0009059//macromolecule biosynthetic process;GO:2001141//regulation of RNA bi…
OS01G0104500	503.787	216.723	-1.21696	5.40156e-54	5.39113e-52	yes	-	NAM protein; Os01g0104500 protein; Putative NAM protein; Uncharacterized protein; cDNA, clone: J075186C19, full insert sequence [Source:UniProtKB/TrEMBL;Acc:Q9FTY0]	-	-	-	GO:0005634//nucleus;GO:0043231//intracellular membrane-bounded organelle;GO:0005622//intracellular;GO:0005623//cell;GO:0044464//cell part;GO:0043229//intracellular organelle;GO:0043226//organelle;GO:0044424//intracellular part;GO:0043227//membrane-bounded organelle	GO:0005488//binding;GO:1901363//heterocyclic compound binding;GO:0003676//nucleic acid binding;GO:0003677//DNA binding;GO:0097159//organic cyclic compound binding	GO:0071704//organic substance metabolic process;GO:0006355//regulation of transcription, DNA-templated;GO:0019438//aromatic compound biosynthetic process;GO:0010468//regulation of gene expression;GO:0080090//regulation of primary metabolic process;GO:0050794//regulation of cellular process;GO:1901576//organic substance biosynthetic process;GO:0046483//heterocycle metabolic process;GO:2001141//reg…
OS01G0105700	1.25333	0.18	-2.7997	1.54848e-06	1.12189e-05	yes	-	Os01g0105700 protein [Source:UniProtKB/TrEMBL;Acc:Q0JRE3]	-	-	-	GO:0043227//membrane-bounded organelle;GO:0044464//cell part;GO:0044424//intracellular part;GO:0043229//intracellular organelle;GO:0043231//intracellular membrane-bounded organelle;GO:0005622//intracellular;GO:0005634//nucleus;GO:0043226//organelle;GO:0005623//cell	GO:0005488//binding;GO:0001071//nucleic acid binding transcription factor activity;GO:0046983//protein dimerization activity;GO:0003700//sequence-specific DNA binding transcription factor activity;GO:0005515//protein binding	GO:0031326//regulation of cellular biosynthetic process;GO:0080090//regulation of primary metabolic process;GO:0010468//regulation of gene expression;GO:0051171//regulation of nitrogen compound metabolic process;GO:0009889//regulation of biosynthetic process;GO:2001141//regulation of RNA biosynthetic process;GO:0050794//regulation of cellular process;GO:0006355//regulation of transcription, DNA-t…
OS01G0109000	0.806667	2.91333	1.85263	2.45825e-09	2.5873e-08	yes	-	-	-	-	-	-	-	-
OS01G0111100	2.16	13.0633	2.59642	9.10976e-30	3.81514e-28	yes	-	Os01g0111100 protein; Putative uncharacterized protein P0439B06.20 [Source:UniProtKB/TrEMBL;Acc:Q657T1]	-	-	-	GO:0043231//intracellular membrane-bounded organelle;GO:0043226//organelle;GO:0009507//chloroplast;GO:0009536//plastid;GO:0005623//cell;GO:0044464//cell part;GO:0005737//cytoplasm;GO:0043227//membrane-bounded organelle;GO:0044444//cytoplasmic part;GO:0043229//intracellular organelle;GO:0044424//intracellular part;GO:0005622//intracellular	GO:0016853//isomerase activity;GO:0016859//cis-trans isomerase activity;GO:0003824//catalytic activity;GO:0003755//peptidyl-prolyl cis-trans isomerase activity	GO:0006139//nucleobase-containing compound metabolic process;GO:0046483//heterocycle metabolic process;GO:0006629//lipid metabolic process;GO:0006796//phosphate-containing compound metabolic process;GO:0018193//peptidyl-amino acid modification;GO:0008299//isoprenoid biosynthetic process;GO:0016556//mRNA modification;GO:0044699//single-organism process;GO:0044763//single-organism cellular process;…
OS01G0113200	0.856667	11.5433	3.75218	2.27752e-76	3.61224e-74	yes	-	Os01g0113200 protein; Putative rust resistance kinase Lr10 [Source:UniProtKB/TrEMBL;Acc:Q94E34]	-	-	-	-	GO:0016773//phosphotransferase activity, alcohol group as acceptor;GO:0004674//protein serine/threonine kinase activity;GO:0032553//ribonucleotide binding;GO:0017076//purine nucleotide binding;GO:0035639//purine ribonucleoside triphosphate binding;GO:0004672//protein kinase activity;GO:1901363//heterocyclic compound binding;GO:0032555//purine ribonucleotide binding;GO:0043168//anion binding;GO:00…	GO:0043170//macromolecule metabolic process;GO:0006464//cellular protein modification process;GO:0016310//phosphorylation;GO:0036211//protein modification process;GO:0071704//organic substance metabolic process;GO:0044260//cellular macromolecule metabolic process;GO:0019538//protein metabolic process;GO:0044238//primary metabolic process;GO:0006468//protein phosphorylation;GO:0008152//metabolic p…
OS01G0113350	0.001	0.26	8.02237	0.000202433	0.00100614	yes	-	Putative receptor serine/threonine kinase PR5K [Source:UniProtKB/TrEMBL;Acc:Q656X4]	-	-	-	-	GO:1901265//nucleoside phosphate binding;GO:0032555//purine ribonucleotide binding;GO:0017076//purine nucleotide binding;GO:0036094//small molecule binding;GO:0005488//binding;GO:0004672//protein kinase activity;GO:0032550//purine ribonucleoside binding;GO:0004674//protein serine/threonine kinase activity;GO:0032559//adenyl ribonucleotide binding;GO:0016301//kinase activity;GO:0032553//ribonucleo…	GO:0036211//protein modification process;GO:0016310//phosphorylation;GO:0043170//macromolecule metabolic process;GO:0008152//metabolic process;GO:0044267//cellular protein metabolic process;GO:0044237//cellular metabolic process;GO:0006468//protein phosphorylation;GO:0043412//macromolecule modification;GO:0019538//protein metabolic process;GO:0006796//phosphate-containing compound metabolic proce…
OS01G0113400	0.001	1.79	10.8057	2.51932e-30	1.07762e-28	yes	-	Os01g0113400 protein; Putative rust resistance kinase Lr10 [Source:UniProtKB/TrEMBL;Acc:Q656W5]	-	-	-	-	GO:1901265//nucleoside phosphate binding;GO:0004672//protein kinase activity;GO:0043168//anion binding;GO:0017076//purine nucleotide binding;GO:0016772//transferase activity, transferring phosphorus-containing groups;GO:0001883//purine nucleoside binding;GO:0000166//nucleotide binding;GO:0030554//adenyl nucleotide binding;GO:0005488//binding;GO:0097159//organic cyclic compound binding;GO:0097367/…	GO:0009987//cellular process;GO:0044267//cellular protein metabolic process;GO:0044238//primary metabolic process;GO:0006468//protein phosphorylation;GO:0019538//protein metabolic process;GO:0006464//cellular protein modification process;GO:0044237//cellular metabolic process;GO:0006793//phosphorus metabolic process;GO:0043412//macromolecule modification;GO:0016310//phosphorylation;GO:0008152//me…
OS01G0113450	0.13	1.45333	3.48278	1.21342e-14	2.06237e-13	yes	-	-	-	-	-	-	-	-
OS01G0114200	2.11333	0.93	-1.18422	0.00882154	0.0288078	yes	-	-	-	-	-	-	-	-
OS01G0114600	0.001	0.546667	9.09452	8.9045e-07	6.69519e-06	yes	-	-	-	-	-	-	GO:0043167//ion binding;GO:0032559//adenyl ribonucleotide binding;GO:0017076//purine nucleotide binding;GO:0016301//kinase activity;GO:0032549//ribonucleoside binding;GO:1901363//heterocyclic compound binding;GO:0004672//protein kinase activity;GO:0016773//phosphotransferase activity, alcohol group as acceptor;GO:1901265//nucleoside phosphate binding;GO:0030554//adenyl nucleotide binding;GO:00973…	GO:0006793//phosphorus metabolic process;GO:0043412//macromolecule modification;GO:0036211//protein modification process;GO:0044260//cellular macromolecule metabolic process;GO:0043170//macromolecule metabolic process;GO:0008152//metabolic process;GO:0044267//cellular protein metabolic process;GO:0006468//protein phosphorylation;GO:0006464//cellular protein modification process;GO:0016310//phosph…
OS01G0114800	0.0666667	0.556667	3.06178	0.000568442	0.00255209	yes	-	-	-	-	-	-	-	-
OS01G0115800	0.69	0.226667	-1.60602	0.000460251	0.00210831	yes	-	-	-	-	-	-	-	-
OS01G0115950	0.713333	0.23	-1.63294	0.00311777	0.011695	yes	-	-	-	-	-	-	-	-
OS01G0116300	0.001	0.47	8.87652	1.08333e-06	8.04911e-06	yes	-	-	-	-	-	-	-	-
OS01G0116400	3.22	0.303333	-3.40808	1.5143e-32	7.12409e-31	yes	-	Os01g0116400 protein; Putative rust resistance kinase Lr10; Uncharacterized protein; cDNA clone:J013046E24, full insert sequence [Source:UniProtKB/TrEMBL;Acc:Q5ZE83]	-	-	-	-	GO:0035639//purine ribonucleoside triphosphate binding;GO:0036094//small molecule binding;GO:0005488//binding;GO:0004672//protein kinase activity;GO:0016773//phosphotransferase activity, alcohol group as acceptor;GO:0043168//anion binding;GO:0032549//ribonucleoside binding;GO:0030554//adenyl nucleotide binding;GO:0097367//carbohydrate derivative binding;GO:0032559//adenyl ribonucleotide binding;G…	GO:0019538//protein metabolic process;GO:0006796//phosphate-containing compound metabolic process;GO:0044238//primary metabolic process;GO:0006793//phosphorus metabolic process;GO:0009987//cellular process;GO:0043170//macromolecule metabolic process;GO:0071704//organic substance metabolic process;GO:0044260//cellular macromolecule metabolic process;GO:0044237//cellular metabolic process;GO:003621…
OS01G0116650	2.93667	0.353333	-3.05508	2.22764e-26	7.89482e-25	yes	-	-	-	-	-	-	-	-
OS01G0117100	0.001	0.61	9.25267	6.9272e-07	5.28179e-06	yes	-	-	-	-	-	-	GO:0030554//adenyl nucleotide binding;GO:0005488//binding;GO:1901265//nucleoside phosphate binding;GO:0043167//ion binding;GO:0016740//transferase activity;GO:0001882//nucleoside binding;GO:0032549//ribonucleoside binding;GO:0000166//nucleotide binding;GO:1901363//heterocyclic compound binding;GO:0097159//organic cyclic compound binding;GO:0043168//anion binding;GO:0032553//ribonucleotide binding…	GO:0036211//protein modification process;GO:0043170//macromolecule metabolic process;GO:0044260//cellular macromolecule metabolic process;GO:0016310//phosphorylation;GO:0044267//cellular protein metabolic process;GO:0019538//protein metabolic process;GO:0044238//primary metabolic process;GO:0008152//metabolic process;GO:0006464//cellular protein modification process;GO:0006468//protein phosphoryl…
OS01G0117300	0.001	0.753333	9.55714	1.93419e-07	1.60871e-06	yes	-	-	-	-	-	-	GO:0005488//binding;GO:0000166//nucleotide binding;GO:0016301//kinase activity;GO:0004672//protein kinase activity;GO:0017076//purine nucleotide binding;GO:0032559//adenyl ribonucleotide binding;GO:1901363//heterocyclic compound binding;GO:0043168//anion binding;GO:0016772//transferase activity, transferring phosphorus-containing groups;GO:0032553//ribonucleotide binding;GO:0097159//organic cycli…	GO:0008152//metabolic process;GO:0006796//phosphate-containing compound metabolic process;GO:0019538//protein metabolic process;GO:0006468//protein phosphorylation;GO:0036211//protein modification process;GO:0044260//cellular macromolecule metabolic process;GO:0044237//cellular metabolic process;GO:0016310//phosphorylation;GO:0043170//macromolecule metabolic process;GO:0006793//phosphorus metabol…
OS01G0117450	0.0733333	0.42	2.51785	0.00129449	0.00537909	yes	-	-	-	-	-	-	-	-
OS01G0117600	0.12	1.04	3.11548	9.09882e-12	1.22123e-10	yes	-	Os01g0117600 protein; Putative rust resistance kinase Lr10 [Source:UniProtKB/TrEMBL;Acc:Q5ZE92]	-	-	-	-	GO:0016773//phosphotransferase activity, alcohol group as acceptor;GO:0032550//purine ribonucleoside binding;GO:0005524//ATP binding;GO:0030554//adenyl nucleotide binding;GO:0036094//small molecule binding;GO:0003824//catalytic activity;GO:0000166//nucleotide binding;GO:0017076//purine nucleotide binding;GO:1901265//nucleoside phosphate binding;GO:0032549//ribonucleoside binding;GO:0097367//carbo…	GO:0019538//protein metabolic process;GO:0043170//macromolecule metabolic process;GO:0036211//protein modification process;GO:0044238//primary metabolic process;GO:0044260//cellular macromolecule metabolic process;GO:0006468//protein phosphorylation;GO:0044237//cellular metabolic process;GO:0044267//cellular protein metabolic process;GO:0009987//cellular process;GO:0006464//cellular protein modif…
OS01G0117650	0.15	1.07	2.83458	2.75867e-07	2.23527e-06	yes	-	-	-	-	-	-	-	-
OS01G0118400	1.91333	4.1	1.09954	9.68389e-07	7.24381e-06	yes	-	Os01g0118400 protein [Source:UniProtKB/TrEMBL;Acc:Q0JR54]	-	-	-	-	GO:0016740//transferase activity;GO:0003824//catalytic activity;GO:0016757//transferase activity, transferring glycosyl groups	-
OS01G0119000	0.21	0.563333	1.4236	0.0110437	0.0349486	yes	-	Os01g0119000 protein; Putative HGA6; cDNA clone:001-205-C08, full insert sequence [Source:UniProtKB/TrEMBL;Acc:Q9FTE0]	-	-	-	-	GO:0016740//transferase activity;GO:0003824//catalytic activity;GO:0016757//transferase activity, transferring glycosyl groups	-
OS01G0121000	0.703333	2.78333	1.98453	2.15828e-06	1.53183e-05	yes	-	Os01g0120900 protein; Putative uncharacterized protein P0684C01.6 [Source:UniProtKB/TrEMBL;Acc:Q5ZEM4]	-	-	-	-	GO:0003674//molecular_function	-
OS01G0123900	1.11	3.18	1.51847	0.00157414	0.00638383	yes	-	Os01g0123900 protein; cDNA clone:001-025-D04, full insert sequence; cDNA clone:006-203-G05, full insert sequence; cDNA clone:J023053A08, full insert sequence [Source:UniProtKB/TrEMBL;Acc:Q0JR29]	-	-	-	GO:0005576//extracellular region	GO:0030234//enzyme regulator activity;GO:0004867//serine-type endopeptidase inhibitor activity;GO:0061134//peptidase regulator activity;GO:0030414//peptidase inhibitor activity;GO:0004857//enzyme inhibitor activity;GO:0004866//endopeptidase inhibitor activity;GO:0061135//endopeptidase regulator activity;GO:0098772//molecular function regulator	GO:0030162//regulation of proteolysis;GO:0031324//negative regulation of cellular metabolic process;GO:0080090//regulation of primary metabolic process;GO:0048519//negative regulation of biological process;GO:0032268//regulation of cellular protein metabolic process;GO:0048523//negative regulation of cellular process;GO:0065007//biological regulation;GO:0045861//negative regulation of proteolysis…
OS01G0124200	47.3033	95.25	1.00978	8.51255e-15	1.4639e-13	yes	-	Bowman-Birk type proteinase inhibitor A; Os01g0124200 protein; cDNA clone:001-035-D09, full insert sequence; cDNA clone:006-202-G03, full insert sequence; cDNA clone:J013096H09, full insert sequence [Source:UniProtKB/TrEMBL;Acc:A5HEI2]	-	-	-	GO:0005576//extracellular region	GO:0004866//endopeptidase inhibitor activity;GO:0004867//serine-type endopeptidase inhibitor activity;GO:0061135//endopeptidase regulator activity;GO:0030234//enzyme regulator activity;GO:0004857//enzyme inhibitor activity;GO:0098772//molecular function regulator;GO:0061134//peptidase regulator activity;GO:0030414//peptidase inhibitor activity	GO:0048523//negative regulation of cellular process;GO:0045861//negative regulation of proteolysis;GO:0031323//regulation of cellular metabolic process;GO:0010605//negative regulation of macromolecule metabolic process;GO:0048519//negative regulation of biological process;GO:0032268//regulation of cellular protein metabolic process;GO:0080090//regulation of primary metabolic process;GO:0050794//r…
OS01G0127600	0.33	15.4367	5.54775	2.13391e-52	2.02868e-50	yes	-	Os01g0127600 protein; Putative Bowman Birk trypsin inhibitor; Uncharacterized protein; cDNA clone:001-125-D07, full insert sequence; cDNA clone:J033085I16, full insert sequence [Source:UniProtKB/TrEMBL;Acc:Q9FTR9]	-	-	-	GO:0005576//extracellular region	GO:0030234//enzyme regulator activity;GO:0004867//serine-type endopeptidase inhibitor activity;GO:0061135//endopeptidase regulator activity;GO:0098772//molecular function regulator;GO:0004866//endopeptidase inhibitor activity;GO:0030414//peptidase inhibitor activity;GO:0061134//peptidase regulator activity;GO:0004857//enzyme inhibitor activity	GO:0080090//regulation of primary metabolic process;GO:0032268//regulation of cellular protein metabolic process;GO:0051248//negative regulation of protein metabolic process;GO:0050790//regulation of catalytic activity;GO:0065009//regulation of molecular function;GO:0048519//negative regulation of biological process;GO:0010605//negative regulation of macromolecule metabolic process;GO:0051346//ne…
OS01G0129600	0.001	0.513333	9.00375	0.000336892	0.00159333	yes	-	-	-	-	-	-	-	-
OS01G0129800	1.65	0.001	-10.6883	0.000251983	0.0012256	yes	-	-	-	-	-	-	-	-
OS01G0131300	67.54	31.7767	-1.08777	3.27064e-13	5.00165e-12	yes	-	-	-	-	-	-	-	-
OS01G0132000	1.26667	4.22667	1.73848	0.000454963	0.00208647	yes	-	Os01g0132000 protein; Putative wound-induced protease inhibitor; Uncharacterized protein; cDNA clone:001-024-F05, full insert sequence [Source:UniProtKB/TrEMBL;Acc:Q9LGB2]	-	-	-	GO:0005576//extracellular region	GO:0003824//catalytic activity;GO:0004866//endopeptidase inhibitor activity;GO:0098772//molecular function regulator;GO:0004867//serine-type endopeptidase inhibitor activity;GO:0030234//enzyme regulator activity;GO:0061135//endopeptidase regulator activity;GO:0061134//peptidase regulator activity;GO:0008233//peptidase activity;GO:0016787//hydrolase activity;GO:0030414//peptidase inhibitor activit…	GO:0048519//negative regulation of biological process;GO:0050794//regulation of cellular process;GO:0051346//negative regulation of hydrolase activity;GO:0010605//negative regulation of macromolecule metabolic process;GO:0048523//negative regulation of cellular process;GO:0043086//negative regulation of catalytic activity;GO:0031324//negative regulation of cellular metabolic process;GO:0051248//n…
OS01G0132100	0.0766667	0.343333	2.16294	0.000486846	0.00221745	yes	-	Putative verticillium wilt disease resistance protein Ve2 [Source:UniProtKB/TrEMBL;Acc:Q5ZCM3]	-	-	-	-	GO:0005488//binding;GO:0005515//protein binding	-
OS01G0132500	7.01333	2.96	-1.2445	3.87341e-05	0.000222236	yes	-	-	-	-	-	-	-	-
OS01G0132700	1.71667	3.78333	1.14005	0.00205004	0.00809155	yes	-	Os01g0132700 protein; Uncharacterized protein; cDNA, clone: J065187N12, full insert sequence [Source:UniProtKB/TrEMBL;Acc:Q0JQY0]	-	-	-	GO:0005623//cell;GO:0044451//nucleoplasm part;GO:0070013//intracellular organelle lumen;GO:0005622//intracellular;GO:0044422//organelle part;GO:0005654//nucleoplasm;GO:0016592//mediator complex;GO:0032991//macromolecular complex;GO:0044446//intracellular organelle part;GO:0043227//membrane-bounded organelle;GO:0044424//intracellular part;GO:0043234//protein complex;GO:0031981//nuclear lumen;GO:00…	GO:0001104//RNA polymerase II transcription cofactor activity;GO:0000988//protein binding transcription factor activity;GO:0000989//transcription factor binding transcription factor activity;GO:0003712//transcription cofactor activity;GO:0001076//RNA polymerase II transcription factor binding transcription factor activity	GO:0051252//regulation of RNA metabolic process;GO:0065007//biological regulation;GO:0031323//regulation of cellular metabolic process;GO:0019219//regulation of nucleobase-containing compound metabolic process;GO:0010468//regulation of gene expression;GO:0006357//regulation of transcription from RNA polymerase II promoter;GO:0010556//regulation of macromolecule biosynthetic process;GO:0009889//re…
OS01G0135700	5.39333	1.61333	-1.74113	3.79388e-09	3.91586e-08	yes	CML16	Probable calcium-binding protein CML16 [Source:UniProtKB/Swiss-Prot;Acc:Q5ZCK5]	Organismal Systems	Environmental adaptation	ko04626//Plant-pathogen interaction	-	GO:0046872//metal ion binding;GO:0005488//binding;GO:0043169//cation binding;GO:0043167//ion binding;GO:0005509//calcium ion binding	-
OS01G0135900	17.6933	3.57	-2.30921	9.99328e-17	1.97999e-15	yes	HSP17.9B	-	Genetic Information Processing	Folding, sorting and degradation	ko04141//Protein processing in endoplasmic reticulum	GO:0005622//intracellular;GO:0005737//cytoplasm;GO:0044424//intracellular part;GO:0044464//cell part;GO:0005623//cell	-	GO:0006950//response to stress;GO:0050896//response to stimulus
OS01G0136000	0.353333	2.77333	2.97252	5.6957e-06	3.7843e-05	yes	HSP16.9C	16.9 kDa class I heat shock protein 3 [Source:UniProtKB/Swiss-Prot;Acc:Q943E7]	Genetic Information Processing	Folding, sorting and degradation	ko04141//Protein processing in endoplasmic reticulum	GO:0044464//cell part;GO:0005622//intracellular;GO:0005623//cell;GO:0005737//cytoplasm;GO:0044424//intracellular part	-	GO:0009628//response to abiotic stimulus;GO:0006950//response to stress;GO:0050896//response to stimulus;GO:0009266//response to temperature stimulus;GO:0009408//response to heat
OS01G0136050	102.473	44.87	-1.19143	3.62556e-15	6.41391e-14	yes	-	-	-	-	-	-	-	-
OS01G0136100	223.02	105.433	-1.08084	2.21176e-15	3.96977e-14	yes	HSP16.9A	16.9 kDa class I heat shock protein 1 [Source:UniProtKB/Swiss-Prot;Acc:P27777]	Genetic Information Processing	Folding, sorting and degradation	ko04141//Protein processing in endoplasmic reticulum	GO:0005623//cell;GO:0044424//intracellular part;GO:0005737//cytoplasm;GO:0044464//cell part;GO:0005622//intracellular	-	GO:0022607//cellular component assembly;GO:0070271//protein complex biogenesis;GO:0071822//protein complex subunit organization;GO:0065003//macromolecular complex assembly;GO:0009408//response to heat;GO:0006950//response to stress;GO:0051259//protein oligomerization;GO:0050896//response to stimulus;GO:0044085//cellular component biogenesis;GO:0016043//cellular component organization;GO:0009628//…
OS01G0136200	12.7633	0.93	-3.77863	1.92268e-30	8.26832e-29	yes	HSP16.9B	16.9 kDa class I heat shock protein 2 [Source:UniProtKB/Swiss-Prot;Acc:Q943E6]	Genetic Information Processing	Folding, sorting and degradation	ko04141//Protein processing in endoplasmic reticulum	GO:0005737//cytoplasm;GO:0044424//intracellular part;GO:0005622//intracellular;GO:0044464//cell part;GO:0005623//cell	-	GO:0009266//response to temperature stimulus;GO:0009408//response to heat;GO:0009628//response to abiotic stimulus;GO:0050896//response to stimulus;GO:0006950//response to stress
OS01G0136500	2.56333	0.393333	-2.7042	2.52027e-07	2.05248e-06	yes	-	Uncharacterized protein [Source:UniProtKB/TrEMBL;Acc:A2ZP03]	-	-	-	-	GO:0030247//polysaccharide binding;GO:0001871//pattern binding;GO:0005488//binding;GO:0030246//carbohydrate binding	-
OS01G0136600	20.0033	0.06	-8.38106	5.64384e-83	1.03918e-80	yes	-	-	-	-	-	-	-	-
OS01G0138400	1.12333	0.433333	-1.37424	0.000348961	0.00164267	yes	-	Os01g0138400 protein; Putative receptor serine/threonine kinase PR5K [Source:UniProtKB/TrEMBL;Acc:Q5ZC55]	-	-	-	-	GO:0001882//nucleoside binding;GO:0032549//ribonucleoside binding;GO:0016773//phosphotransferase activity, alcohol group as acceptor;GO:0016772//transferase activity, transferring phosphorus-containing groups;GO:0000166//nucleotide binding;GO:0016740//transferase activity;GO:0004672//protein kinase activity;GO:0097367//carbohydrate derivative binding;GO:0016301//kinase activity;GO:0032559//adenyl…	GO:0044267//cellular protein metabolic process;GO:0044237//cellular metabolic process;GO:0006464//cellular protein modification process;GO:0043170//macromolecule metabolic process;GO:0016310//phosphorylation;GO:0006468//protein phosphorylation;GO:0071704//organic substance metabolic process;GO:0006796//phosphate-containing compound metabolic process;GO:0006793//phosphorus metabolic process;GO:001…
OS01G0140100	34.18	71.29	1.06055	1.60174e-14	2.69945e-13	yes	-	Os01g0140100 protein; Putative aspartic proteinase nepenthesin I; Uncharacterized protein; cDNA clone:J013170M01, full insert sequence [Source:UniProtKB/TrEMBL;Acc:Q9AWT3]	-	-	-	-	GO:0004190//aspartic-type endopeptidase activity;GO:0070011//peptidase activity, acting on L-amino acid peptides;GO:0004175//endopeptidase activity;GO:0003824//catalytic activity;GO:0008233//peptidase activity;GO:0070001//aspartic-type peptidase activity;GO:0016787//hydrolase activity	GO:0019538//protein metabolic process;GO:0043170//macromolecule metabolic process;GO:0006508//proteolysis;GO:0071704//organic substance metabolic process;GO:0044238//primary metabolic process;GO:0008152//metabolic process
OS01G0141600	1.43667	0.473333	-1.6018	3.356e-05	0.000194817	yes	-	Os01g0141600 protein; Putative uncharacterized protein P0019D06.7 [Source:UniProtKB/TrEMBL;Acc:Q5ZEN6]	-	-	-	-	GO:0003674//molecular_function	GO:0008150//biological_process
OS01G0144100	0.616667	1.78667	1.53471	0.00156236	0.00633928	yes	-	Os01g0144100 protein; Putative uncharacterized protein P0024G09.30; cDNA clone:001-008-F11, full insert sequence; cDNA clone:001-023-B04, full insert sequence [Source:UniProtKB/TrEMBL;Acc:Q9ARP1]	-	-	-	GO:0031978//plastid thylakoid lumen;GO:0016020//membrane;GO:0044446//intracellular organelle part;GO:0009535//chloroplast thylakoid membrane;GO:0034357//photosynthetic membrane;GO:0043227//membrane-bounded organelle;GO:0043229//intracellular organelle;GO:0031976//plastid thylakoid;GO:0009507//chloroplast;GO:0009543//chloroplast thylakoid lumen;GO:0042651//thylakoid membrane;GO:0044434//chloroplas…	GO:0005515//protein binding;GO:0003674//molecular_function;GO:0005488//binding	GO:0006633//fatty acid biosynthetic process;GO:0019693//ribose phosphate metabolic process;GO:0042440//pigment metabolic process;GO:0009607//response to biotic stimulus;GO:0019682//glyceraldehyde-3-phosphate metabolic process;GO:0043085//positive regulation of catalytic activity;GO:0016108//tetraterpenoid metabolic process;GO:0006720//isoprenoid metabolic process;GO:0006082//organic acid metaboli…
OS01G0144200	0.113333	2.26667	4.32193	3.36062e-12	4.71703e-11	yes	-	-	-	-	-	-	-	-
OS01G0144700	4.37	0.94	-2.2169	6.00894e-06	3.97347e-05	yes	-	Os01g0144700 protein; Putative uncharacterized protein P0024G09.36; Uncharacterized protein; cDNA clone:001-110-F06, full insert sequence [Source:UniProtKB/TrEMBL;Acc:Q5ZBL3]	-	-	-	GO:0005575//cellular_component	GO:0003674//molecular_function	GO:0008150//biological_process
OS01G0144800	1.46333	0.001	-10.515	1.94779e-07	1.61834e-06	yes	-	-	-	-	-	-	-	-
OS01G0144900	0.316667	0.001	-8.30682	1.59213e-05	9.79054e-05	yes	-	-	-	-	-	-	-	-
OS01G0145200	0.596667	0.0366667	-4.02438	0.00776717	0.025803	yes	-	-	-	-	-	-	-	-
OS01G0146200	0.001	0.583333	9.18818	0.000201736	0.00100314	yes	-	-	-	-	-	-	-	-
OS01G0147600	0.16	1.12333	2.81164	0.000520647	0.00235867	yes	-	-	-	-	-	-	-	-
OS01G0148100	2.35333	0.55	-2.0972	4.81693e-12	6.64334e-11	yes	-	-	-	-	-	-	-	-
OS01G0149400	38.35	0.126667	-8.24205	1.62809e-67	2.11177e-65	yes	-	Os01g0149400 protein [Source:UniProtKB/TrEMBL;Acc:Q0JQP0]	-	-	-	GO:0009536//plastid;GO:0031981//nuclear lumen;GO:0005737//cytoplasm;GO:0044424//intracellular part;GO:0070013//intracellular organelle lumen;GO:0043233//organelle lumen;GO:0043227//membrane-bounded organelle;GO:0044444//cytoplasmic part;GO:0031974//membrane-enclosed lumen;GO:0005730//nucleolus;GO:0044428//nuclear part;GO:0043226//organelle;GO:0043229//intracellular organelle;GO:0044464//cell part…	-	-
OS01G0149700	0.753333	0.286667	-1.39391	0.0012769	0.00531498	yes	-	-	-	-	-	-	GO:0005515//protein binding;GO:0005488//binding	-
OS01G0149750	0.73	0.19	-1.9419	4.42899e-05	0.000250877	yes	-	-	-	-	-	-	-	-
OS01G0152000	0.11	0.296667	1.43134	0.00257107	0.00986964	yes	-	Os01g0152000 protein; Putative uncharacterized protein P0009G03.26; Putative uncharacterized protein P0030H07.5; Uncharacterized protein [Source:UniProtKB/TrEMBL;Acc:Q9LGI5]	-	-	-	GO:0044425//membrane part;GO:0031224//intrinsic component of membrane;GO:0016020//membrane;GO:0016021//integral component of membrane	GO:0000166//nucleotide binding;GO:0036094//small molecule binding;GO:0032549//ribonucleoside binding;GO:0005524//ATP binding;GO:0043168//anion binding;GO:0005515//protein binding;GO:0032555//purine ribonucleotide binding;GO:1901363//heterocyclic compound binding;GO:0001883//purine nucleoside binding;GO:0016773//phosphotransferase activity, alcohol group as acceptor;GO:0004672//protein kinase acti…	GO:0036211//protein modification process;GO:0006468//protein phosphorylation;GO:0009987//cellular process;GO:0006793//phosphorus metabolic process;GO:0043170//macromolecule metabolic process;GO:0043412//macromolecule modification;GO:0044260//cellular macromolecule metabolic process;GO:0071704//organic substance metabolic process;GO:0008152//metabolic process;GO:0006796//phosphate-containing compo…
OS01G0152300	46.6733	19.27	-1.27624	2.14241e-19	5.09944e-18	yes	H2B.10	Histone H2B.10 [Source:UniProtKB/Swiss-Prot;Acc:Q9LGI2]	-	-	-	GO:0005622//intracellular;GO:0043229//intracellular organelle;GO:0000785//chromatin;GO:0043232//intracellular non-membrane-bounded organelle;GO:0044464//cell part;GO:0044815//DNA packaging complex;GO:0005634//nucleus;GO:0032991//macromolecular complex;GO:0043228//non-membrane-bounded organelle;GO:1990104//DNA bending complex;GO:0043227//membrane-bounded organelle;GO:0032993//protein-DNA complex;G…	GO:0046982//protein heterodimerization activity;GO:0005515//protein binding;GO:0005488//binding;GO:0097159//organic cyclic compound binding;GO:0003677//DNA binding;GO:0046983//protein dimerization activity;GO:0003676//nucleic acid binding;GO:1901363//heterocyclic compound binding	-
OS01G0152600	0.156667	0.38	1.2783	0.0102599	0.0327938	yes	-	Putative uncharacterized protein P0009G03.33; Putative uncharacterized protein P0030H07.12 [Source:UniProtKB/TrEMBL;Acc:Q9LGH9]	-	-	-	GO:0016020//membrane;GO:0031224//intrinsic component of membrane;GO:0044425//membrane part;GO:0016021//integral component of membrane	GO:0000166//nucleotide binding;GO:0004674//protein serine/threonine kinase activity;GO:0003824//catalytic activity;GO:0005524//ATP binding;GO:0032559//adenyl ribonucleotide binding;GO:0016740//transferase activity;GO:0001883//purine nucleoside binding;GO:0043168//anion binding;GO:1901265//nucleoside phosphate binding;GO:0032549//ribonucleoside binding;GO:0036094//small molecule binding;GO:0035639…	GO:0019538//protein metabolic process;GO:0044267//cellular protein metabolic process;GO:0008152//metabolic process;GO:0044238//primary metabolic process;GO:0036211//protein modification process;GO:0006464//cellular protein modification process;GO:0043412//macromolecule modification;GO:0009987//cellular process;GO:0016310//phosphorylation;GO:0044237//cellular metabolic process;GO:0006796//phosphat…
OS01G0152800	0.186667	0.753333	2.01282	3.49383e-07	2.7914e-06	yes	-	Os01g0152800 protein; Putative uncharacterized protein P0009G03.36; Putative uncharacterized protein P0030H07.15; cDNA clone:J033106J03, full insert sequence [Source:UniProtKB/TrEMBL;Acc:Q5ZD75]	-	-	-	GO:0044464//cell part;GO:0005886//plasma membrane;GO:0044425//membrane part;GO:0016020//membrane;GO:0016021//integral component of membrane;GO:0005623//cell;GO:0031224//intrinsic component of membrane;GO:0071944//cell periphery	GO:0043167//ion binding;GO:0016772//transferase activity, transferring phosphorus-containing groups;GO:1901265//nucleoside phosphate binding;GO:0016740//transferase activity;GO:0016301//kinase activity;GO:0043168//anion binding;GO:0005515//protein binding;GO:0016773//phosphotransferase activity, alcohol group as acceptor;GO:0017076//purine nucleotide binding;GO:0097159//organic cyclic compound bi…	GO:0006796//phosphate-containing compound metabolic process;GO:0044267//cellular protein metabolic process;GO:0036211//protein modification process;GO:0008152//metabolic process;GO:0006793//phosphorus metabolic process;GO:0044260//cellular macromolecule metabolic process;GO:0019538//protein metabolic process;GO:0006468//protein phosphorylation;GO:0044237//cellular metabolic process;GO:0043170//ma…
OS01G0152850	0.233333	1.02333	2.13281	4.70823e-07	3.68267e-06	yes	-	-	-	-	-	-	-	-
OS01G0154000	0.503333	2.03667	2.01662	2.24905e-05	0.000134135	yes	-	-	-	-	-	-	-	-
OS01G0155200	1.13333	0.37	-1.61498	1.32148e-06	9.70598e-06	yes	-	Serine/threonine-protein kinase [Source:UniProtKB/TrEMBL;Acc:Q943Q1]	-	-	-	-	GO:0097159//organic cyclic compound binding;GO:0043168//anion binding;GO:0032550//purine ribonucleoside binding;GO:0032553//ribonucleotide binding;GO:0016740//transferase activity;GO:1901363//heterocyclic compound binding;GO:0016772//transferase activity, transferring phosphorus-containing groups;GO:0004674//protein serine/threonine kinase activity;GO:0001883//purine nucleoside binding;GO:0030554…	GO:0007154//cell communication;GO:0009875//pollen-pistil interaction;GO:0016310//phosphorylation;GO:0044763//single-organism cellular process;GO:0044237//cellular metabolic process;GO:0044706//multi-multicellular organism process;GO:0006793//phosphorus metabolic process;GO:0006796//phosphate-containing compound metabolic process;GO:0048544//recognition of pollen;GO:0044260//cellular macromolecule…
OS01G0155800	2.87333	0.683333	-2.07206	1.08817e-05	6.8831e-05	yes	-	-	-	-	-	-	-	-
OS01G0156300	0.446667	1.82667	2.03194	0.00109066	0.00461106	yes	-	-	-	-	-	-	-	-
OS01G0157800	1.02333	2.98333	1.54365	0.00018993	0.000949292	yes	-	-	-	-	-	-	-	-
OS01G0158500	0.001	1.23667	10.2722	1.13542e-18	2.59463e-17	yes	-	Uncharacterized protein [Source:UniProtKB/TrEMBL;Acc:B9ESY9]	-	-	-	GO:0005623//cell;GO:0005622//intracellular;GO:0044424//intracellular part;GO:0005737//cytoplasm;GO:0044464//cell part	GO:0032555//purine ribonucleotide binding;GO:0004812//aminoacyl-tRNA ligase activity;GO:0043167//ion binding;GO:0005524//ATP binding;GO:0005488//binding;GO:0032559//adenyl ribonucleotide binding;GO:0030554//adenyl nucleotide binding;GO:0004814//arginine-tRNA ligase activity;GO:0032549//ribonucleoside binding;GO:0032553//ribonucleotide binding;GO:1901265//nucleoside phosphate binding;GO:0001883//p…	GO:0010467//gene expression;GO:0044763//single-organism cellular process;GO:0006520//cellular amino acid metabolic process;GO:0044281//small molecule metabolic process;GO:1901564//organonitrogen compound metabolic process;GO:0006139//nucleobase-containing compound metabolic process;GO:0071704//organic substance metabolic process;GO:0043170//macromolecule metabolic process;GO:0009987//cellular pro…
OS01G0158600	0.001	0.09	6.49185	0.0113652	0.0357785	yes	-	-	-	-	-	-	-	-
OS01G0159000	0.41	5.68667	3.79389	1.84103e-31	8.36636e-30	yes	-	cDNA clone:J023049H21, full insert sequence [Source:UniProtKB/TrEMBL;Acc:B7EHP2]	-	-	-	-	GO:1901363//heterocyclic compound binding;GO:0005488//binding;GO:0097159//organic cyclic compound binding;GO:0043565//sequence-specific DNA binding;GO:0003676//nucleic acid binding;GO:0003677//DNA binding	GO:0019438//aromatic compound biosynthetic process;GO:0044238//primary metabolic process;GO:0006139//nucleobase-containing compound metabolic process;GO:0016070//RNA metabolic process;GO:0018130//heterocycle biosynthetic process;GO:0009987//cellular process;GO:0097659//nucleic acid-templated transcription;GO:0044237//cellular metabolic process;GO:0046483//heterocycle metabolic process;GO:1901360/…
OS01G0160700	0.123333	0.746667	2.5979	1.55202e-08	1.48695e-07	yes	-	Os01g0160700 protein; Putative verticillium wilt disease resistance protein; Uncharacterized protein [Source:UniProtKB/TrEMBL;Acc:Q9LGK8]	-	-	-	-	GO:0005488//binding;GO:0005515//protein binding	-
OS01G0160800	0.001	2.28667	11.159	1.60634e-16	3.12661e-15	yes	-	rRNA N-glycosidase [Source:UniProtKB/TrEMBL;Acc:Q9LGK6]	-	-	-	-	GO:0003824//catalytic activity;GO:0030597//RNA glycosylase activity;GO:0016799//hydrolase activity, hydrolyzing N-glycosyl compounds;GO:0016798//hydrolase activity, acting on glycosyl bonds;GO:0030598//rRNA N-glycosylase activity;GO:0016787//hydrolase activity	GO:0019222//regulation of metabolic process;GO:0010629//negative regulation of gene expression;GO:0010558//negative regulation of macromolecule biosynthetic process;GO:0009892//negative regulation of metabolic process;GO:0048519//negative regulation of biological process;GO:0031324//negative regulation of cellular metabolic process;GO:0006950//response to stress;GO:0032268//regulation of cellular…
OS01G0161200	0.146667	0.001	-7.1964	0.00147252	0.00602897	yes	-	-	-	-	-	-	-	-
OS01G0162300	0.001	0.446667	8.80305	0.00152487	0.00620228	yes	-	Os01g0162300 protein [Source:UniProtKB/TrEMBL;Acc:Q0JQG8]	-	-	-	-	GO:0005488//binding;GO:0005515//protein binding	-
OS01G0162500	0.75	0.32	-1.22882	0.0015459	0.00627805	yes	-	-	-	-	-	-	-	-
OS01G0166300	2.19333	0.893333	-1.29585	0.00828655	0.0272403	yes	-	-	-	-	-	-	-	-
OS01G0166800	1.57667	3.65667	1.21365	1.44342e-08	1.38914e-07	yes	-	Os01g0166800 protein; Putative uncharacterized protein P0701D05.25; cDNA clone:J033067O18, full insert sequence; cDNA clone:J033068H14, full insert sequence [Source:UniProtKB/TrEMBL;Acc:Q5VQH6]	-	-	-	GO:0043233//organelle lumen;GO:0031981//nuclear lumen;GO:0043227//membrane-bounded organelle;GO:0044454//nuclear chromosome part;GO:0005623//cell;GO:0030894//replisome;GO:0009536//plastid;GO:0043226//organelle;GO:0031967//organelle envelope;GO:0005634//nucleus;GO:0042555//MCM complex;GO:0044444//cytoplasmic part;GO:0032991//macromolecular complex;GO:0031975//envelope;GO:0043231//intracellular mem…	GO:0005515//protein binding;GO:0005488//binding	GO:0006270//DNA replication initiation;GO:0030154//cell differentiation;GO:0036211//protein modification process;GO:0016458//gene silencing;GO:0090558//plant epidermis development;GO:0044763//single-organism cellular process;GO:0006259//DNA metabolic process;GO:0006464//cellular protein modification process;GO:0006325//chromatin organization;GO:0040029//regulation of gene expression, epigenetic;G…
OS01G0168500	30.4133	14.92	-1.02746	3.99623e-19	9.36585e-18	yes	-	Os01g0168500 protein; Putative uncharacterized protein OJ1276_B06.19; cDNA clone:J023134M09, full insert sequence [Source:UniProtKB/TrEMBL;Acc:Q5VQF8]	-	-	-	GO:0044425//membrane part;GO:0044422//organelle part;GO:0016020//membrane;GO:0031090//organelle membrane;GO:0005829//cytosol;GO:0043227//membrane-bounded organelle;GO:0005622//intracellular;GO:0044464//cell part;GO:0000407//pre-autophagosomal structure;GO:0034045//pre-autophagosomal structure membrane;GO:0043226//organelle;GO:0005737//cytoplasm;GO:0005623//cell;GO:0019898//extrinsic component of …	GO:0005543//phospholipid binding;GO:1901981//phosphatidylinositol phosphate binding;GO:0043168//anion binding;GO:0032266//phosphatidylinositol-3-phosphate binding;GO:0043167//ion binding;GO:0008289//lipid binding;GO:0080025//phosphatidylinositol-3,5-bisphosphate binding;GO:0035091//phosphatidylinositol binding;GO:1902936//phosphatidylinositol bisphosphate binding;GO:0005515//protein binding;GO:00…	GO:0006995//cellular response to nitrogen starvation;GO:0009058//biosynthetic process;GO:0006914//autophagy;GO:0000422//mitochondrion degradation;GO:0022411//cellular component disassembly;GO:0042157//lipoprotein metabolic process;GO:0044085//cellular component biogenesis;GO:0009991//response to extracellular stimulus;GO:0006464//cellular protein modification process;GO:1901576//organic substance…
OS01G0169800	2.62	9.89	1.9164	2.76023e-18	6.06116e-17	yes	-	Os01g0169800 protein [Source:UniProtKB/TrEMBL;Acc:Q0JQC9]	-	-	-	-	GO:0003824//catalytic activity;GO:0048037//cofactor binding;GO:0097159//organic cyclic compound binding;GO:0043168//anion binding;GO:0030170//pyridoxal phosphate binding;GO:0016846//carbon-sulfur lyase activity;GO:1901363//heterocyclic compound binding;GO:0043167//ion binding;GO:0005488//binding;GO:0016829//lyase activity	GO:0042445//hormone metabolic process;GO:0009058//biosynthetic process;GO:0009958//positive gravitropism;GO:0044281//small molecule metabolic process;GO:0016053//organic acid biosynthetic process;GO:0050789//regulation of biological process;GO:0044763//single-organism cellular process;GO:0080022//primary root development;GO:0065008//regulation of biological quality;GO:0034754//cellular hormone me…
OS01G0170051	4.17333	1.63667	-1.35044	8.78942e-12	1.1802e-10	yes	-	-	-	-	-	-	-	-
OS01G0170700	0.133333	0.373333	1.48543	0.0164349	0.0490308	yes	-	-	-	-	-	-	-	-
OS01G0172100	2.22	1.1	-1.01306	0.000353719	0.00166315	yes	PPT3	Phosphoenolpyruvate/phosphate translocator 3, chloroplastic [Source:UniProtKB/Swiss-Prot;Acc:Q5VQL3]	-	-	-	GO:0044435//plastid part;GO:0031224//intrinsic component of membrane;GO:0044464//cell part;GO:0043231//intracellular membrane-bounded organelle;GO:0042170//plastid membrane;GO:0005623//cell;GO:0016021//integral component of membrane;GO:0009526//plastid envelope;GO:0009941//chloroplast envelope;GO:0044446//intracellular organelle part;GO:0043229//intracellular organelle;GO:0009536//plastid;GO:0009…	GO:0005215//transporter activity;GO:0022891//substrate-specific transmembrane transporter activity;GO:0005342//organic acid transmembrane transporter activity;GO:0015291//secondary active transmembrane transporter activity;GO:0015297//antiporter activity;GO:0008509//anion transmembrane transporter activity;GO:0022857//transmembrane transporter activity;GO:0046943//carboxylic acid transmembrane tr…	GO:0035436//triose phosphate transmembrane transport;GO:0051234//establishment of localization;GO:0044765//single-organism transport;GO:1902578//single-organism localization;GO:1903825//organic acid transmembrane transport;GO:0015711//organic anion transport;GO:0044763//single-organism cellular process;GO:0006811//ion transport;GO:0089722//phosphoenolpyruvate transmembrane transport;GO:0098656//a…
OS01G0172701	0.04	0.41	3.35755	0.0162489	0.0485709	yes	-	-	-	-	-	-	-	-
OS01G0174200	0.001	0.936667	9.87139	8.26175e-05	0.000444409	yes	-	-	-	-	-	-	-	-
OS01G0174400	3.23333	11.0033	1.76685	2.8149e-28	1.10791e-26	yes	-	-	-	-	-	-	-	-
OS01G0174500	2.92667	9.83333	1.74842	2.98857e-14	4.93038e-13	yes	-	Oxoglutarate/iron-dependent oxygenase [Source:Projected from Arabidopsis thaliana (AT4G25600) TAIR;Acc:AT4G25600]	Metabolism	Amino acid metabolism	ko00330//Arginine and proline metabolism	-	GO:0005506//iron ion binding;GO:0048029//monosaccharide binding;GO:0019842//vitamin binding;GO:0016705//oxidoreductase activity, acting on paired donors, with incorporation or reduction of molecular oxygen;GO:0030246//carbohydrate binding;GO:0046914//transition metal ion binding;GO:0046872//metal ion binding;GO:0036094//small molecule binding;GO:0016491//oxidoreductase activity;GO:0031406//carbox…	GO:0055114//oxidation-reduction process;GO:0008152//metabolic process;GO:0044710//single-organism metabolic process;GO:0044699//single-organism process
OS01G0174600	2.37333	27.8567	3.55304	1.51833e-89	3.33179e-87	yes	-	Zinc finger CCCH domain-containing protein 1 [Source:UniProtKB/Swiss-Prot;Acc:Q5VR07]	-	-	-	-	GO:1901363//heterocyclic compound binding;GO:0003676//nucleic acid binding;GO:0043169//cation binding;GO:0097159//organic cyclic compound binding;GO:0005488//binding;GO:0043167//ion binding;GO:0046872//metal ion binding;GO:0003677//DNA binding	-
OS01G0174700	0.92	4.33667	2.23688	3.24893e-17	6.61724e-16	yes	PID2	Protein kinase PINOID 2 [Source:UniProtKB/Swiss-Prot;Acc:Q94E49]	-	-	-	-	GO:0004674//protein serine/threonine kinase activity;GO:0017076//purine nucleotide binding;GO:0032550//purine ribonucleoside binding;GO:0032559//adenyl ribonucleotide binding;GO:0016772//transferase activity, transferring phosphorus-containing groups;GO:0016740//transferase activity;GO:0001883//purine nucleoside binding;GO:1901363//heterocyclic compound binding;GO:0005515//protein binding;GO:0004…	GO:0007154//cell communication;GO:0010033//response to organic substance;GO:0032501//multicellular organismal process;GO:0071365//cellular response to auxin stimulus;GO:0065007//biological regulation;GO:0048316//seed development;GO:0051716//cellular response to stimulus;GO:0044767//single-organism developmental process;GO:0009733//response to auxin;GO:0070887//cellular response to chemical stimul…
OS01G0174900	2.35333	12.0533	2.35665	3.91703e-24	1.23033e-22	yes	GRXS1	Monothiol glutaredoxin-S1, mitochondrial [Source:UniProtKB/Swiss-Prot;Acc:Q0JQ97]	-	-	-	GO:0005622//intracellular;GO:0044424//intracellular part;GO:0043226//organelle;GO:0043227//membrane-bounded organelle;GO:0005737//cytoplasm;GO:0044444//cytoplasmic part;GO:0044464//cell part;GO:0043229//intracellular organelle;GO:0043231//intracellular membrane-bounded organelle;GO:0005739//mitochondrion;GO:0005623//cell	GO:0051537//2 iron, 2 sulfur cluster binding;GO:0015035//protein disulfide oxidoreductase activity;GO:0003824//catalytic activity;GO:0046872//metal ion binding;GO:0016667//oxidoreductase activity, acting on a sulfur group of donors;GO:0005488//binding;GO:0043169//cation binding;GO:0051536//iron-sulfur cluster binding;GO:0051540//metal cluster binding;GO:0015036//disulfide oxidoreductase activity;…	GO:0042592//homeostatic process;GO:0019725//cellular homeostasis;GO:0050794//regulation of cellular process;GO:0050789//regulation of biological process;GO:0044763//single-organism cellular process;GO:0045454//cell redox homeostasis;GO:0065008//regulation of biological quality;GO:0065007//biological regulation;GO:0009987//cellular process;GO:0044699//single-organism process
OS01G0175400	0.68	1.88333	1.46968	0.000135337	0.000695195	yes	-	Os01g0175400 protein; Putative ankyrin-like protein; cDNA clone:J033087A12, full insert sequence [Source:UniProtKB/TrEMBL;Acc:Q5VQZ7]	-	-	-	-	GO:0005488//binding;GO:0005515//protein binding	-
OS01G0175500	1.94	5.35667	1.46528	1.46051e-09	1.5808e-08	yes	-	-	-	-	-	-	-	-
OS01G0175600	1.50333	12.8733	3.09815	4.72153e-77	7.63982e-75	yes	-	Os01g0175600 protein; cDNA clone:J023086K01, full insert sequence [Source:UniProtKB/TrEMBL;Acc:Q0JQ90]	-	-	-	GO:0005623//cell;GO:0031224//intrinsic component of membrane;GO:0044425//membrane part;GO:0016020//membrane;GO:0005886//plasma membrane;GO:0071944//cell periphery;GO:0016021//integral component of membrane;GO:0044464//cell part	GO:0015291//secondary active transmembrane transporter activity;GO:0008509//anion transmembrane transporter activity;GO:0005452//inorganic anion exchanger activity;GO:0015075//ion transmembrane transporter activity;GO:0022804//active transmembrane transporter activity;GO:0022892//substrate-specific transporter activity;GO:0015103//inorganic anion transmembrane transporter activity;GO:0022891//sub…	GO:0051179//localization;GO:1902578//single-organism localization;GO:0006810//transport;GO:0044765//single-organism transport;GO:0006811//ion transport;GO:0044699//single-organism process;GO:0051234//establishment of localization;GO:0006820//anion transport
OS01G0175633	0.516667	3.79667	2.87743	4.50764e-27	1.67148e-25	yes	-	-	-	-	-	-	-	-
OS01G0175733	0.393333	1.18667	1.59309	5.92115e-05	0.000328488	yes	-	-	-	-	-	-	-	-
OS01G0177400	2.53333	0.323333	-2.96994	5.50703e-08	4.92421e-07	yes	-	Os01g0177400 protein [Source:UniProtKB/TrEMBL;Acc:Q0JQ78]	-	-	-	-	GO:0016491//oxidoreductase activity;GO:0003824//catalytic activity;GO:0043167//ion binding;GO:0043169//cation binding;GO:0046872//metal ion binding;GO:0005488//binding;GO:0051213//dioxygenase activity;GO:0016706//oxidoreductase activity, acting on paired donors, with incorporation or reduction of molecular oxygen, 2-oxoglutarate as one donor, and incorporation of one atom each of oxygen into both…	GO:0019752//carboxylic acid metabolic process;GO:0006721//terpenoid metabolic process;GO:0044281//small molecule metabolic process;GO:0009987//cellular process;GO:0016101//diterpenoid metabolic process;GO:0043436//oxoacid metabolic process;GO:0006629//lipid metabolic process;GO:0044699//single-organism process;GO:0044710//single-organism metabolic process;GO:0008152//metabolic process;GO:0044255/…
OS01G0177500	2.12667	0.243333	-3.12759	4.06802e-07	3.21646e-06	yes	-	-	-	-	-	-	-	-
OS01G0179600	3.5	7.69333	1.13625	1.90349e-07	1.58441e-06	yes	-	Os01g0179600 protein; cDNA, clone: J100088D24, full insert sequence [Source:UniProtKB/TrEMBL;Acc:B7FAP2]	-	-	-	-	GO:0016757//transferase activity, transferring glycosyl groups;GO:0003824//catalytic activity;GO:0016758//transferase activity, transferring hexosyl groups;GO:0016740//transferase activity	GO:0008152//metabolic process
OS01G0181166	0.001	0.713333	9.47843	0.00483925	0.017148	yes	-	-	-	-	-	-	-	-
OS01G0182100	2.49667	11.4533	2.19769	2.17035e-36	1.18658e-34	yes	-	-	-	-	-	-	-	-
OS01G0183000	3.47667	10.5233	1.59782	2.77542e-21	7.45339e-20	yes	-	Os01g0183000 protein [Source:UniProtKB/TrEMBL;Acc:Q0JQ41]	Metabolism	Lipid metabolism	ko00564//Glycerophospholipid metabolism	-	GO:0003824//catalytic activity;GO:0016772//transferase activity, transferring phosphorus-containing groups;GO:0016301//kinase activity;GO:0016740//transferase activity	GO:0044711//single-organism biosynthetic process;GO:0016310//phosphorylation;GO:0009987//cellular process;GO:0008152//metabolic process;GO:0006629//lipid metabolic process;GO:0071704//organic substance metabolic process;GO:0008610//lipid biosynthetic process;GO:0019637//organophosphate metabolic process;GO:0044255//cellular lipid metabolic process;GO:0044763//single-organism cellular process;GO:0…
OS01G0184050	0.17	4.37	4.68403	3.60864e-13	5.49755e-12	yes	-	-	-	-	-	-	-	-
OS01G0184100	0.156667	3.80333	4.60149	1.42562e-16	2.7901e-15	yes	HSP18.0	18.0 kDa class II heat shock protein [Source:UniProtKB/Swiss-Prot;Acc:Q5VRY1]	Genetic Information Processing	Folding, sorting and degradation	ko04141//Protein processing in endoplasmic reticulum	GO:0005622//intracellular;GO:0005623//cell;GO:0005737//cytoplasm;GO:0044464//cell part;GO:0044424//intracellular part	-	GO:0009266//response to temperature stimulus;GO:0009628//response to abiotic stimulus;GO:0006950//response to stress;GO:0050896//response to stimulus;GO:0009408//response to heat
OS01G0184200	0.01	5.89667	9.20376	9.93463e-131	4.4829e-128	yes	-	-	-	-	-	-	-	-
OS01G0185200	75.8433	35.7367	-1.08562	2.44159e-26	8.61495e-25	yes	-	Os01g0185200 protein; Putative tRNA-glutamine synthetase; Uncharacterized protein; cDNA clone:J013001P05, full insert sequence [Source:UniProtKB/TrEMBL;Acc:Q5VRX8]	Genetic Information Processing	Translation	ko00970//Aminoacyl-tRNA biosynthesis	GO:0005622//intracellular;GO:0044464//cell part;GO:0044424//intracellular part;GO:0005623//cell;GO:0005737//cytoplasm	GO:0001882//nucleoside binding;GO:0032553//ribonucleotide binding;GO:0017076//purine nucleotide binding;GO:0032549//ribonucleoside binding;GO:1901363//heterocyclic compound binding;GO:0035639//purine ribonucleoside triphosphate binding;GO:1901265//nucleoside phosphate binding;GO:0032555//purine ribonucleotide binding;GO:0000166//nucleotide binding;GO:0097159//organic cyclic compound binding;GO:00…	GO:0048481//ovule development;GO:1901564//organonitrogen compound metabolic process;GO:1901360//organic cyclic compound metabolic process;GO:0044267//cellular protein metabolic process;GO:0009987//cellular process;GO:0034645//cellular macromolecule biosynthetic process;GO:0006807//nitrogen compound metabolic process;GO:0044281//small molecule metabolic process;GO:0061458//reproductive system deve…
OS01G0189100	0.04	1.90667	5.57491	2.49568e-37	1.42019e-35	yes	-	Ankyrin-like protein-like; Os01g0189100 protein [Source:UniProtKB/TrEMBL;Acc:Q5SNE4]	-	-	-	-	GO:0005488//binding;GO:0005515//protein binding	-
OS01G0189700	0.001	3.88	11.9218	1.29984e-63	1.58344e-61	yes	-	cDNA clone:001-031-C06, full insert sequence [Source:UniProtKB/TrEMBL;Acc:B7E3W8]	-	-	-	-	GO:0005515//protein binding;GO:0005488//binding	-
OS01G0190300	1.3	0.58	-1.16439	0.00647242	0.022067	yes	IAA2	Auxin-responsive protein IAA2 [Source:UniProtKB/Swiss-Prot;Acc:Q9LG86]	Environmental Information Processing	Signal transduction	ko04075//Plant hormone signal transduction	GO:0005623//cell;GO:0005634//nucleus;GO:0043227//membrane-bounded organelle;GO:0043226//organelle;GO:0043231//intracellular membrane-bounded organelle;GO:0044464//cell part;GO:0005622//intracellular;GO:0043229//intracellular organelle;GO:0044424//intracellular part	GO:0046983//protein dimerization activity;GO:0005515//protein binding;GO:0005488//binding	GO:0042221//response to chemical;GO:0006725//cellular aromatic compound metabolic process;GO:0044249//cellular biosynthetic process;GO:0010467//gene expression;GO:0007165//signal transduction;GO:0090304//nucleic acid metabolic process;GO:0044699//single-organism process;GO:0009719//response to endogenous stimulus;GO:0044271//cellular nitrogen compound biosynthetic process;GO:0050789//regulation o…
OS01G0191300	2.66	6.17667	1.2154	6.65293e-10	7.49197e-09	yes	-	NAC-type transcription factor [Source:UniProtKB/TrEMBL;Acc:B2CPX4]	-	-	-	GO:0044464//cell part;GO:0005623//cell;GO:0005622//intracellular;GO:0043229//intracellular organelle;GO:0043226//organelle;GO:0005634//nucleus;GO:0044424//intracellular part;GO:0043227//membrane-bounded organelle;GO:0043231//intracellular membrane-bounded organelle	GO:1901363//heterocyclic compound binding;GO:0003677//DNA binding;GO:0097159//organic cyclic compound binding;GO:0005488//binding;GO:0003676//nucleic acid binding	GO:0016070//RNA metabolic process;GO:0044249//cellular biosynthetic process;GO:1901576//organic substance biosynthetic process;GO:1901362//organic cyclic compound biosynthetic process;GO:0009889//regulation of biosynthetic process;GO:0044271//cellular nitrogen compound biosynthetic process;GO:0019219//regulation of nucleobase-containing compound metabolic process;GO:0010468//regulation of gene ex…
OS01G0191400	0.146667	0.823333	2.48894	2.12301e-08	2.007e-07	yes	-	-	-	-	-	-	-	-
OS01G0200150	2.76333	6.53667	1.24215	2.10784e-05	0.00012651	yes	-	-	-	-	-	-	-	-
OS01G0202800	0.41	2.27	2.469	1.45129e-06	1.05674e-05	yes	NIP1-2	Aquaporin NIP1-2 [Source:UniProtKB/Swiss-Prot;Acc:Q0JPT5]	-	-	-	GO:0016020//membrane;GO:0031224//intrinsic component of membrane;GO:0016021//integral component of membrane;GO:0044425//membrane part	GO:0005215//transporter activity	GO:0006810//transport;GO:0051234//establishment of localization;GO:0051179//localization
OS01G0206200	3.36333	7.61	1.178	9.01078e-09	8.85001e-08	yes	-	-	-	-	-	-	-	-
OS01G0206600	10.2133	4.57333	-1.15914	4.61634e-05	0.000260522	yes	-	-	-	-	-	-	-	-
OS01G0208700	4.28667	1.59667	-1.42479	2.92818e-17	5.97154e-16	yes	-	Os01g0208700 protein; Putative phosphoenolpyruvate carboxylase 1; Uncharacterized protein; cDNA clone:J013071A07, full insert sequence [Source:UniProtKB/TrEMBL;Acc:Q5QNA5]	Metabolism	Global and Overview;Energy metabolism;Carbohydrate metabolism	ko01200//Carbon metabolism;ko00620//Pyruvate metabolism;ko00710//Carbon fixation in photosynthetic organisms	-	GO:0016831//carboxy-lyase activity;GO:0003824//catalytic activity;GO:0004611//phosphoenolpyruvate carboxykinase activity;GO:0016830//carbon-carbon lyase activity;GO:0016829//lyase activity;GO:0008964//phosphoenolpyruvate carboxylase activity	GO:0006099//tricarboxylic acid cycle;GO:0044763//single-organism cellular process;GO:0009060//aerobic respiration;GO:0006101//citrate metabolic process;GO:0015977//carbon fixation;GO:0071704//organic substance metabolic process;GO:0044238//primary metabolic process;GO:0072350//tricarboxylic acid metabolic process;GO:0019752//carboxylic acid metabolic process;GO:0008152//metabolic process;GO:00060…
OS01G0208800	4.39667	2.18	-1.01208	3.98056e-05	0.000227814	yes	-	-	-	-	-	-	-	-
OS01G0209500	3.13667	14.6333	2.22195	1.12646e-67	1.46706e-65	yes	-	-	-	-	-	-	GO:0043169//cation binding;GO:0008270//zinc ion binding;GO:0046914//transition metal ion binding;GO:0046872//metal ion binding;GO:0043167//ion binding;GO:0005515//protein binding;GO:0005488//binding	-
OS01G0209566	2.73333	11.7833	2.10801	2.33005e-29	9.55829e-28	yes	-	-	-	-	-	-	-	-
OS01G0212900	2.73333	1.16333	-1.2324	0.000906459	0.00390181	yes	-	-	-	-	-	-	-	-
OS01G0213400	0.853333	0.0866667	-3.29956	0.000896852	0.00386461	yes	-	Os01g0213400 protein; Ring-H2 zinc finger protein-like; Uncharacterized protein; cDNA clone:J013134A03, full insert sequence [Source:UniProtKB/TrEMBL;Acc:Q94IZ7]	-	-	-	-	GO:0008270//zinc ion binding;GO:0046914//transition metal ion binding;GO:0005488//binding;GO:0005515//protein binding;GO:0043169//cation binding;GO:0046872//metal ion binding;GO:0043167//ion binding	-
OS01G0215500	0.193333	0.763333	1.98122	0.00190945	0.00760691	yes	-	Putative esterase; cDNA clone:001-025-H05, full insert sequence; cDNA clone:J033092C19, full insert sequence [Source:UniProtKB/TrEMBL;Acc:Q5QNJ7]	-	-	-	GO:0005773//vacuole;GO:0005737//cytoplasm;GO:0044444//cytoplasmic part;GO:0044464//cell part;GO:0044424//intracellular part;GO:0043229//intracellular organelle;GO:0043226//organelle;GO:0043227//membrane-bounded organelle;GO:0005622//intracellular;GO:0005623//cell;GO:0043231//intracellular membrane-bounded organelle	GO:0016787//hydrolase activity;GO:0003824//catalytic activity;GO:0016788//hydrolase activity, acting on ester bonds	GO:0008152//metabolic process;GO:0006629//lipid metabolic process;GO:0044710//single-organism metabolic process;GO:0071704//organic substance metabolic process;GO:0044699//single-organism process;GO:0044238//primary metabolic process
OS01G0217100	0.356667	4.19	3.5543	3.43381e-18	7.49914e-17	yes	-	Os01g0217100 protein; Putative uncharacterized protein P0515G01.45; Putative uncharacterized protein P0665D10.4; cDNA clone:J013008N09, full insert sequence [Source:UniProtKB/TrEMBL;Acc:Q5QNF4]	-	-	-	GO:0031224//intrinsic component of membrane;GO:0016020//membrane;GO:0044425//membrane part;GO:0016021//integral component of membrane	GO:0005215//transporter activity	-
OS01G0217900	1.23	2.52	1.03477	0.00337758	0.0125476	yes	-	-	-	-	-	-	-	-
OS01G0219300	0.46	1.17	1.3468	0.00510971	0.0179836	yes	-	-	-	-	-	-	-	-
OS01G0220900	0.633333	0.0233333	-4.7625	7.69356e-16	1.42808e-14	yes	-	-	-	-	-	-	-	-
OS01G0223000	1.71	0.666667	-1.35896	0.00214444	0.00843403	yes	-	Os01g0223000 protein [Source:UniProtKB/TrEMBL;Acc:Q0JPH3]	-	-	-	-	GO:0003824//catalytic activity;GO:0016787//hydrolase activity;GO:0016788//hydrolase activity, acting on ester bonds	GO:0071704//organic substance metabolic process;GO:0044699//single-organism process;GO:0006629//lipid metabolic process;GO:0044710//single-organism metabolic process;GO:0044238//primary metabolic process;GO:0008152//metabolic process
OS01G0223200	0.166667	3.22667	4.27501	7.73128e-24	2.3955e-22	yes	-	Os01g0223200 protein; Putative esterase; Uncharacterized protein; cDNA clone:J013101L22, full insert sequence [Source:UniProtKB/TrEMBL;Acc:Q5NAP3]	-	-	-	-	GO:0016787//hydrolase activity;GO:0003824//catalytic activity;GO:0016788//hydrolase activity, acting on ester bonds	GO:0044238//primary metabolic process;GO:0044699//single-organism process;GO:0044710//single-organism metabolic process;GO:0006629//lipid metabolic process;GO:0008152//metabolic process;GO:0071704//organic substance metabolic process
OS01G0225400	3.20667	11.2533	1.81121	2.73481e-11	3.51033e-10	yes	-	Os01g0225400 protein [Source:UniProtKB/TrEMBL;Acc:Q0JPF4]	Metabolism	Metabolism of cofactors and vitamins	ko00770//Pantothenate and CoA biosynthesis	-	GO:0016742//hydroxymethyl-, formyl- and related transferase activity;GO:0016740//transferase activity;GO:0003824//catalytic activity;GO:0003864//3-methyl-2-oxobutanoate hydroxymethyltransferase activity;GO:0016741//transferase activity, transferring one-carbon groups	GO:0042398//cellular modified amino acid biosynthetic process;GO:0006767//water-soluble vitamin metabolic process;GO:0044699//single-organism process;GO:0044271//cellular nitrogen compound biosynthetic process;GO:0051186//cofactor metabolic process;GO:0006766//vitamin metabolic process;GO:0044237//cellular metabolic process;GO:0006732//coenzyme metabolic process;GO:1901566//organonitrogen compoun…
OS01G0225550	10.33	4.65333	-1.1505	2.895e-11	3.70408e-10	yes	-	-	-	-	-	-	-	-
OS01G0225600	22.4467	7.00667	-1.6797	1.23451e-16	2.42496e-15	yes	-	Os01g0225600 protein; Putative late embryogenesis-abundant protein; Uncharacterized protein [Source:UniProtKB/TrEMBL;Acc:Q9AWZ5]	-	-	-	GO:0044464//cell part;GO:0005623//cell;GO:0016020//membrane;GO:0071944//cell periphery;GO:0005886//plasma membrane	-	GO:0009415//response to water;GO:0009607//response to biotic stimulus;GO:1901700//response to oxygen-containing compound;GO:0050832//defense response to fungus;GO:0009314//response to radiation;GO:0006950//response to stress;GO:0009628//response to abiotic stimulus;GO:0001101//response to acid chemical;GO:0009611//response to wounding;GO:0042221//response to chemical;GO:0050896//response to stimu…
OS01G0226400	2.51667	6.11333	1.28045	7.65074e-16	1.42095e-14	yes	-	Os01g0226400 protein; Putative uncharacterized protein P0443E07.22; Putative uncharacterized protein P0492F05.31; cDNA clone:J033089N14, full insert sequence [Source:UniProtKB/TrEMBL;Acc:Q5NAF6]	-	-	-	-	GO:0030554//adenyl nucleotide binding;GO:0032549//ribonucleoside binding;GO:1901265//nucleoside phosphate binding;GO:0016462//pyrophosphatase activity;GO:1901363//heterocyclic compound binding;GO:0005488//binding;GO:0032550//purine ribonucleoside binding;GO:0032559//adenyl ribonucleotide binding;GO:0003824//catalytic activity;GO:0016787//hydrolase activity;GO:0001883//purine nucleoside binding;GO…	-
OS01G0227400	0.216667	1.13333	2.38702	0.000393352	0.0018288	yes	-	Os01g0227400 protein [Source:UniProtKB/TrEMBL;Acc:Q0JPE3]	-	-	-	-	GO:0046872//metal ion binding;GO:0005506//iron ion binding;GO:0043167//ion binding;GO:0016705//oxidoreductase activity, acting on paired donors, with incorporation or reduction of molecular oxygen;GO:0005488//binding;GO:0046914//transition metal ion binding;GO:0046906//tetrapyrrole binding;GO:0097159//organic cyclic compound binding;GO:0009055//electron carrier activity;GO:0004497//monooxygenase …	GO:0044710//single-organism metabolic process;GO:0008152//metabolic process;GO:0044699//single-organism process;GO:0055114//oxidation-reduction process
OS01G0227500	1.31	0.626667	-1.0638	0.00339888	0.0126165	yes	-	Os01g0227500 protein; Putative Cytochrome P450 71A1; Uncharacterized protein [Source:UniProtKB/TrEMBL;Acc:Q5N7Z8]	-	-	-	-	GO:0046872//metal ion binding;GO:0016491//oxidoreductase activity;GO:0005506//iron ion binding;GO:0004497//monooxygenase activity;GO:0005488//binding;GO:0043167//ion binding;GO:0009055//electron carrier activity;GO:0046906//tetrapyrrole binding;GO:0016705//oxidoreductase activity, acting on paired donors, with incorporation or reduction of molecular oxygen;GO:0046914//transition metal ion binding…	GO:0044699//single-organism process;GO:0055114//oxidation-reduction process;GO:0008152//metabolic process;GO:0044710//single-organism metabolic process
OS01G0227700	0.0233333	0.863333	5.20945	1.86105e-07	1.5507e-06	yes	-	cDNA, clone: J075083L18, full insert sequence [Source:UniProtKB/TrEMBL;Acc:B7F956]	-	-	-	-	GO:0020037//heme binding;GO:0003824//catalytic activity;GO:0004497//monooxygenase activity;GO:0016491//oxidoreductase activity;GO:0009055//electron carrier activity;GO:0043169//cation binding;GO:0005488//binding;GO:0005506//iron ion binding;GO:0016705//oxidoreductase activity, acting on paired donors, with incorporation or reduction of molecular oxygen;GO:0097159//organic cyclic compound binding;…	GO:0055114//oxidation-reduction process;GO:0008152//metabolic process;GO:0044710//single-organism metabolic process;GO:0044699//single-organism process
OS01G0228500	21.4167	59.0133	1.46231	1.79506e-44	1.32512e-42	yes	-	-	-	-	-	-	-	-
OS01G0235100	2.01333	0.466667	-2.10912	0.000394956	0.00183465	yes	-	Os01g0235100 protein [Source:UniProtKB/TrEMBL;Acc:Q0JP95]	-	-	-	GO:0044444//cytoplasmic part;GO:0005623//cell;GO:0031984//organelle subcompartment;GO:0009534//chloroplast thylakoid;GO:0044435//plastid part;GO:0042651//thylakoid membrane;GO:0044446//intracellular organelle part;GO:0044424//intracellular part;GO:0031976//plastid thylakoid;GO:0016020//membrane;GO:0009507//chloroplast;GO:0055035//plastid thylakoid membrane;GO:0005622//intracellular;GO:0043226//or…	GO:0003674//molecular_function	GO:0048518//positive regulation of biological process;GO:0031328//positive regulation of cellular biosynthetic process;GO:0010557//positive regulation of macromolecule biosynthetic process;GO:0010468//regulation of gene expression;GO:0009887//organ morphogenesis;GO:0048856//anatomical structure development;GO:0051173//positive regulation of nitrogen compound metabolic process;GO:0048522//positive…
OS01G0236000	0.856667	2.18333	1.34973	0.00139448	0.00574543	yes	-	-	-	-	-	-	-	-
OS01G0238500	9.57333	3.11	-1.62211	5.57137e-15	9.71669e-14	yes	-	Branched-chain amino acid aminotransferase-like; Os01g0238500 protein [Source:UniProtKB/TrEMBL;Acc:Q5NAM3]	Metabolism	Metabolism of cofactors and vitamins	ko00790//Folate biosynthesis	-	GO:0016769//transferase activity, transferring nitrogenous groups;GO:0008483//transaminase activity;GO:0016740//transferase activity;GO:0003824//catalytic activity	GO:0008152//metabolic process
OS01G0239300	0.133333	1.66	3.63807	5.51709e-07	4.2683e-06	yes	-	-	-	-	-	-	-	-
OS01G0244400	0.406667	2.44667	2.5889	3.08102e-14	5.07766e-13	yes	-	-	-	-	-	-	-	-
OS01G0247700	0.21	1.43667	2.77426	1.31731e-11	1.74181e-10	yes	-	Putative uncharacterized protein OSJNBa0049B20.15 [Source:UniProtKB/TrEMBL;Acc:Q9XHX8]	-	-	-	GO:0016021//integral component of membrane;GO:0031224//intrinsic component of membrane;GO:0016020//membrane;GO:0044425//membrane part	GO:0008509//anion transmembrane transporter activity;GO:0022836//gated channel activity;GO:0005216//ion channel activity;GO:0008308//voltage-gated anion channel activity;GO:0015267//channel activity;GO:0005253//anion channel activity;GO:0005244//voltage-gated ion channel activity;GO:0022838//substrate-specific channel activity;GO:0005215//transporter activity;GO:0022891//substrate-specific transm…	GO:0055085//transmembrane transport;GO:0044699//single-organism process;GO:0044763//single-organism cellular process;GO:0042592//homeostatic process;GO:0009987//cellular process;GO:0019725//cellular homeostasis;GO:0051179//localization;GO:0048878//chemical homeostasis;GO:0065007//biological regulation;GO:0055082//cellular chemical homeostasis;GO:0051234//establishment of localization;GO:0065008//…
OS01G0248300	0.06	0.703333	3.55117	0.0115332	0.0362043	yes	-	-	-	-	-	-	-	-
OS01G0248900	0.001	0.413333	8.69116	0.00628067	0.0214979	yes	EXPA8	Expansin-A8 [Source:UniProtKB/Swiss-Prot;Acc:Q9XHX0]	-	-	-	GO:0071944//cell periphery;GO:0030312//external encapsulating structure;GO:0005618//cell wall;GO:0005576//extracellular region;GO:0016020//membrane;GO:0044464//cell part;GO:0005623//cell	-	GO:0045229//external encapsulating structure organization;GO:0016043//cellular component organization;GO:0071555//cell wall organization;GO:0071669//plant-type cell wall organization or biogenesis;GO:0071840//cellular component organization or biogenesis;GO:0071554//cell wall organization or biogenesis;GO:0009987//cellular process;GO:0009664//plant-type cell wall organization
OS01G0251400	6.66333	2.95	-1.17553	0.000166322	0.000840343	yes	-	-	-	-	-	-	-	-
OS01G0252300	0.12	1.17667	3.2936	0.016243	0.0485577	yes	-	-	-	-	-	-	-	-
OS01G0254300	0.02	0.266667	3.73697	0.003867	0.0141219	yes	-	Pectinesterase [Source:UniProtKB/TrEMBL;Acc:Q9S767]	-	-	-	GO:0071944//cell periphery;GO:0044464//cell part;GO:0030312//external encapsulating structure;GO:0005623//cell;GO:0005618//cell wall	GO:0030599//pectinesterase activity;GO:0045330//aspartyl esterase activity;GO:0016787//hydrolase activity;GO:0016788//hydrolase activity, acting on ester bonds;GO:0030234//enzyme regulator activity;GO:0098772//molecular function regulator;GO:0003824//catalytic activity;GO:0052689//carboxylic ester hydrolase activity;GO:0004857//enzyme inhibitor activity	GO:0071840//cellular component organization or biogenesis;GO:0042545//cell wall modification;GO:0065007//biological regulation;GO:0044092//negative regulation of molecular function;GO:0071554//cell wall organization or biogenesis;GO:0009892//negative regulation of metabolic process;GO:0009987//cellular process;GO:0016043//cellular component organization;GO:0043086//negative regulation of catalyti…
OS01G0258100	0.106667	0.736667	2.7879	0.000637132	0.00283473	yes	-	-	-	-	-	-	-	-
OS01G0258600	0.496667	4.17	3.0697	1.97157e-09	2.09643e-08	yes	-	-	-	-	-	-	-	-
OS01G0262500	8.15	2.33333	-1.80441	4.08856e-12	5.68776e-11	yes	-	Os01g0262500 protein; Putative uncharacterized protein P0469E09.23 [Source:UniProtKB/TrEMBL;Acc:Q5NBB9]	-	-	-	GO:0044425//membrane part;GO:0016020//membrane;GO:0031224//intrinsic component of membrane;GO:0016021//integral component of membrane	-	-
OS01G0266200	1.28333	3.24333	1.33758	3.74872e-11	4.74334e-10	yes	-	-	-	-	-	-	-	-
OS01G0268000	0.001	2.09667	11.0339	9.22563e-16	1.70064e-14	yes	-	-	-	-	-	-	-	-
OS01G0268600	0.646667	0.22	-1.55552	0.0149163	0.0451861	yes	-	Alpha-glucosidase-like; Os01g0268500 protein [Source:UniProtKB/TrEMBL;Acc:Q5NBJ1]	-	-	-	-	GO:0016787//hydrolase activity;GO:0016798//hydrolase activity, acting on glycosyl bonds;GO:0004553//hydrolase activity, hydrolyzing O-glycosyl compounds;GO:0003824//catalytic activity;GO:0030246//carbohydrate binding;GO:0005488//binding	GO:0044238//primary metabolic process;GO:0071704//organic substance metabolic process;GO:0005975//carbohydrate metabolic process;GO:0008152//metabolic process
OS01G0274800	0.956667	2.44333	1.35276	2.22722e-05	0.000133027	yes	-	Putative transcription factor [Source:UniProtKB/TrEMBL;Acc:Q5NBM8]	-	-	-	GO:0044464//cell part;GO:0043231//intracellular membrane-bounded organelle;GO:0044424//intracellular part;GO:0005622//intracellular;GO:0005623//cell;GO:0043226//organelle;GO:0043229//intracellular organelle;GO:0005634//nucleus;GO:0043227//membrane-bounded organelle	GO:0003700//sequence-specific DNA binding transcription factor activity;GO:0097159//organic cyclic compound binding;GO:0044877//macromolecular complex binding;GO:0003677//DNA binding;GO:0003676//nucleic acid binding;GO:0005488//binding;GO:1901363//heterocyclic compound binding;GO:0001071//nucleic acid binding transcription factor activity;GO:0003682//chromatin binding	GO:0006355//regulation of transcription, DNA-templated;GO:0009889//regulation of biosynthetic process;GO:0031323//regulation of cellular metabolic process;GO:0050789//regulation of biological process;GO:0010556//regulation of macromolecule biosynthetic process;GO:0051171//regulation of nitrogen compound metabolic process;GO:2001141//regulation of RNA biosynthetic process;GO:0060255//regulation of…
OS01G0277500	0.68	1.77	1.38014	5.62856e-06	3.7428e-05	yes	-	Ascorbate oxidase promoter-binding protein AOBP-like; Os01g0277500 protein [Source:UniProtKB/TrEMBL;Acc:Q5NBP4]	-	-	-	-	GO:0097159//organic cyclic compound binding;GO:0005488//binding;GO:0003676//nucleic acid binding;GO:1901363//heterocyclic compound binding;GO:0003677//DNA binding	GO:2001141//regulation of RNA biosynthetic process;GO:0060255//regulation of macromolecule metabolic process;GO:0019219//regulation of nucleobase-containing compound metabolic process;GO:2000112//regulation of cellular macromolecule biosynthetic process;GO:0031323//regulation of cellular metabolic process;GO:0051171//regulation of nitrogen compound metabolic process;GO:0009889//regulation of bios…
OS01G0278050	0.533333	0.001	-9.05889	0.0112932	0.0356043	yes	-	-	-	-	-	-	-	-
OS01G0278200	0.14	1.11333	2.99139	1.55182e-07	1.30834e-06	yes	-	-	-	-	-	-	-	-
OS01G0278600	0.87	1.9	1.12691	0.00242787	0.0093874	yes	-	Os01g0278600 protein; Putative uncharacterized protein P0025D05.17; Uncharacterized protein; cDNA clone:J023056J07, full insert sequence [Source:UniProtKB/TrEMBL;Acc:Q5NBK7]	-	-	-	-	GO:0005488//binding;GO:0005515//protein binding;GO:0003824//catalytic activity	GO:0008152//metabolic process
OS01G0279400	1.39	0.646667	-1.10399	0.00327252	0.012197	yes	-	Major facilitator superfamily antiporter; Os01g0279400 protein [Source:UniProtKB/TrEMBL;Acc:Q8H6D6]	-	-	-	GO:0044425//membrane part;GO:0031224//intrinsic component of membrane;GO:0016021//integral component of membrane;GO:0016020//membrane	-	GO:0055085//transmembrane transport;GO:0044699//single-organism process;GO:0009987//cellular process;GO:0044765//single-organism transport;GO:0051179//localization;GO:0051234//establishment of localization;GO:0044763//single-organism cellular process;GO:1902578//single-organism localization;GO:0006810//transport
OS01G0280200	0.0266667	0.486667	4.18982	0.000506158	0.00229822	yes	-	-	-	-	-	-	GO:0005488//binding;GO:0005515//protein binding	-
OS01G0283300	84.3067	195.933	1.21664	1.63985e-25	5.51284e-24	yes	-	-	-	-	-	-	-	-
OS01G0283600	2.44667	0.703333	-1.79854	3.94738e-06	2.70343e-05	yes	-	Putative cinnamoyl-CoA reductase [Source:UniProtKB/TrEMBL;Acc:Q7F721]	-	-	-	-	GO:0005488//binding;GO:0048037//cofactor binding;GO:0050662//coenzyme binding;GO:0003824//catalytic activity	GO:0009987//cellular process;GO:0044237//cellular metabolic process;GO:0008152//metabolic process
OS01G0295600	0.44	0.0466667	-3.23704	0.00133721	0.00553794	yes	-	-	-	-	-	-	-	GO:0008150//biological_process
OS01G0296700	1.33667	0.546667	-1.28991	0.00827663	0.0272161	yes	-	Os01g0296700 protein [Source:UniProtKB/TrEMBL;Acc:Q0JNF8]	-	-	-	-	GO:0016798//hydrolase activity, acting on glycosyl bonds;GO:0003824//catalytic activity;GO:0004553//hydrolase activity, hydrolyzing O-glycosyl compounds;GO:0016787//hydrolase activity	GO:0008152//metabolic process;GO:0005975//carbohydrate metabolic process;GO:0071704//organic substance metabolic process;GO:0044238//primary metabolic process
OS01G0297200	3.92333	1.06333	-1.88349	7.22514e-13	1.07216e-11	yes	-	AAA-type ATPase-like; Os01g0297200 protein; cDNA clone:002-149-D07, full insert sequence [Source:UniProtKB/TrEMBL;Acc:Q94IX9]	-	-	-	GO:0044444//cytoplasmic part;GO:0005622//intracellular;GO:0005623//cell;GO:0043226//organelle;GO:0044464//cell part;GO:0005737//cytoplasm;GO:0005783//endoplasmic reticulum;GO:0043231//intracellular membrane-bounded organelle;GO:0043227//membrane-bounded organelle;GO:0043229//intracellular organelle;GO:0044424//intracellular part;GO:0012505//endomembrane system	GO:1901265//nucleoside phosphate binding;GO:0005488//binding;GO:0016817//hydrolase activity, acting on acid anhydrides;GO:0043168//anion binding;GO:0032553//ribonucleotide binding;GO:0036094//small molecule binding;GO:0001883//purine nucleoside binding;GO:0032555//purine ribonucleotide binding;GO:0016818//hydrolase activity, acting on acid anhydrides, in phosphorus-containing anhydrides;GO:001707…	GO:0009737//response to abscisic acid;GO:1901700//response to oxygen-containing compound;GO:0097305//response to alcohol;GO:0009725//response to hormone;GO:0033993//response to lipid;GO:0001101//response to acid chemical;GO:0050896//response to stimulus;GO:0042221//response to chemical;GO:0010033//response to organic substance;GO:0009719//response to endogenous stimulus
OS01G0298301	0.3	2.32	2.95109	1.34578e-07	1.14366e-06	yes	-	-	-	-	-	-	-	-
OS01G0299500	5.39333	12.3733	1.19799	1.28815e-15	2.35156e-14	yes	-	-	-	-	-	-	-	-
OS01G0300200	15.67	33.3867	1.09127	9.03349e-26	3.08216e-24	yes	ACLB-1	ATP-citrate synthase beta chain protein 1 [Source:UniProtKB/Swiss-Prot;Acc:Q93VT8]	Metabolism	Carbohydrate metabolism	ko00020//Citrate cycle (TCA cycle)	GO:0005737//cytoplasm;GO:0044444//cytoplasmic part;GO:0044464//cell part;GO:0005622//intracellular;GO:0005623//cell;GO:0044424//intracellular part;GO:0005829//cytosol	GO:0032553//ribonucleotide binding;GO:0004774//succinate-CoA ligase activity;GO:0030554//adenyl nucleotide binding;GO:0043169//cation binding;GO:0016746//transferase activity, transferring acyl groups;GO:0005488//binding;GO:1901363//heterocyclic compound binding;GO:0016829//lyase activity;GO:0035639//purine ribonucleoside triphosphate binding;GO:0017076//purine nucleotide binding;GO:0000166//nucl…	GO:0008152//metabolic process;GO:0044262//cellular carbohydrate metabolic process;GO:0044699//single-organism process;GO:0044710//single-organism metabolic process;GO:0005975//carbohydrate metabolic process;GO:0006629//lipid metabolic process;GO:0071704//organic substance metabolic process;GO:0044237//cellular metabolic process;GO:0009987//cellular process;GO:0044238//primary metabolic process
OS01G0300400	0.133333	0.486667	1.8679	0.0055453	0.0192878	yes	-	Uncharacterized protein [Source:UniProtKB/TrEMBL;Acc:B9EVQ9]	-	-	-	-	GO:0004386//helicase activity;GO:0003678//DNA helicase activity;GO:0016817//hydrolase activity, acting on acid anhydrides;GO:0016787//hydrolase activity;GO:0016462//pyrophosphatase activity;GO:0017111//nucleoside-triphosphatase activity;GO:0003824//catalytic activity;GO:0016818//hydrolase activity, acting on acid anhydrides, in phosphorus-containing anhydrides	GO:0044260//cellular macromolecule metabolic process;GO:0006725//cellular aromatic compound metabolic process;GO:0006139//nucleobase-containing compound metabolic process;GO:0044710//single-organism metabolic process;GO:0006950//response to stress;GO:0071840//cellular component organization or biogenesis;GO:0071103//DNA conformation change;GO:0071704//organic substance metabolic process;GO:000072…
OS01G0301100	0.0433333	0.573333	3.72583	0.00361779	0.0132966	yes	-	-	-	-	-	-	-	-
OS01G0302000	1.32667	0.001	-10.3736	0.00252024	0.00970592	yes	-	-	-	-	-	-	-	-
OS01G0302100	0.001	2.01	10.973	1.02042e-27	3.9012e-26	yes	-	-	-	-	-	-	-	-
OS01G0303100	0.836667	0.0966667	-3.11356	3.13585e-05	0.000182966	yes	-	Os01g0303100 protein; Putative class III chitinase; cDNA clone:001-103-G12, full insert sequence [Source:UniProtKB/TrEMBL;Acc:Q657I8]	-	-	-	-	GO:0004553//hydrolase activity, hydrolyzing O-glycosyl compounds;GO:0003824//catalytic activity;GO:0016798//hydrolase activity, acting on glycosyl bonds;GO:0016787//hydrolase activity	GO:0008152//metabolic process;GO:0071704//organic substance metabolic process;GO:0005975//carbohydrate metabolic process;GO:0044238//primary metabolic process
OS01G0303300	250.7	102.193	-1.29466	1.59581e-49	1.42018e-47	yes	-	Uncharacterized protein [Source:UniProtKB/TrEMBL;Acc:B9EVR3]	-	-	-	GO:0031224//intrinsic component of membrane;GO:0016021//integral component of membrane;GO:0016020//membrane;GO:0044425//membrane part	-	-
OS01G0303600	2.44	0.893333	-1.44961	0.000658665	0.00292397	yes	-	Os01g0303600 protein; Zinc finger protein-like [Source:UniProtKB/TrEMBL;Acc:Q657H7]	-	-	-	-	GO:0043167//ion binding;GO:0005488//binding;GO:0046914//transition metal ion binding;GO:0008270//zinc ion binding;GO:0043169//cation binding;GO:0046872//metal ion binding	-
OS01G0303800	6.67	13.7633	1.04507	8.83166e-10	9.82461e-09	yes	-	Os01g0303800 protein; Putative ER6 protein; Uncharacterized protein; cDNA clone:006-306-C04, full insert sequence [Source:UniProtKB/TrEMBL;Acc:Q657H4]	-	-	-	-	-	GO:0006950//response to stress;GO:0050896//response to stimulus
OS01G0306900	5.55667	2.66	-1.06279	1.12485e-07	9.64353e-07	yes	-	-	-	-	-	-	-	-
OS01G0307686	2.46333	0.173333	-3.82899	5.07999e-11	6.35753e-10	yes	-	-	-	-	-	GO:0005623//cell;GO:0005622//intracellular;GO:0043226//organelle;GO:0044424//intracellular part;GO:0044444//cytoplasmic part;GO:0043227//membrane-bounded organelle;GO:0043229//intracellular organelle;GO:0005739//mitochondrion;GO:0043231//intracellular membrane-bounded organelle;GO:0044464//cell part;GO:0005737//cytoplasm	-	GO:0042221//response to chemical;GO:0014070//response to organic cyclic compound;GO:0009407//toxin catabolic process;GO:0019748//secondary metabolic process;GO:0008152//metabolic process;GO:0009056//catabolic process;GO:0044763//single-organism cellular process;GO:0010033//response to organic substance;GO:0009987//cellular process;GO:0010583//response to cyclopentenone;GO:0009404//toxin metabolic…
OS01G0309800	2.39333	1.00333	-1.25422	0.000199367	0.00099259	yes	-	OJ1116_C07.8 protein; Os01g0309800 protein; Putative uncharacterized protein OSJNBa0008D05.31; Putative uncharacterized protein P0551A11.11; Uncharacterized protein [Source:UniProtKB/TrEMBL;Acc:Q8L4I2]	-	-	-	-	GO:0043169//cation binding;GO:0005488//binding;GO:0043167//ion binding;GO:0046872//metal ion binding	GO:0006810//transport;GO:0051179//localization;GO:0006812//cation transport;GO:0006811//ion transport;GO:0044765//single-organism transport;GO:0044699//single-organism process;GO:0051234//establishment of localization;GO:0030001//metal ion transport;GO:1902578//single-organism localization
OS01G0310500	1.92	9.22333	2.26418	2.28367e-33	1.1052e-31	yes	-	-	-	-	-	-	GO:0003824//catalytic activity;GO:0001882//nucleoside binding;GO:1901265//nucleoside phosphate binding;GO:1901363//heterocyclic compound binding;GO:0016773//phosphotransferase activity, alcohol group as acceptor;GO:0030554//adenyl nucleotide binding;GO:0001883//purine nucleoside binding;GO:0032555//purine ribonucleotide binding;GO:0000166//nucleotide binding;GO:0016740//transferase activity;GO:00…	GO:0016310//phosphorylation;GO:0006464//cellular protein modification process;GO:0044267//cellular protein metabolic process;GO:0006468//protein phosphorylation;GO:0008152//metabolic process;GO:0009987//cellular process;GO:0071704//organic substance metabolic process;GO:0043170//macromolecule metabolic process;GO:0044260//cellular macromolecule metabolic process;GO:0044238//primary metabolic proc…
OS01G0311300	0.001	0.623333	9.28386	0.00295257	0.0111445	yes	-	Os01g0311300 protein [Source:UniProtKB/TrEMBL;Acc:Q0JNA4]	-	-	-	GO:0016020//membrane;GO:0044425//membrane part;GO:0016021//integral component of membrane;GO:0031224//intrinsic component of membrane	GO:0005215//transporter activity;GO:0022857//transmembrane transporter activity	GO:0044765//single-organism transport;GO:0051179//localization;GO:0006810//transport;GO:0051234//establishment of localization;GO:0055085//transmembrane transport;GO:1902578//single-organism localization;GO:0044763//single-organism cellular process;GO:0044699//single-organism process;GO:0009987//cellular process
OS01G0314100	17.2733	38.9033	1.17135	3.30412e-28	1.2941e-26	yes	-	2-oxoacid dehydrogenases acyltransferase family protein [Source:Projected from Arabidopsis thaliana (AT3G06850) TAIR;Acc:AT3G06850]	Metabolism	Amino acid metabolism;Carbohydrate metabolism	ko00280//Valine, leucine and isoleucine degradation;ko00640//Propanoate metabolism	-	GO:0016746//transferase activity, transferring acyl groups;GO:0016740//transferase activity;GO:0005488//binding;GO:0043169//cation binding;GO:0016491//oxidoreductase activity;GO:0003826//alpha-ketoacid dehydrogenase activity;GO:0043754//dihydrolipoyllysine-residue (2-methylpropanoyl)transferase activity;GO:0004147//dihydrolipoamide branched chain acyltransferase activity;GO:0016417//S-acyltransfe…	GO:0009058//biosynthetic process;GO:0035337//fatty-acyl-CoA metabolic process;GO:0034284//response to monosaccharide;GO:0051188//cofactor biosynthetic process;GO:0006637//acyl-CoA metabolic process;GO:0009750//response to fructose;GO:0009108//coenzyme biosynthetic process;GO:0051186//cofactor metabolic process;GO:0009746//response to hexose;GO:0044237//cellular metabolic process;GO:0006793//phosp…
OS01G0317500	1.57667	0.126667	-3.63777	0.00497723	0.0175695	yes	-	-	-	-	-	-	-	-
OS01G0318400	3.51667	7.93333	1.17372	2.96854e-07	2.39743e-06	yes	-	Os01g0318400 protein [Source:UniProtKB/TrEMBL;Acc:Q7XXQ7]	-	-	-	-	GO:0003700//sequence-specific DNA binding transcription factor activity;GO:0001071//nucleic acid binding transcription factor activity	GO:0006950//response to stress;GO:0051239//regulation of multicellular organismal process;GO:0009888//tissue development;GO:0009751//response to salicylic acid;GO:0009799//specification of symmetry;GO:0043207//response to external biotic stimulus;GO:2000112//regulation of cellular macromolecule biosynthetic process;GO:0014070//response to organic cyclic compound;GO:0009855//determination of bilat…
OS01G0319200	0.99	0.12	-3.04439	5.98421e-06	3.95793e-05	yes	-	-	-	-	-	-	-	-
OS01G0320700	0.001	3.55333	11.795	2.67462e-13	4.11968e-12	yes	-	-	-	-	-	-	-	-
OS01G0324400	0.203333	1.53333	2.91475	1.83679e-09	1.96485e-08	yes	-	-	-	-	-	-	-	-
OS01G0327000	0.306667	1.56667	2.35295	1.6855e-21	4.57627e-20	yes	-	-	-	-	-	-	GO:1901363//heterocyclic compound binding;GO:0046906//tetrapyrrole binding;GO:0016209//antioxidant activity;GO:0097159//organic cyclic compound binding;GO:0003824//catalytic activity;GO:0004601//peroxidase activity;GO:0005488//binding;GO:0016684//oxidoreductase activity, acting on peroxide as acceptor;GO:0020037//heme binding;GO:0016491//oxidoreductase activity	GO:0006979//response to oxidative stress;GO:0044710//single-organism metabolic process;GO:0055114//oxidation-reduction process;GO:0008152//metabolic process;GO:0044699//single-organism process;GO:0050896//response to stimulus;GO:0006950//response to stress
OS01G0327400	6.95333	2.41667	-1.52469	3.88711e-13	5.90775e-12	yes	-	Class III peroxidase 16; Os01g0327400 protein; Putative peroxidase; Uncharacterized protein [Source:UniProtKB/TrEMBL;Acc:Q9AS12]	Metabolism	Biosynthesis of other secondary metabolites	ko00940//Phenylpropanoid biosynthesis	-	GO:0020037//heme binding;GO:0016491//oxidoreductase activity;GO:0043169//cation binding;GO:0046872//metal ion binding;GO:0016209//antioxidant activity;GO:0043167//ion binding;GO:0016684//oxidoreductase activity, acting on peroxide as acceptor;GO:0005488//binding;GO:1901363//heterocyclic compound binding;GO:0004601//peroxidase activity;GO:0003824//catalytic activity;GO:0046906//tetrapyrrole bindin…	GO:0055114//oxidation-reduction process;GO:0006979//response to oxidative stress;GO:0044699//single-organism process;GO:0006950//response to stress;GO:0050896//response to stimulus;GO:0044710//single-organism metabolic process;GO:0008152//metabolic process
OS01G0327500	0.001	1.10667	10.112	3.22267e-05	0.000187655	yes	-	-	-	-	-	-	-	-
OS01G0327900	3.44333	0.813333	-2.08189	2.95704e-11	3.78043e-10	yes	-	Os01g0327900 protein [Source:UniProtKB/TrEMBL;Acc:Q0JN53]	-	-	-	-	GO:0005488//binding;GO:0005515//protein binding	-
OS01G0330100	1.18333	3.18667	1.42919	2.77032e-13	4.26299e-12	yes	-	Os01g0330100 protein [Source:UniProtKB/TrEMBL;Acc:C7IWN0]	-	-	-	-	GO:0003824//catalytic activity;GO:0016787//hydrolase activity	-
OS01G0331100	3.76333	0.883333	-2.09098	8.41711e-16	1.55787e-14	yes	-	Putative lipase homolog; cDNA clone:J023146F09, full insert sequence [Source:UniProtKB/TrEMBL;Acc:Q5ZCY5]	-	-	-	-	GO:0003824//catalytic activity;GO:0016788//hydrolase activity, acting on ester bonds;GO:0016787//hydrolase activity	GO:0006629//lipid metabolic process;GO:0008152//metabolic process;GO:0044699//single-organism process;GO:0044710//single-organism metabolic process;GO:0044238//primary metabolic process;GO:0071704//organic substance metabolic process
OS01G0337160	0.001	1.94	10.9218	1.82232e-12	2.61341e-11	yes	-	-	-	-	-	-	-	-
OS01G0337180	0.001	1.33667	10.3844	0.00223717	0.00874398	yes	-	-	-	-	-	-	-	-
OS01G0337500	0.496667	0.0133333	-5.21917	1.85154e-08	1.76075e-07	yes	-	H+-pyrophosphatase; Os01g0337500 protein [Source:UniProtKB/TrEMBL;Acc:Q94CP2]	Metabolism	Energy metabolism	ko00190//Oxidative phosphorylation	GO:0016020//membrane	GO:0016818//hydrolase activity, acting on acid anhydrides, in phosphorus-containing anhydrides;GO:0016817//hydrolase activity, acting on acid anhydrides;GO:0015399//primary active transmembrane transporter activity;GO:0016462//pyrophosphatase activity;GO:0022804//active transmembrane transporter activity;GO:0004427//inorganic diphosphatase activity;GO:0003824//catalytic activity;GO:0015405//P-P-b…	GO:0044699//single-organism process;GO:0015672//monovalent inorganic cation transport;GO:0044765//single-organism transport;GO:0015992//proton transport;GO:0051179//localization;GO:0006811//ion transport;GO:0006812//cation transport;GO:1902578//single-organism localization;GO:0006818//hydrogen transport;GO:0051234//establishment of localization;GO:0006810//transport
OS01G0337700	0.613333	2.35	1.93792	6.50269e-12	8.84642e-11	yes	-	-	-	-	-	-	-	-
OS01G0341200	0.553333	1.29667	1.22859	0.0130271	0.0402586	yes	-	-	-	-	-	-	-	-
OS01G0341300	8.79	0.356667	-4.62321	1.76681e-42	1.23592e-40	yes	-	-	-	-	-	-	-	-
OS01G0343300	15.0667	43.3867	1.52589	4.90774e-31	2.16875e-29	yes	-	Os01g0343300 protein; Putative uncharacterized protein B1045F02.28 [Source:UniProtKB/TrEMBL;Acc:Q8LQW5]	-	-	-	-	GO:0003677//DNA binding;GO:0097159//organic cyclic compound binding;GO:0043169//cation binding;GO:0003700//sequence-specific DNA binding transcription factor activity;GO:0046914//transition metal ion binding;GO:0008270//zinc ion binding;GO:0005488//binding;GO:0001071//nucleic acid binding transcription factor activity;GO:0003676//nucleic acid binding;GO:0043167//ion binding;GO:0043565//sequence-s…	GO:0031323//regulation of cellular metabolic process;GO:0060255//regulation of macromolecule metabolic process;GO:0010556//regulation of macromolecule biosynthetic process;GO:0019222//regulation of metabolic process;GO:0065007//biological regulation;GO:0009889//regulation of biosynthetic process;GO:0006355//regulation of transcription, DNA-templated;GO:1903506//regulation of nucleic acid-template…
OS01G0343500	0.0533333	0.556667	3.3837	4.97243e-05	0.000279486	yes	-	Os01g0343500 protein; cDNA clone:J013094L10, full insert sequence [Source:UniProtKB/TrEMBL;Acc:Q0JN04]	-	-	-	GO:0044422//organelle part;GO:0009532//plastid stroma;GO:0043227//membrane-bounded organelle;GO:0009570//chloroplast stroma;GO:0009536//plastid;GO:0044434//chloroplast part;GO:0044424//intracellular part;GO:0005622//intracellular;GO:0043231//intracellular membrane-bounded organelle;GO:0009507//chloroplast;GO:0044435//plastid part;GO:0044464//cell part;GO:0005737//cytoplasm;GO:0043226//organelle;G…	-	GO:0008150//biological_process
OS01G0346600	0.86	0.186667	-2.20387	0.000338331	0.00159818	yes	-	-	-	-	-	-	-	-
OS01G0348700	98.84	204.743	1.05065	6.49612e-26	2.23308e-24	yes	-	Os01g0348700 protein; Putative 60S ribosomal protein L23A; Uncharacterized protein [Source:UniProtKB/TrEMBL;Acc:Q94CM9]	Genetic Information Processing	Translation	ko03010//Ribosome	GO:0005840//ribosome;GO:0044428//nuclear part;GO:0032991//macromolecular complex;GO:0043229//intracellular organelle;GO:0005829//cytosol;GO:0022626//cytosolic ribosome;GO:0043233//organelle lumen;GO:0005730//nucleolus;GO:0005622//intracellular;GO:0044464//cell part;GO:0043232//intracellular non-membrane-bounded organelle;GO:0044444//cytoplasmic part;GO:0070013//intracellular organelle lumen;GO:00…	GO:0097159//organic cyclic compound binding;GO:1901363//heterocyclic compound binding;GO:0036094//small molecule binding;GO:0003735//structural constituent of ribosome;GO:0005488//binding;GO:1901265//nucleoside phosphate binding;GO:0000166//nucleotide binding;GO:0005198//structural molecule activity	GO:0050896//response to stimulus;GO:0009266//response to temperature stimulus;GO:0009987//cellular process;GO:0019538//protein metabolic process;GO:0006412//translation;GO:0008152//metabolic process;GO:0044237//cellular metabolic process;GO:0044267//cellular protein metabolic process;GO:0009642//response to light intensity;GO:0006979//response to oxidative stress;GO:0006950//response to stress;GO…
OS01G0349000	0.81	2.05333	1.34197	2.33058e-05	0.00013858	yes	-	-	-	-	-	-	-	-
OS01G0349600	0.001	2.57333	11.3294	1.10511e-17	2.32625e-16	yes	-	-	-	-	-	-	-	-
OS01G0349800	0.563333	1.32	1.22848	0.00346573	0.0128231	yes	-	Os01g0349800 protein; Putative cytochrome P450; Uncharacterized protein; cDNA clone:J023019H16, full insert sequence [Source:UniProtKB/TrEMBL;Acc:Q8LQ77]	-	-	-	-	GO:0046906//tetrapyrrole binding;GO:0016491//oxidoreductase activity;GO:0043167//ion binding;GO:0020037//heme binding;GO:1901363//heterocyclic compound binding;GO:0016705//oxidoreductase activity, acting on paired donors, with incorporation or reduction of molecular oxygen;GO:0005506//iron ion binding;GO:0003824//catalytic activity;GO:0004497//monooxygenase activity;GO:0046872//metal ion binding;…	GO:0044699//single-organism process;GO:0008152//metabolic process;GO:0044710//single-organism metabolic process;GO:0055114//oxidation-reduction process
OS01G0350000	0.16	0.903333	2.49719	1.59663e-05	9.81069e-05	yes	-	Os01g0350000 protein; Putative benzoyl-CoA:benzyl alcohol/phenylethanol benzoyltransferase; BPBT; cDNA clone:J023102H06, full insert sequence [Source:UniProtKB/TrEMBL;Acc:Q8S222]	-	-	-	-	GO:0016746//transferase activity, transferring acyl groups;GO:0016747//transferase activity, transferring acyl groups other than amino-acyl groups;GO:0016740//transferase activity;GO:0003824//catalytic activity	-
OS01G0350100	1.22333	0.133333	-3.19771	3.15583e-08	2.91541e-07	yes	-	-	-	-	-	-	-	-
OS01G0350300	0.686667	0.253333	-1.43857	0.00342553	0.0126951	yes	-	-	-	-	-	-	GO:0097367//carbohydrate derivative binding;GO:0043168//anion binding;GO:1901265//nucleoside phosphate binding;GO:0001882//nucleoside binding;GO:0005488//binding;GO:0017076//purine nucleotide binding;GO:0043167//ion binding;GO:0032559//adenyl ribonucleotide binding;GO:0032549//ribonucleoside binding;GO:0097159//organic cyclic compound binding;GO:0043531//ADP binding;GO:0032553//ribonucleotide bin…	-
OS01G0353900	0.001	2.88667	11.4952	2.70358e-31	1.21313e-29	yes	-	-	-	-	-	-	-	-
OS01G0357100	1.92	5.3	1.46489	3.09067e-12	4.35631e-11	yes	-	Ferredoxin--nitrite reductase, chloroplastic [Source:UniProtKB/Swiss-Prot;Acc:Q42997]	Metabolism	Energy metabolism	ko00910//Nitrogen metabolism	-	GO:0051536//iron-sulfur cluster binding;GO:0046906//tetrapyrrole binding;GO:0020037//heme binding;GO:0005488//binding;GO:0016491//oxidoreductase activity;GO:0003824//catalytic activity;GO:0051540//metal cluster binding;GO:0097159//organic cyclic compound binding;GO:1901363//heterocyclic compound binding	GO:0008152//metabolic process;GO:0044699//single-organism process;GO:0044710//single-organism metabolic process;GO:0055114//oxidation-reduction process
OS01G0357150	2.32333	5.13667	1.14464	7.6576e-08	6.7344e-07	yes	-	-	-	-	-	-	-	-
OS01G0361000	0.213333	8.71	5.35149	3.47735e-85	6.75197e-83	yes	-	-	-	-	-	-	-	-
OS01G0361700	0.503333	3.19	2.66397	4.33097e-05	0.000246064	yes	-	-	-	-	-	-	-	-
OS01G0362400	0.001	3.84667	11.9094	1.88754e-14	3.16446e-13	yes	-	-	-	-	-	-	-	-
OS01G0362533	0.001	5.45	12.412	1.32235e-19	3.19497e-18	yes	-	-	-	-	-	-	-	-
OS01G0362800	0.001	0.706667	9.46489	7.24731e-06	4.71642e-05	yes	-	-	-	-	-	-	-	-
OS01G0363500	0.116667	7.94667	6.08989	1.74032e-60	1.94952e-58	yes	-	-	-	-	-	-	-	-
OS01G0363600	0.21	0.913333	2.12075	0.00245784	0.00949414	yes	-	hydroxyethylthiazole kinase family protein [Source:Projected from Arabidopsis thaliana (AT3G24030) TAIR;Acc:AT3G24030]	-	-	-	GO:0005575//cellular_component	GO:0016772//transferase activity, transferring phosphorus-containing groups;GO:0016773//phosphotransferase activity, alcohol group as acceptor;GO:0004417//hydroxyethylthiazole kinase activity;GO:0016301//kinase activity;GO:0016740//transferase activity;GO:0003824//catalytic activity	GO:1901360//organic cyclic compound metabolic process;GO:0072527//pyrimidine-containing compound metabolic process;GO:0008655//pyrimidine-containing compound salvage;GO:0042364//water-soluble vitamin biosynthetic process;GO:0006772//thiamine metabolic process;GO:0009228//thiamine biosynthetic process;GO:0071704//organic substance metabolic process;GO:0018130//heterocycle biosynthetic process;GO:1…
OS01G0364000	0.0833333	0.436667	2.38957	0.000250962	0.0012209	yes	-	-	-	-	-	-	-	-
OS01G0366100	0.001	1.06333	10.0544	1.29628e-25	4.38084e-24	yes	-	-	-	-	-	-	-	-
OS01G0366300	0.001	0.943333	9.88162	4.96106e-19	1.15679e-17	yes	-	Os01g0366300 protein; Receptor protein kinase-like protein; cDNA clone:002-102-A04, full insert sequence [Source:UniProtKB/TrEMBL;Acc:Q5Z8B7]	-	-	-	-	GO:0032550//purine ribonucleoside binding;GO:0030554//adenyl nucleotide binding;GO:1901363//heterocyclic compound binding;GO:0005488//binding;GO:0032553//ribonucleotide binding;GO:1901265//nucleoside phosphate binding;GO:0016740//transferase activity;GO:0032559//adenyl ribonucleotide binding;GO:0017076//purine nucleotide binding;GO:0003824//catalytic activity;GO:0016773//phosphotransferase activi…	GO:0071704//organic substance metabolic process;GO:0006796//phosphate-containing compound metabolic process;GO:0043170//macromolecule metabolic process;GO:0008152//metabolic process;GO:0044237//cellular metabolic process;GO:0043412//macromolecule modification;GO:0044238//primary metabolic process;GO:0036211//protein modification process;GO:0044260//cellular macromolecule metabolic process;GO:0006…
OS01G0366400	0.001	0.753333	9.55714	2.7037e-07	2.19294e-06	yes	-	-	-	-	-	-	-	-
OS01G0369200	0.38	1.13333	1.5765	3.20322e-05	0.00018659	yes	-	Cullin-like protein; Os01g0369200 protein; Putative CUL1; Uncharacterized protein [Source:UniProtKB/TrEMBL;Acc:Q93VL5]	Genetic Information Processing	Folding, sorting and degradation	ko04141//Protein processing in endoplasmic reticulum;ko04120//Ubiquitin mediated proteolysis	GO:0044430//cytoskeletal part;GO:0044444//cytoplasmic part;GO:0044422//organelle part;GO:0005819//spindle;GO:0009507//chloroplast;GO:0031975//envelope;GO:0043233//organelle lumen;GO:0005737//cytoplasm;GO:0043234//protein complex;GO:0005634//nucleus;GO:0044424//intracellular part;GO:0031967//organelle envelope;GO:0043228//non-membrane-bounded organelle;GO:0000228//nuclear chromosome;GO:0044446//in…	GO:0031625//ubiquitin protein ligase binding;GO:0044389//ubiquitin-like protein ligase binding;GO:0005515//protein binding;GO:0005488//binding;GO:0019899//enzyme binding	GO:0043933//macromolecular complex subunit organization;GO:0048731//system development;GO:0061458//reproductive system development;GO:0009753//response to jasmonic acid;GO:0051603//proteolysis involved in cellular protein catabolic process;GO:0022414//reproductive process;GO:0048856//anatomical structure development;GO:0044257//cellular protein catabolic process;GO:0009733//response to auxin;GO:0…
OS01G0369600	0.0166667	2.18	7.03122	2.03984e-38	1.21473e-36	yes	-	-	-	-	-	-	-	-
OS01G0369700	4.98667	20.56	2.04369	1.37697e-27	5.23315e-26	yes	-	Os01g0369700 protein; Putative glutathione transferase F4; cDNA clone:001-121-F03, full insert sequence; cDNA clone:002-188-H01, full insert sequence; cDNA clone:J033039A11, full insert sequence [Source:UniProtKB/TrEMBL;Acc:Q5ZC86]	Metabolism	Metabolism of other amino acids	ko00480//Glutathione metabolism	-	GO:0005515//protein binding;GO:0005488//binding;GO:0016740//transferase activity;GO:0003824//catalytic activity	-
OS01G0369800	2.73667	9.61667	1.81312	1.68935e-06	1.21608e-05	yes	-	-	-	-	-	-	-	-
OS01G0369900	0.283333	0.0266667	-3.40939	0.000204548	0.00101586	yes	-	-	-	-	-	-	GO:0005488//binding;GO:0000166//nucleotide binding;GO:0016491//oxidoreductase activity;GO:1901265//nucleoside phosphate binding;GO:0032553//ribonucleotide binding;GO:0050662//coenzyme binding;GO:1901363//heterocyclic compound binding;GO:0048037//cofactor binding;GO:0036094//small molecule binding;GO:0010181//FMN binding;GO:0043167//ion binding;GO:0097367//carbohydrate derivative binding;GO:009715…	GO:0044710//single-organism metabolic process;GO:0044699//single-organism process;GO:0008152//metabolic process;GO:0055114//oxidation-reduction process
OS01G0369950	0.566667	0.001	-9.14636	0.000797158	0.00347947	yes	-	-	-	-	-	-	-	-
OS01G0371200	2.43667	0.54	-2.17388	6.14267e-06	4.04883e-05	yes	GSTF1	Probable glutathione S-transferase GSTF1 [Source:UniProtKB/Swiss-Prot;Acc:O65857]	Metabolism	Metabolism of other amino acids	ko00480//Glutathione metabolism	-	GO:0005488//binding;GO:0005515//protein binding;GO:0016765//transferase activity, transferring alkyl or aryl (other than methyl) groups;GO:0003824//catalytic activity;GO:0016740//transferase activity;GO:0004364//glutathione transferase activity	-
OS01G0371300	0.97	0.193333	-2.32689	0.0112467	0.0355068	yes	-	-	-	-	-	-	-	-
OS01G0372500	0.001	1.43667	10.4885	4.38001e-15	7.68913e-14	yes	-	Os01g0372500 protein; Putative leucoanthocyanidin dioxygenase 1 [Source:UniProtKB/TrEMBL;Acc:Q93VC3]	Metabolism	Biosynthesis of other secondary metabolites	ko00941//Flavonoid biosynthesis	-	GO:0043169//cation binding;GO:0016491//oxidoreductase activity;GO:0046872//metal ion binding;GO:0046914//transition metal ion binding;GO:0051213//dioxygenase activity;GO:0016705//oxidoreductase activity, acting on paired donors, with incorporation or reduction of molecular oxygen;GO:0016706//oxidoreductase activity, acting on paired donors, with incorporation or reduction of molecular oxygen, 2-o…	GO:0010023//proanthocyanidin biosynthetic process;GO:0019438//aromatic compound biosynthetic process;GO:0008152//metabolic process;GO:0001101//response to acid chemical;GO:0009058//biosynthetic process;GO:0044763//single-organism cellular process;GO:1901617//organic hydroxy compound biosynthetic process;GO:0009698//phenylpropanoid metabolic process;GO:0009611//response to wounding;GO:0071840//cel…
OS01G0373400	0.001	1.11	10.1163	4.26539e-13	6.46733e-12	yes	-	Os01g0373400 protein; Ribosomal protein-like; Uncharacterized protein; cDNA clone:002-174-C01, full insert sequence [Source:UniProtKB/TrEMBL;Acc:Q5ZCV7]	-	-	-	GO:0032991//macromolecular complex;GO:0043229//intracellular organelle;GO:0044424//intracellular part;GO:0005737//cytoplasm;GO:0005623//cell;GO:0030529//ribonucleoprotein complex;GO:0005840//ribosome;GO:0043232//intracellular non-membrane-bounded organelle;GO:0044464//cell part;GO:0043226//organelle;GO:0044444//cytoplasmic part;GO:0005622//intracellular;GO:0043228//non-membrane-bounded organelle	GO:0005488//binding;GO:0097159//organic cyclic compound binding;GO:0003676//nucleic acid binding;GO:0003677//DNA binding;GO:1901363//heterocyclic compound binding	-
OS01G0377000	1.21667	0.001	-10.2487	2.08882e-16	4.04117e-15	yes	-	Putative cytochrome P450; Uncharacterized protein [Source:UniProtKB/TrEMBL;Acc:Q9AS41]	-	-	-	-	GO:0020037//heme binding;GO:0005488//binding;GO:1901363//heterocyclic compound binding;GO:0043167//ion binding;GO:0046906//tetrapyrrole binding;GO:0097159//organic cyclic compound binding;GO:0046914//transition metal ion binding;GO:0016491//oxidoreductase activity;GO:0005506//iron ion binding;GO:0016705//oxidoreductase activity, acting on paired donors, with incorporation or reduction of molecula…	GO:0044710//single-organism metabolic process;GO:0055114//oxidation-reduction process;GO:0044699//single-organism process;GO:0008152//metabolic process
OS01G0377250	1.21333	0.06	-4.33787	0.000169082	0.000853483	yes	-	-	-	-	-	-	-	-
OS01G0380800	14.5333	2.74	-2.40712	1.68245e-36	9.24566e-35	yes	-	Os01g0380800 protein; Putative uncharacterized protein B1096D03.23; Uncharacterized protein [Source:UniProtKB/TrEMBL;Acc:Q8LIU0]	-	-	-	-	GO:0005515//protein binding;GO:0005488//binding	-
OS01G0382000	2.48667	0.603333	-2.04319	4.21944e-05	0.000240282	yes	-	Os01g0382000 protein; Putative pathogenesis-related protein 1 [Source:UniProtKB/TrEMBL;Acc:Q7F2P0]	Organismal Systems;Environmental Information Processing	Signal transduction;Environmental adaptation	ko04075//Plant hormone signal transduction;ko04626//Plant-pathogen interaction	GO:0005576//extracellular region	-	-
OS01G0382200	1.19667	0.16	-2.90288	6.70361e-06	4.38307e-05	yes	-	Os01g0382200 protein [Source:UniProtKB/TrEMBL;Acc:Q0JMM4]	-	-	-	-	GO:0016740//transferase activity;GO:0003824//catalytic activity;GO:0016747//transferase activity, transferring acyl groups other than amino-acyl groups;GO:0016746//transferase activity, transferring acyl groups	-
OS01G0382400	35.2133	70.88	1.00926	1.55617e-14	2.62542e-13	yes	-	Os01g0382400 protein; Putative pathogenesis-related protein; cDNA clone:J023072K01, full insert sequence [Source:UniProtKB/TrEMBL;Acc:Q8W084]	-	-	-	GO:0005576//extracellular region	-	-
OS01G0382900	0.0266667	5.02	7.55651	4.01312e-49	3.53221e-47	yes	-	-	-	-	-	-	-	-
OS01G0383100	0.001	0.133333	7.05889	0.0114218	0.0359003	yes	-	cDNA, clone: J065076J07, full insert sequence [Source:UniProtKB/TrEMBL;Acc:B7F8K2]	-	-	-	GO:0044448//cell cortex part;GO:0005737//cytoplasm;GO:0005622//intracellular;GO:0044424//intracellular part;GO:0005623//cell;GO:0043234//protein complex;GO:0000145//exocyst;GO:0044464//cell part;GO:0071944//cell periphery;GO:0005938//cell cortex;GO:0044444//cytoplasmic part;GO:0032991//macromolecular complex	-	GO:0051641//cellular localization;GO:0032940//secretion by cell;GO:0044765//single-organism transport;GO:0006810//transport;GO:0044699//single-organism process;GO:0016192//vesicle-mediated transport;GO:0009987//cellular process;GO:0051179//localization;GO:0046903//secretion;GO:0044763//single-organism cellular process;GO:1902578//single-organism localization;GO:0051234//establishment of localizat…
OS01G0384450	0.583333	10.42	4.15889	6.9613e-33	3.31391e-31	yes	-	-	-	-	-	-	-	-
OS01G0386500	0.0233333	3.01333	7.01282	2.32852e-35	1.22097e-33	yes	-	-	-	-	-	-	-	-
OS01G0386600	0.506667	6.67333	3.7193	3.24621e-07	2.60331e-06	yes	-	Os01g0386600 protein [Source:UniProtKB/TrEMBL;Acc:C7IX99]	-	-	-	GO:0016020//membrane	GO:0005215//transporter activity	GO:0051234//establishment of localization;GO:0051179//localization;GO:0006810//transport
OS01G0387566	13.17	4.15333	-1.66491	4.52276e-09	4.62349e-08	yes	-	-	-	-	-	-	-	-
OS01G0388000	0.343333	0.983333	1.51807	0.00995195	0.0319511	yes	-	-	-	-	-	-	GO:0046906//tetrapyrrole binding;GO:0097159//organic cyclic compound binding;GO:0046872//metal ion binding;GO:0016491//oxidoreductase activity;GO:0016705//oxidoreductase activity, acting on paired donors, with incorporation or reduction of molecular oxygen;GO:0005488//binding;GO:0003824//catalytic activity;GO:0046914//transition metal ion binding;GO:1901363//heterocyclic compound binding;GO:00431…	GO:0044699//single-organism process;GO:0055114//oxidation-reduction process;GO:0044710//single-organism metabolic process;GO:0008152//metabolic process
OS01G0391800	0.37	1.84	2.31411	4.69642e-09	4.78727e-08	yes	-	-	-	-	-	-	-	-
OS01G0392600	1.02	13.3433	3.70948	1.48525e-86	2.97403e-84	yes	-	-	-	-	-	-	-	-
OS01G0393100	481.06	160.747	-1.58143	4.20738e-77	6.87735e-75	yes	-	NAC protein; Os01g0393100 protein; Putative OsNAC2 [Source:UniProtKB/TrEMBL;Acc:Q5VNK1]	-	-	-	GO:0005634//nucleus;GO:0005622//intracellular;GO:0043227//membrane-bounded organelle;GO:0043231//intracellular membrane-bounded organelle;GO:0044464//cell part;GO:0044424//intracellular part;GO:0005623//cell;GO:0043226//organelle;GO:0043229//intracellular organelle	GO:0003677//DNA binding;GO:0003676//nucleic acid binding;GO:1901363//heterocyclic compound binding;GO:0005488//binding;GO:0097159//organic cyclic compound binding	GO:0080090//regulation of primary metabolic process;GO:0031326//regulation of cellular biosynthetic process;GO:0090304//nucleic acid metabolic process;GO:1901362//organic cyclic compound biosynthetic process;GO:0034645//cellular macromolecule biosynthetic process;GO:0050794//regulation of cellular process;GO:1901360//organic cyclic compound metabolic process;GO:2000112//regulation of cellular mac…
OS01G0393200	418.447	135.963	-1.62183	1.2575e-55	1.29128e-53	yes	-	-	-	-	-	-	-	-
OS01G0393400	2.59	7.62333	1.55747	2.17383e-08	2.0502e-07	yes	-	-	-	-	-	-	-	-
OS01G0502800	0.933333	3.69667	1.98576	7.62731e-09	7.55375e-08	yes	-	-	-	-	-	-	GO:0000166//nucleotide binding;GO:1901265//nucleoside phosphate binding;GO:1901363//heterocyclic compound binding;GO:0003676//nucleic acid binding;GO:0005488//binding;GO:0036094//small molecule binding;GO:0097159//organic cyclic compound binding	-
OS01G0504500	0.853333	1.8	1.07682	0.00114659	0.00482903	yes	-	Os01g0504500 protein; Putative NIC2 [Source:UniProtKB/TrEMBL;Acc:Q5QN97]	-	-	-	GO:0005886//plasma membrane;GO:0005737//cytoplasm;GO:0016021//integral component of membrane;GO:0043227//membrane-bounded organelle;GO:0043226//organelle;GO:0009536//plastid;GO:0044464//cell part;GO:0044444//cytoplasmic part;GO:0044425//membrane part;GO:0016020//membrane;GO:0005622//intracellular;GO:0005623//cell;GO:0071944//cell periphery;GO:0044424//intracellular part;GO:0043229//intracellular …	GO:0015291//secondary active transmembrane transporter activity;GO:0015238//drug transmembrane transporter activity;GO:0015297//antiporter activity;GO:0005215//transporter activity;GO:0090484//drug transporter activity;GO:0022857//transmembrane transporter activity;GO:0022804//active transmembrane transporter activity	GO:0006950//response to stress;GO:0044763//single-organism cellular process;GO:0015893//drug transport;GO:0006810//transport;GO:0009611//response to wounding;GO:0042221//response to chemical;GO:0006812//cation transport;GO:0065007//biological regulation;GO:0055085//transmembrane transport;GO:0072511//divalent inorganic cation transport;GO:0006811//ion transport;GO:0070838//divalent metal ion tran…
OS01G0508100	73.9967	32.6	-1.18259	7.01369e-21	1.83133e-19	yes	-	-	-	-	-	-	-	-
OS01G0508300	0.956667	5.89333	2.623	1.12047e-19	2.71746e-18	yes	-	-	-	-	-	-	-	-
OS01G0508500	1.83333	0.743333	-1.30239	0.0133236	0.0410403	yes	-	-	-	-	-	-	-	-
OS01G0517800	11.05	5.02	-1.13829	4.73857e-12	6.54372e-11	yes	-	-	-	-	-	-	-	-
OS01G0518800	0.001	1.16667	10.1882	3.79913e-09	3.92002e-08	yes	-	-	-	-	-	-	-	-
OS01G0520180	0.001	7.06	12.7855	8.81209e-17	1.75355e-15	yes	-	-	-	-	-	-	-	-
OS01G0523000	0.001	3.12667	11.6104	8.70246e-16	1.6079e-14	yes	-	-	-	-	-	-	-	-
OS01G0523800	0.423333	0.001	-8.72565	0.000665711	0.00295321	yes	-	-	-	-	-	-	-	-
OS01G0524251	0.39	1.66	2.08964	2.18975e-06	1.55108e-05	yes	-	-	-	-	-	-	-	-
OS01G0524500	3.28333	1.62667	-1.01324	0.000128233	0.0006621	yes	-	-	-	-	-	-	-	-
OS01G0525350	0.573333	5.29	3.20582	5.81961e-18	1.24632e-16	yes	-	-	-	-	-	-	-	-
OS01G0529800	1.59667	0.713333	-1.16241	0.000402046	0.00186488	yes	-	3-ketoacyl-CoA synthase [Source:UniProtKB/TrEMBL;Acc:Q8LQT7]	-	-	-	GO:0016020//membrane	GO:0016740//transferase activity;GO:0003824//catalytic activity;GO:0016747//transferase activity, transferring acyl groups other than amino-acyl groups;GO:0016746//transferase activity, transferring acyl groups	GO:0046394//carboxylic acid biosynthetic process;GO:1901576//organic substance biosynthetic process;GO:0044281//small molecule metabolic process;GO:0008610//lipid biosynthetic process;GO:0032787//monocarboxylic acid metabolic process;GO:0072330//monocarboxylic acid biosynthetic process;GO:0044763//single-organism cellular process;GO:0009058//biosynthetic process;GO:0044711//single-organism biosyn…
OS01G0530300	5.44	1.62333	-1.74465	1.26314e-07	1.07715e-06	yes	-	-	-	-	-	-	-	-
OS01G0536400	3.53667	0.856667	-2.04558	1.3776e-13	2.17416e-12	yes	-	Os01g0536400 protein; Putative 2-oxoglutarate-dependent oxygenase; cDNA, clone: J100072E06, full insert sequence [Source:UniProtKB/TrEMBL;Acc:Q8GSY5]	-	-	-	-	GO:0046872//metal ion binding;GO:0043167//ion binding;GO:0051213//dioxygenase activity;GO:0046914//transition metal ion binding;GO:0016491//oxidoreductase activity;GO:0016705//oxidoreductase activity, acting on paired donors, with incorporation or reduction of molecular oxygen;GO:0005488//binding;GO:0005506//iron ion binding;GO:0043169//cation binding;GO:0003824//catalytic activity;GO:0016706//ox…	GO:0044699//single-organism process;GO:0055114//oxidation-reduction process;GO:0044710//single-organism metabolic process;GO:0008152//metabolic process
OS01G0537250	67.9333	1	-6.08605	6.16952e-267	9.88296e-264	yes	-	-	-	-	-	-	-	-
OS01G0540400	0.493333	0.001	-8.94642	0.000114276	0.000596673	yes	-	-	-	-	-	-	-	-
OS01G0544700	0.0266667	9.73667	8.51225	6.60493e-83	1.20919e-80	yes	-	-	-	-	-	-	-	-
OS01G0547000	0.59	3.40667	2.52957	6.95069e-41	4.59147e-39	yes	-	Os01g0547000 protein; Putative RPR1; Uncharacterized protein; cDNA clone:J023090D06, full insert sequence [Source:UniProtKB/TrEMBL;Acc:Q8RYR1]	Organismal Systems	Environmental adaptation	ko04626//Plant-pathogen interaction	-	GO:0043531//ADP binding;GO:0032550//purine ribonucleoside binding;GO:0032559//adenyl ribonucleotide binding;GO:1901363//heterocyclic compound binding;GO:0005488//binding;GO:0032549//ribonucleoside binding;GO:1901265//nucleoside phosphate binding;GO:0001883//purine nucleoside binding;GO:0043168//anion binding;GO:0001882//nucleoside binding;GO:0043167//ion binding;GO:0036094//small molecule binding…	GO:0006950//response to stress;GO:0006952//defense response;GO:0050896//response to stimulus
OS01G0547133	0.246667	0.686667	1.47705	0.0141584	0.0432501	yes	-	-	-	-	-	-	-	-
OS01G0548750	0.943333	0.27	-1.80481	0.0158974	0.0476982	yes	-	-	-	-	-	-	-	-
OS01G0548900	10.3133	0.48	-4.42533	4.05304e-25	1.33454e-23	yes	-	-	-	-	-	-	-	-
OS01G0551400	0.473333	1.39667	1.56106	0.00951848	0.0307412	yes	-	-	-	-	-	-	-	-
OS01G0552500	0.001	1.66333	10.6999	2.0025e-15	3.60024e-14	yes	-	-	-	-	-	-	-	-
OS01G0552850	0.001	2.87667	11.4902	1.70468e-31	7.75773e-30	yes	-	-	-	-	-	-	-	-
OS01G0553200	0.001	3.72333	11.8624	3.33562e-22	9.4405e-21	yes	-	-	-	-	-	-	-	-
OS01G0553400	0.001	4.76333	12.2178	1.68424e-38	1.00859e-36	yes	-	Os01g0553400 protein [Source:UniProtKB/TrEMBL;Acc:Q0JLZ9]	-	-	-	-	GO:0005488//binding;GO:0005515//protein binding	-
OS01G0553600	0.186667	2.9	3.95752	1.08797e-42	7.66078e-41	yes	-	-	-	-	-	-	-	-
OS01G0558100	0.546667	0.04	-3.77259	0.00702434	0.023689	yes	-	Os01g0558100 protein; Putative tau class GST protein 4; Uncharacterized protein [Source:UniProtKB/TrEMBL;Acc:Q8S9U5]	-	-	-	-	GO:0005515//protein binding;GO:0005488//binding	-
OS01G0558825	1.84667	0.001	-10.8507	0.000301166	0.00143713	yes	-	-	-	-	-	-	-	-
OS01G0559500	1.41333	0.49	-1.52825	0.000109337	0.000573502	yes	-	Putative PPR protein [Source:UniProtKB/TrEMBL;Acc:Q5JKQ7]	-	-	-	-	GO:0005515//protein binding;GO:0005488//binding	GO:0051171//regulation of nitrogen compound metabolic process;GO:0031326//regulation of cellular biosynthetic process;GO:0080090//regulation of primary metabolic process;GO:1903506//regulation of nucleic acid-templated transcription;GO:2001141//regulation of RNA biosynthetic process;GO:0031323//regulation of cellular metabolic process;GO:0010556//regulation of macromolecule biosynthetic process;G…
OS01G0562400	0.0566667	0.656667	3.53459	1.45461e-07	1.2306e-06	yes	-	Peptidyl-prolyl cis-trans isomerase [Source:UniProtKB/TrEMBL;Acc:Q657M4]	-	-	-	-	GO:0016859//cis-trans isomerase activity;GO:0016853//isomerase activity;GO:0005515//protein binding;GO:0003755//peptidyl-prolyl cis-trans isomerase activity;GO:0003824//catalytic activity;GO:0005488//binding	GO:0043170//macromolecule metabolic process;GO:0008152//metabolic process;GO:0071704//organic substance metabolic process;GO:0044237//cellular metabolic process;GO:0036211//protein modification process;GO:0018193//peptidyl-amino acid modification;GO:0000413//protein peptidyl-prolyl isomerization;GO:0044267//cellular protein metabolic process;GO:0006464//cellular protein modification process;GO:00…
OS01G0563000	0.001	2.81667	11.4598	1.61073e-31	7.34064e-30	yes	-	Peptidyl-prolyl cis-trans isomerase [Source:UniProtKB/TrEMBL;Acc:Q657L5]	-	-	-	GO:0016020//membrane	GO:0005515//protein binding;GO:0008144//drug binding;GO:0097159//organic cyclic compound binding;GO:0005528//FK506 binding;GO:0005527//macrolide binding;GO:0016853//isomerase activity;GO:0016859//cis-trans isomerase activity;GO:0003755//peptidyl-prolyl cis-trans isomerase activity;GO:1901363//heterocyclic compound binding;GO:0003824//catalytic activity;GO:0005488//binding	GO:0018208//peptidyl-proline modification;GO:0000413//protein peptidyl-prolyl isomerization;GO:0019538//protein metabolic process;GO:0043412//macromolecule modification;GO:0044237//cellular metabolic process;GO:0043170//macromolecule metabolic process;GO:0044260//cellular macromolecule metabolic process;GO:0006464//cellular protein modification process;GO:0006457//protein folding;GO:0071704//orga…
OS01G0563500	2.02667	4.53333	1.16146	5.38484e-06	3.59116e-05	yes	-	-	-	-	-	-	-	-
OS01G0563700	0.24	0.556667	1.21378	0.000210669	0.0010419	yes	-	-	-	-	-	-	-	-
OS01G0564300	0.001	0.316667	8.30682	0.00134077	0.00554981	yes	-	Peptidyl-prolyl cis-trans isomerase [Source:UniProtKB/TrEMBL;Acc:Q656V1]	-	-	-	GO:0044424//intracellular part;GO:0016020//membrane;GO:0005789//endoplasmic reticulum membrane;GO:0044425//membrane part;GO:0005737//cytoplasm;GO:0012505//endomembrane system;GO:0044464//cell part;GO:0042175//nuclear outer membrane-endoplasmic reticulum membrane network;GO:0043229//intracellular organelle;GO:0098588//bounding membrane of organelle;GO:0044444//cytoplasmic part;GO:0043227//membrane…	GO:0097159//organic cyclic compound binding;GO:0003755//peptidyl-prolyl cis-trans isomerase activity;GO:0008144//drug binding;GO:1901363//heterocyclic compound binding;GO:0003824//catalytic activity;GO:0005528//FK506 binding;GO:0016853//isomerase activity;GO:0005527//macrolide binding;GO:0016859//cis-trans isomerase activity;GO:0005488//binding	GO:0043170//macromolecule metabolic process;GO:0006464//cellular protein modification process;GO:0018193//peptidyl-amino acid modification;GO:0019538//protein metabolic process;GO:0044260//cellular macromolecule metabolic process;GO:0009987//cellular process;GO:0000413//protein peptidyl-prolyl isomerization;GO:0044237//cellular metabolic process;GO:0061077//chaperone-mediated protein folding;GO:0…
OS01G0564400	0.001	0.873333	9.77039	2.31394e-16	4.45784e-15	yes	-	-	-	-	-	-	-	-
OS01G0566000	0.001	0.236667	7.88671	0.00484121	0.0171498	yes	-	Os01g0566000 protein; Putative uncharacterized protein P0697C12.25; cDNA clone:002-129-F04, full insert sequence [Source:UniProtKB/TrEMBL;Acc:Q942Q6]	-	-	-	-	GO:0005488//binding;GO:1901363//heterocyclic compound binding;GO:0003676//nucleic acid binding;GO:0097159//organic cyclic compound binding	-
OS01G0567200	14.82	6.79333	-1.12535	1.53131e-13	2.40609e-12	yes	-	-	-	-	-	-	-	-
OS01G0567500	0.34	0.07	-2.28011	0.009767	0.0314393	yes	-	Monosaccharide transporter 8; Os01g0567500 protein; Putative monosaccharide transport protein; cDNA clone:J023015H11, full insert sequence [Source:UniProtKB/TrEMBL;Acc:Q94EC4]	-	-	-	GO:0016020//membrane;GO:0044425//membrane part;GO:0016021//integral component of membrane;GO:0031224//intrinsic component of membrane	GO:0022857//transmembrane transporter activity;GO:0005215//transporter activity;GO:0022892//substrate-specific transporter activity;GO:0022891//substrate-specific transmembrane transporter activity	GO:0051179//localization;GO:0044699//single-organism process;GO:1902578//single-organism localization;GO:0051234//establishment of localization;GO:0055085//transmembrane transport;GO:0006810//transport;GO:0044765//single-organism transport;GO:0044763//single-organism cellular process;GO:0009987//cellular process
OS01G0571166	0.636667	0.0866667	-2.87699	0.00369637	0.0135512	yes	-	-	-	-	-	-	-	-
OS01G0571766	0.001	4.51	12.1389	4.18805e-07	3.3024e-06	yes	-	-	-	-	-	-	-	-
OS01G0572700	11.5833	23.1767	1.00062	1.13864e-16	2.24352e-15	yes	-	-	-	-	-	-	-	-
OS01G0574800	6.61333	15.5133	1.23006	1.8277e-11	2.38128e-10	yes	-	-	-	-	-	-	-	-
OS01G0576050	0.001	1.4	10.4512	0.000329308	0.00156117	yes	-	-	-	-	-	-	-	-
OS01G0577450	2	0.813333	-1.29808	0.000235895	0.00115524	yes	-	-	-	-	-	-	-	-
OS01G0578500	0.001	1.89333	10.8867	1.07951e-13	1.71639e-12	yes	-	Os01g0578500 protein; Ribosomal RNA apurinic site specific lyase-like; SaF-; Uncharacterized protein [Source:UniProtKB/TrEMBL;Acc:Q9AWX3]	-	-	-	-	GO:0003824//catalytic activity;GO:0016829//lyase activity	-
OS01G0578700	0.883333	2.51333	1.50857	0.000338658	0.0015991	yes	-	-	-	-	-	-	-	-
OS01G0579900	6.00333	12.1933	1.02226	1.51225e-10	1.82004e-09	yes	-	Esterase/lipase/thioesterase family protein-like; Os01g0579900 protein; Uncharacterized protein; cDNA clone:J013001P21, full insert sequence [Source:UniProtKB/TrEMBL;Acc:Q656F2]	-	-	-	GO:0005622//intracellular;GO:0043226//organelle;GO:0044424//intracellular part;GO:0042579//microbody;GO:0005623//cell;GO:0005777//peroxisome;GO:0043231//intracellular membrane-bounded organelle;GO:0005737//cytoplasm;GO:0043229//intracellular organelle;GO:0044464//cell part;GO:0043227//membrane-bounded organelle;GO:0044444//cytoplasmic part	-	-
OS01G0580150	0.0533333	0.683333	3.67948	0.00360644	0.0132595	yes	-	Uncharacterized protein [Source:UniProtKB/TrEMBL;Acc:B9EXP8]	-	-	-	-	GO:0005524//ATP binding;GO:0004672//protein kinase activity;GO:1901265//nucleoside phosphate binding;GO:0016301//kinase activity;GO:0097367//carbohydrate derivative binding;GO:0016773//phosphotransferase activity, alcohol group as acceptor;GO:0097159//organic cyclic compound binding;GO:0032555//purine ribonucleotide binding;GO:0032553//ribonucleotide binding;GO:0000166//nucleotide binding;GO:0035…	GO:0006464//cellular protein modification process;GO:0044267//cellular protein metabolic process;GO:0006793//phosphorus metabolic process;GO:0009987//cellular process;GO:0008152//metabolic process;GO:0016310//phosphorylation;GO:0043170//macromolecule metabolic process;GO:0006468//protein phosphorylation;GO:0071704//organic substance metabolic process;GO:0044260//cellular macromolecule metabolic p…
OS01G0583300	0.0433333	1.1	4.66588	8.49868e-11	1.04202e-09	yes	-	Os01g0583300 protein [Source:UniProtKB/TrEMBL;Acc:C7IXY4]	-	-	-	-	GO:0005488//binding;GO:0005515//protein binding	-
OS01G0588400	2.93333	0.406667	-2.85062	1.48273e-11	1.94847e-10	yes	-	Os01g0588400 protein; Putative hypersensitive-induced response protein; Uncharacterized protein; cDNA clone:002-126-G10, full insert sequence [Source:UniProtKB/TrEMBL;Acc:Q8S1F0]	-	-	-	GO:0044424//intracellular part;GO:0005623//cell;GO:0005737//cytoplasm;GO:0071944//cell periphery;GO:0044464//cell part;GO:0043226//organelle;GO:0005773//vacuole;GO:0043231//intracellular membrane-bounded organelle;GO:0016020//membrane;GO:0043229//intracellular organelle;GO:0043227//membrane-bounded organelle;GO:0005622//intracellular;GO:0009536//plastid;GO:0005886//plasma membrane;GO:0009507//chl…	-	-
OS01G0589000	1.44667	4.83	1.73929	8.44141e-17	1.68188e-15	yes	-	30S ribosomal protein S1-like; Os01g0589000 protein; cDNA clone:J013110C21, full insert sequence [Source:UniProtKB/TrEMBL;Acc:Q5ZC75]	Genetic Information Processing	Translation	ko03010//Ribosome	GO:0030529//ribonucleoprotein complex;GO:0043229//intracellular organelle;GO:0032991//macromolecular complex;GO:0043232//intracellular non-membrane-bounded organelle;GO:0044444//cytoplasmic part;GO:0044464//cell part;GO:0005737//cytoplasm;GO:0044424//intracellular part;GO:0005622//intracellular;GO:0043228//non-membrane-bounded organelle;GO:0005840//ribosome;GO:0043226//organelle;GO:0005623//cell	GO:0003676//nucleic acid binding;GO:0005488//binding;GO:0003723//RNA binding;GO:1901363//heterocyclic compound binding;GO:0097159//organic cyclic compound binding	-
OS01G0590200	36.7533	17.9133	-1.03684	1.02977e-19	2.49938e-18	yes	-	-	-	-	-	-	-	-
OS01G0593000	3.28333	6.60667	1.00876	1.15837e-05	7.30692e-05	yes	-	-	-	-	-	-	-	-
OS01G0593700	44.24	17.2633	-1.35764	1.41477e-48	1.21519e-46	yes	-	Os01g0593700 protein; Sulfate transporter 2-like [Source:UniProtKB/TrEMBL;Acc:Q8LR58]	-	-	-	GO:0031224//intrinsic component of membrane;GO:0016020//membrane;GO:0044425//membrane part;GO:0016021//integral component of membrane	GO:1901682//sulfur compound transmembrane transporter activity;GO:0022892//substrate-specific transporter activity;GO:0022804//active transmembrane transporter activity;GO:0015116//sulfate transmembrane transporter activity;GO:0008509//anion transmembrane transporter activity;GO:0022857//transmembrane transporter activity;GO:0015103//inorganic anion transmembrane transporter activity;GO:0005215//…	GO:0098661//inorganic anion transmembrane transport;GO:0098660//inorganic ion transmembrane transport;GO:0006811//ion transport;GO:0051179//localization;GO:0008272//sulfate transport;GO:0051234//establishment of localization;GO:0006820//anion transport;GO:0034220//ion transmembrane transport;GO:0098656//anion transmembrane transport;GO:0015698//inorganic anion transport;GO:1902358//sulfate transm…
OS01G0593900	29.08	12.09	-1.26621	2.50227e-23	7.54166e-22	yes	-	-	-	-	-	-	-	-
OS01G0595600	3.09333	8.05667	1.38102	4.62289e-09	4.71982e-08	yes	-	Hydrolase-like; Os01g0595600 protein; cDNA clone:J013082F17, full insert sequence [Source:UniProtKB/TrEMBL;Acc:Q8L562]	-	-	-	-	GO:0016787//hydrolase activity;GO:0003824//catalytic activity	-
OS01G0596100	0.66	2.29667	1.799	4.40173e-07	3.45729e-06	yes	-	Os01g0596100 protein; Ribosomal RNA apurinic site specific lyase-like [Source:UniProtKB/TrEMBL;Acc:Q5ZB57]	-	-	-	-	GO:0005515//protein binding;GO:0005488//binding;GO:0016829//lyase activity;GO:0003824//catalytic activity	-
OS01G0596201	0.793333	1.94333	1.29253	0.000102196	0.000538512	yes	-	-	-	-	-	-	-	-
OS01G0598900	4.37333	0.001	-12.0945	1.7565e-24	5.62747e-23	yes	-	-	-	-	-	-	GO:1901363//heterocyclic compound binding;GO:0005488//binding;GO:0000049//tRNA binding;GO:0003676//nucleic acid binding;GO:0003723//RNA binding;GO:0097159//organic cyclic compound binding	GO:0006725//cellular aromatic compound metabolic process;GO:0009451//RNA modification;GO:0044237//cellular metabolic process;GO:1901360//organic cyclic compound metabolic process;GO:0006399//tRNA metabolic process;GO:0006400//tRNA modification;GO:0008152//metabolic process;GO:0008033//tRNA processing;GO:0002097//tRNA wobble base modification;GO:0009987//cellular process;GO:0044238//primary metabo…
OS01G0599550	0.16	1.03333	2.69116	3.71737e-08	3.4018e-07	yes	-	-	-	-	-	-	-	-
OS01G0601000	1.48333	0.486667	-1.60784	1.30803e-05	8.16576e-05	yes	-	Os01g0601000 protein [Source:UniProtKB/TrEMBL;Acc:Q0JLH0]	-	-	-	GO:0016020//membrane	GO:0022857//transmembrane transporter activity;GO:0022891//substrate-specific transmembrane transporter activity;GO:0022890//inorganic cation transmembrane transporter activity;GO:0022892//substrate-specific transporter activity;GO:0015075//ion transmembrane transporter activity;GO:0008324//cation transmembrane transporter activity;GO:0005215//transporter activity;GO:0046873//metal ion transmembr…	GO:1902578//single-organism localization;GO:0030001//metal ion transport;GO:0006810//transport;GO:0051179//localization;GO:0006811//ion transport;GO:0051234//establishment of localization;GO:0044699//single-organism process;GO:0055085//transmembrane transport;GO:0044763//single-organism cellular process;GO:0009987//cellular process;GO:0006812//cation transport;GO:0044765//single-organism transport
OS01G0601625	0.246667	0.826667	1.74474	5.82982e-06	3.8638e-05	yes	-	HcrVf1 protein-like; Os01g0601625 protein; Uncharacterized protein [Source:UniProtKB/TrEMBL;Acc:Q5ZBC0]	-	-	-	-	GO:0005488//binding;GO:0005515//protein binding	-
OS01G0601700	0.001	1.62333	10.6647	1.1021e-34	5.63144e-33	yes	-	Uncharacterized protein; cDNA clone:J013120K23, full insert sequence [Source:UniProtKB/TrEMBL;Acc:B7EKC6]	-	-	-	-	GO:0005488//binding;GO:0005515//protein binding	-
OS01G0602200	11.0367	0.001	-13.43	4.87806e-51	4.47803e-49	yes	-	Os01g0602200 protein [Source:UniProtKB/TrEMBL;Acc:Q0JLG7]	-	-	-	-	GO:0004497//monooxygenase activity;GO:0043169//cation binding;GO:0005506//iron ion binding;GO:0046914//transition metal ion binding;GO:0009055//electron carrier activity;GO:0020037//heme binding;GO:0016491//oxidoreductase activity;GO:0046872//metal ion binding;GO:0097159//organic cyclic compound binding;GO:0016705//oxidoreductase activity, acting on paired donors, with incorporation or reduction …	GO:0055114//oxidation-reduction process;GO:0008152//metabolic process;GO:0044699//single-organism process;GO:0044710//single-organism metabolic process
OS01G0602466	4.92667	1.26667	-1.95957	1.99353e-18	4.43842e-17	yes	-	-	-	-	-	-	-	-
OS01G0602500	4.48	1.80667	-1.31017	1.104e-07	9.49022e-07	yes	-	Cytochrome P450 (CYP72C)-like; Os01g0602500 protein; cDNA clone:J013027D06, full insert sequence [Source:UniProtKB/TrEMBL;Acc:Q5ZBB7]	-	-	-	-	GO:0005488//binding;GO:0046906//tetrapyrrole binding;GO:0016491//oxidoreductase activity;GO:0043169//cation binding;GO:0046872//metal ion binding;GO:0097159//organic cyclic compound binding;GO:0003824//catalytic activity;GO:0046914//transition metal ion binding;GO:0020037//heme binding;GO:0009055//electron carrier activity;GO:0016705//oxidoreductase activity, acting on paired donors, with incorpo…	GO:0044710//single-organism metabolic process;GO:0008152//metabolic process;GO:0055114//oxidation-reduction process;GO:0044699//single-organism process
OS01G0603700	0.173333	1.34333	2.9542	1.76845e-18	3.95378e-17	yes	-	-	-	-	-	-	-	-
OS01G0603800	0.103333	1.32667	3.68243	1.05964e-21	2.90905e-20	yes	-	cDNA clone:J013086C21, full insert sequence [Source:UniProtKB/TrEMBL;Acc:B7ECP2]	-	-	-	-	GO:0005488//binding;GO:0005515//protein binding	-
OS01G0604000	2.19	13.7467	2.65008	1.20402e-41	8.17251e-40	yes	-	-	-	-	-	-	-	-
OS01G0604100	1.43333	8.15	2.50743	9.14698e-44	6.67542e-42	yes	-	-	-	-	-	-	-	-
OS01G0604550	0.001	2.99333	11.5475	2.45621e-09	2.586e-08	yes	-	-	-	-	-	-	-	-
OS01G0604600	0.333333	2.92333	3.13258	1.29121e-17	2.70732e-16	yes	-	-	-	-	-	-	-	-
OS01G0606000	14.3333	34.2733	1.25771	2.2599e-13	3.49603e-12	yes	SWEET6A	Bidirectional sugar transporter SWEET6a [Source:UniProtKB/Swiss-Prot;Acc:Q8LR09]	-	-	-	GO:0031226//intrinsic component of plasma membrane;GO:0031224//intrinsic component of membrane;GO:0005886//plasma membrane;GO:0005887//integral component of plasma membrane;GO:0071944//cell periphery;GO:0016021//integral component of membrane;GO:0044464//cell part;GO:0005623//cell;GO:0016020//membrane;GO:0044425//membrane part;GO:0044459//plasma membrane part	GO:1901476//carbohydrate transporter activity;GO:0022892//substrate-specific transporter activity;GO:0022857//transmembrane transporter activity;GO:0022891//substrate-specific transmembrane transporter activity;GO:0005215//transporter activity;GO:0051119//sugar transmembrane transporter activity;GO:0015144//carbohydrate transmembrane transporter activity	GO:0051179//localization;GO:0044763//single-organism cellular process;GO:0055085//transmembrane transport;GO:0044699//single-organism process;GO:0034219//carbohydrate transmembrane transport;GO:0071702//organic substance transport;GO:0006810//transport;GO:0051234//establishment of localization;GO:0008643//carbohydrate transport;GO:0044765//single-organism transport;GO:1902578//single-organism loc…
OS01G0606400	0.0666667	1.31	4.29646	7.90432e-16	1.4655e-14	yes	-	-	-	-	-	-	-	-
OS01G0607100	1.16667	0.29	-2.00827	0.00152199	0.0061951	yes	-	-	-	-	-	-	-	-
OS01G0607200	4.18667	9.49	1.18061	1.9679e-16	3.81182e-15	yes	BAT1	Amino-acid permease BAT1 homolog [Source:UniProtKB/Swiss-Prot;Acc:B9EXZ6]	-	-	-	GO:0005623//cell;GO:0044425//membrane part;GO:0043226//organelle;GO:0005737//cytoplasm;GO:0044424//intracellular part;GO:0044464//cell part;GO:0016020//membrane;GO:0031224//intrinsic component of membrane;GO:0005739//mitochondrion;GO:0005622//intracellular;GO:0043231//intracellular membrane-bounded organelle;GO:0044444//cytoplasmic part;GO:0043229//intracellular organelle;GO:0016021//integral com…	GO:0005310//dicarboxylic acid transmembrane transporter activity;GO:0008324//cation transmembrane transporter activity;GO:0005215//transporter activity;GO:0022858//alanine transmembrane transporter activity;GO:0015172//acidic amino acid transmembrane transporter activity;GO:0015171//amino acid transmembrane transporter activity;GO:0005342//organic acid transmembrane transporter activity;GO:000802…	GO:0015819//lysine transport;GO:0015718//monocarboxylic acid transport;GO:0015813//L-glutamate transport;GO:0015809//arginine transport;GO:0098656//anion transmembrane transport;GO:0015711//organic anion transport;GO:0006865//amino acid transport;GO:1903825//organic acid transmembrane transport;GO:0046942//carboxylic acid transport;GO:0034220//ion transmembrane transport;GO:0006835//dicarboxylic …
OS01G0607250	1.65667	4.33667	1.3883	4.44282e-10	5.09446e-09	yes	-	-	-	-	-	-	-	-
OS01G0607300	5.18667	1.35333	-1.93829	1.69779e-12	2.44467e-11	yes	-	-	-	-	-	-	-	-
OS01G0607900	5.36333	13.9667	1.38079	3.51756e-28	1.37602e-26	yes	-	Receptor-like protein kinase 1-like; cDNA, clone: J100082A19, full insert sequence [Source:UniProtKB/TrEMBL;Acc:Q5ZBN0]	-	-	-	GO:0016020//membrane;GO:0044425//membrane part;GO:0071944//cell periphery;GO:0031224//intrinsic component of membrane;GO:0016021//integral component of membrane;GO:0044464//cell part;GO:0005886//plasma membrane;GO:0005623//cell	GO:0001882//nucleoside binding;GO:0032549//ribonucleoside binding;GO:0000166//nucleotide binding;GO:0036094//small molecule binding;GO:0097367//carbohydrate derivative binding;GO:0032559//adenyl ribonucleotide binding;GO:0004672//protein kinase activity;GO:0097159//organic cyclic compound binding;GO:1901265//nucleoside phosphate binding;GO:0035639//purine ribonucleoside triphosphate binding;GO:00…	GO:0036211//protein modification process;GO:0044710//single-organism metabolic process;GO:0065008//regulation of biological quality;GO:0044238//primary metabolic process;GO:0035383//thioester metabolic process;GO:0050793//regulation of developmental process;GO:0044283//small molecule biosynthetic process;GO:0022622//root system development;GO:0044765//single-organism transport;GO:0006810//transpo…
OS01G0608000	0.28	0.946667	1.75743	0.00383978	0.0140304	yes	-	-	-	-	-	-	-	-
OS01G0608101	0.176667	0.606667	1.77987	0.00525102	0.0184147	yes	-	-	-	-	-	-	-	-
OS01G0608900	0.06	0.61	3.34577	7.33829e-07	5.57251e-06	yes	-	-	-	-	-	-	-	-
OS01G0611300	0.001	0.826667	9.69116	1.35038e-05	8.41213e-05	yes	-	-	-	-	-	-	-	-
OS01G0612500	1.06333	4.09667	1.94586	4.75228e-12	6.55983e-11	yes	-	Lysophospholipase 2-like; Os01g0612500 protein; cDNA clone:J023004J23, full insert sequence [Source:UniProtKB/TrEMBL;Acc:Q5ZBI5]	-	-	-	-	GO:0003824//catalytic activity;GO:0016787//hydrolase activity	-
OS01G0615050	2.37333	0.403333	-2.55687	2.47657e-05	0.000146608	yes	-	Os01g0615050 protein [Source:UniProtKB/TrEMBL;Acc:C7IX78]	-	-	-	-	GO:0098772//molecular function regulator;GO:0061135//endopeptidase regulator activity;GO:0004857//enzyme inhibitor activity;GO:0030234//enzyme regulator activity;GO:0004866//endopeptidase inhibitor activity;GO:0061134//peptidase regulator activity;GO:0030414//peptidase inhibitor activity;GO:0004867//serine-type endopeptidase inhibitor activity	GO:0050896//response to stimulus;GO:0009611//response to wounding;GO:0006950//response to stress
OS01G0615100	3.52	0.66	-2.41504	1.07367e-05	6.79674e-05	yes	-	Os01g0615100 protein; Protease inhibitor-like; Subitilisin-chymotrypsin inhibitor; Uncharacterized protein; cDNA clone:001-103-H12, full insert sequence [Source:UniProtKB/TrEMBL;Acc:Q5ZDX2]	-	-	-	-	GO:0004857//enzyme inhibitor activity;GO:0016787//hydrolase activity;GO:0004867//serine-type endopeptidase inhibitor activity;GO:0061135//endopeptidase regulator activity;GO:0030414//peptidase inhibitor activity;GO:0003824//catalytic activity;GO:0004866//endopeptidase inhibitor activity;GO:0061134//peptidase regulator activity;GO:0008233//peptidase activity;GO:0030234//enzyme regulator activity;G…	GO:0043170//macromolecule metabolic process;GO:0006508//proteolysis;GO:0006950//response to stress;GO:0019538//protein metabolic process;GO:0009611//response to wounding;GO:0071704//organic substance metabolic process;GO:0008152//metabolic process;GO:0050896//response to stimulus;GO:0044238//primary metabolic process
OS01G0617200	1.63333	3.50667	1.10228	1.65132e-05	0.000101098	yes	-	-	-	-	-	-	-	-
OS01G0617650	0.001	0.966667	9.91687	3.90344e-08	3.56393e-07	yes	-	-	-	-	-	-	-	-
OS01G0618000	0.426667	1.83333	2.10329	0.000191613	0.00095681	yes	-	Os01g0618000 protein; Putative uncharacterized protein P0686E09.33; cDNA clone:002-113-H01, full insert sequence [Source:UniProtKB/TrEMBL;Acc:Q5ZDI4]	-	-	-	-	GO:0005488//binding;GO:1901363//heterocyclic compound binding;GO:0016788//hydrolase activity, acting on ester bonds;GO:0004518//nuclease activity;GO:0016787//hydrolase activity;GO:0003676//nucleic acid binding;GO:0003824//catalytic activity;GO:0004527//exonuclease activity;GO:0097159//organic cyclic compound binding	-
OS01G0618300	0.133333	0.0133333	-3.32193	0.00909737	0.029551	yes	-	Os01g0618300 protein [Source:UniProtKB/TrEMBL;Acc:C7IXA6]	-	-	-	-	GO:0005488//binding	-
OS01G0618900	8.48	20.5767	1.27887	1.74698e-18	3.9085e-17	yes	-	Polygalacturonase-like [Source:UniProtKB/TrEMBL;Acc:Q5ZBG3]	-	-	-	GO:0005576//extracellular region	GO:0016798//hydrolase activity, acting on glycosyl bonds;GO:0003824//catalytic activity;GO:0004650//polygalacturonase activity;GO:0016787//hydrolase activity;GO:0004553//hydrolase activity, hydrolyzing O-glycosyl compounds	GO:0008152//metabolic process;GO:0071840//cellular component organization or biogenesis;GO:0045229//external encapsulating structure organization;GO:0009987//cellular process;GO:0005975//carbohydrate metabolic process;GO:0071554//cell wall organization or biogenesis;GO:0071704//organic substance metabolic process;GO:0016043//cellular component organization;GO:0044238//primary metabolic process;GO…
OS01G0619900	0.316667	1.22	1.94584	0.000898656	0.003871	yes	-	-	-	-	-	-	-	-
OS01G0621500	8.53667	2.33	-1.87334	2.05528e-05	0.000123656	yes	-	-	-	-	-	-	-	-
OS01G0621600	2.06	0.623333	-1.72457	2.12903e-11	2.75818e-10	yes	-	Os01g0621600 protein; Phytochrome / protein kinase-like; Uncharacterized protein [Source:UniProtKB/TrEMBL;Acc:Q9AXB6]	-	-	-	-	GO:0030554//adenyl nucleotide binding;GO:1901265//nucleoside phosphate binding;GO:0005524//ATP binding;GO:0032550//purine ribonucleoside binding;GO:0032553//ribonucleotide binding;GO:0001882//nucleoside binding;GO:0043167//ion binding;GO:0036094//small molecule binding;GO:0017076//purine nucleotide binding;GO:0035639//purine ribonucleoside triphosphate binding;GO:0016772//transferase activity, tr…	GO:0043170//macromolecule metabolic process;GO:0009987//cellular process;GO:0006468//protein phosphorylation;GO:0016310//phosphorylation;GO:0008152//metabolic process;GO:0006464//cellular protein modification process;GO:0043412//macromolecule modification;GO:0044260//cellular macromolecule metabolic process;GO:0036211//protein modification process;GO:0019538//protein metabolic process;GO:0044238/…
OS01G0622500	0.0533333	1.49	4.80413	9.72823e-42	6.65968e-40	yes	-	-	-	-	-	-	-	-
OS01G0622800	0.001	3.02	11.5603	2.2874e-14	3.80892e-13	yes	-	-	-	-	-	-	-	-
OS01G0622901	0.001	1.87667	10.874	9.42636e-08	8.19099e-07	yes	-	-	-	-	-	-	-	-
OS01G0623500	35.8033	106.333	1.57043	3.35645e-47	2.74321e-45	yes	-	Cell division cycle gene CDC48-like; Os01g0623500 protein; Uncharacterized protein [Source:UniProtKB/TrEMBL;Acc:Q9AX97]	-	-	-	-	GO:0016818//hydrolase activity, acting on acid anhydrides, in phosphorus-containing anhydrides;GO:0032549//ribonucleoside binding;GO:0016787//hydrolase activity;GO:0032555//purine ribonucleotide binding;GO:0032553//ribonucleotide binding;GO:0030554//adenyl nucleotide binding;GO:1901363//heterocyclic compound binding;GO:0005524//ATP binding;GO:0017111//nucleoside-triphosphatase activity;GO:0035639…	GO:0044763//single-organism cellular process;GO:0044699//single-organism process;GO:0009987//cellular process;GO:0051301//cell division
OS01G0623550	17.2933	46.2133	1.41809	9.91509e-43	7.01236e-41	yes	-	-	-	-	-	-	-	-
OS01G0623750	0.453333	0.0433333	-3.38702	0.0163232	0.0487429	yes	-	-	-	-	-	-	-	-
OS01G0627600	0.856667	0.001	-9.74259	3.16937e-11	4.04381e-10	yes	-	-	-	-	-	-	GO:0005488//binding;GO:0003824//catalytic activity;GO:1901363//heterocyclic compound binding;GO:0046914//transition metal ion binding;GO:0005506//iron ion binding;GO:0046906//tetrapyrrole binding;GO:0043169//cation binding;GO:0046872//metal ion binding;GO:0016705//oxidoreductase activity, acting on paired donors, with incorporation or reduction of molecular oxygen;GO:0043167//ion binding;GO:00164…	GO:0055114//oxidation-reduction process;GO:0008152//metabolic process;GO:0044710//single-organism metabolic process;GO:0044699//single-organism process
OS01G0627701	0.403333	0.0366667	-3.45943	0.000402221	0.00186543	yes	-	-	-	-	-	-	-	-
OS01G0627900	0.876667	0.216667	-2.01655	6.16088e-05	0.00034049	yes	-	-	-	-	-	-	GO:1901363//heterocyclic compound binding;GO:0043169//cation binding;GO:0043167//ion binding;GO:0005506//iron ion binding;GO:0046906//tetrapyrrole binding;GO:0020037//heme binding;GO:0005488//binding;GO:0046914//transition metal ion binding;GO:0016705//oxidoreductase activity, acting on paired donors, with incorporation or reduction of molecular oxygen;GO:0003824//catalytic activity;GO:0016491//o…	GO:0044699//single-organism process;GO:0055114//oxidation-reduction process;GO:0044710//single-organism metabolic process;GO:0008152//metabolic process
OS01G0628700	1.68	4.05667	1.27183	8.67524e-08	7.57322e-07	yes	-	cDNA, clone: J100002I07, full insert sequence [Source:UniProtKB/TrEMBL;Acc:B7F9W3]	-	-	-	GO:0043227//membrane-bounded organelle;GO:0005783//endoplasmic reticulum;GO:0043226//organelle;GO:0012505//endomembrane system;GO:0044424//intracellular part;GO:0044464//cell part;GO:0044444//cytoplasmic part;GO:0043229//intracellular organelle;GO:0043231//intracellular membrane-bounded organelle;GO:0005623//cell;GO:0005737//cytoplasm;GO:0005622//intracellular	GO:0097159//organic cyclic compound binding;GO:0005506//iron ion binding;GO:0016705//oxidoreductase activity, acting on paired donors, with incorporation or reduction of molecular oxygen;GO:0043167//ion binding;GO:0005488//binding;GO:0003824//catalytic activity;GO:0046906//tetrapyrrole binding;GO:1901363//heterocyclic compound binding;GO:0046914//transition metal ion binding;GO:0004497//monooxyge…	GO:0008152//metabolic process;GO:0055114//oxidation-reduction process;GO:0044699//single-organism process;GO:0044710//single-organism metabolic process
OS01G0628900	2.68667	1.23333	-1.12325	0.000231884	0.00113717	yes	-	Os01g0628900 protein; Uncharacterized protein [Source:UniProtKB/TrEMBL;Acc:Q0JL26]	-	-	-	GO:0043227//membrane-bounded organelle;GO:0005622//intracellular;GO:0005783//endoplasmic reticulum;GO:0044444//cytoplasmic part;GO:0043226//organelle;GO:0005737//cytoplasm;GO:0044424//intracellular part;GO:0044464//cell part;GO:0043231//intracellular membrane-bounded organelle;GO:0043229//intracellular organelle;GO:0005623//cell;GO:0012505//endomembrane system	GO:0043167//ion binding;GO:0046914//transition metal ion binding;GO:0003824//catalytic activity;GO:0005506//iron ion binding;GO:0020037//heme binding;GO:0046872//metal ion binding;GO:1901363//heterocyclic compound binding;GO:0005488//binding;GO:0043169//cation binding;GO:0009055//electron carrier activity;GO:0097159//organic cyclic compound binding;GO:0046906//tetrapyrrole binding;GO:0016491//oxi…	GO:0008152//metabolic process;GO:0044710//single-organism metabolic process;GO:0055114//oxidation-reduction process;GO:0044699//single-organism process
OS01G0628950	1.38333	0.473333	-1.54722	0.000334371	0.00158259	yes	-	-	-	-	-	-	-	-
OS01G0629000	0.73	0.001	-9.51175	0.00617286	0.0211968	yes	-	-	-	-	-	-	-	-
OS01G0631200	1.45	0.366667	-1.98351	1.64324e-05	0.000100643	yes	-	Os01g0631200 protein [Source:UniProtKB/TrEMBL;Acc:Q0JL19]	-	-	-	GO:0044444//cytoplasmic part;GO:0044424//intracellular part;GO:0043226//organelle;GO:0043231//intracellular membrane-bounded organelle;GO:0005622//intracellular;GO:0005623//cell;GO:0005737//cytoplasm;GO:0043227//membrane-bounded organelle;GO:0043229//intracellular organelle;GO:0044464//cell part;GO:0009507//chloroplast;GO:0009536//plastid	GO:0008169//C-methyltransferase activity;GO:0016741//transferase activity, transferring one-carbon groups;GO:0043115//precorrin-2 dehydrogenase activity;GO:0008168//methyltransferase activity;GO:0008757//S-adenosylmethionine-dependent methyltransferase activity;GO:0016491//oxidoreductase activity;GO:0016627//oxidoreductase activity, acting on the CH-CH group of donors;GO:0016628//oxidoreductase a…	GO:1901362//organic cyclic compound biosynthetic process;GO:0044237//cellular metabolic process;GO:0046148//pigment biosynthetic process;GO:0034641//cellular nitrogen compound metabolic process;GO:0019752//carboxylic acid metabolic process;GO:0042168//heme metabolic process;GO:0009066//aspartate family amino acid metabolic process;GO:0006520//cellular amino acid metabolic process;GO:0051188//cofa…
OS01G0631400	2.05667	7.14	1.79562	4.10823e-16	7.77433e-15	yes	-	Os01g0631400 protein [Source:UniProtKB/TrEMBL;Acc:Q0JL18]	Metabolism	Lipid metabolism	ko00564//Glycerophospholipid metabolism;ko00561//Glycerolipid metabolism	-	GO:0016740//transferase activity;GO:0003824//catalytic activity;GO:0016746//transferase activity, transferring acyl groups;GO:0090447//glycerol-3-phosphate 2-O-acyltransferase activity;GO:0016747//transferase activity, transferring acyl groups other than amino-acyl groups;GO:0008374//O-acyltransferase activity	GO:0048869//cellular developmental process;GO:0051704//multi-organism process;GO:0044255//cellular lipid metabolic process;GO:0009555//pollen development;GO:0044707//single-multicellular organism process;GO:0022412//cellular process involved in reproduction in multicellular organism;GO:0006650//glycerophospholipid metabolic process;GO:0048229//gametophyte development;GO:0071704//organic substance…
OS01G0632100	0.22	0.666667	1.59946	0.00460088	0.0164073	yes	-	-	-	-	-	-	-	-
OS01G0633500	1.23667	0.16	-2.95031	9.57115e-06	6.11081e-05	yes	-	Putative dihydrokaempferol 4-reductase [Source:UniProtKB/TrEMBL;Acc:Q5VNT1]	-	-	-	GO:0042175//nuclear outer membrane-endoplasmic reticulum membrane network;GO:0044432//endoplasmic reticulum part;GO:0043226//organelle;GO:0043227//membrane-bounded organelle;GO:0042406//extrinsic component of endoplasmic reticulum membrane;GO:0044446//intracellular organelle part;GO:0044464//cell part;GO:0016020//membrane;GO:0044425//membrane part;GO:0031312//extrinsic component of organelle memb…	GO:0005488//binding;GO:0050662//coenzyme binding;GO:0005515//protein binding;GO:0048037//cofactor binding;GO:0003824//catalytic activity	GO:0009987//cellular process;GO:0010033//response to organic substance;GO:0050896//response to stimulus;GO:0009628//response to abiotic stimulus;GO:0034285//response to disaccharide;GO:0009314//response to radiation;GO:0009744//response to sucrose;GO:0009411//response to UV;GO:0008152//metabolic process;GO:0010224//response to UV-B;GO:0044237//cellular metabolic process;GO:0009743//response to ca…
OS01G0636400	1.09333	2.52333	1.2066	0.000519838	0.00235567	yes	-	Hydrolase-like; cDNA, clone: J065021L21, full insert sequence [Source:UniProtKB/TrEMBL;Acc:Q5VNP5]	-	-	-	-	GO:0016787//hydrolase activity;GO:0003824//catalytic activity	GO:0008152//metabolic process
OS01G0637300	2.26333	0.001	-11.1442	2.81005e-28	1.10736e-26	yes	-	-	-	-	-	-	-	-
OS01G0638600	1.29	0.443333	-1.54091	0.000746863	0.00328185	yes	-	Glucosyltransferase IS10a-like; Os01g0638600 protein; Uncharacterized protein [Source:UniProtKB/TrEMBL;Acc:Q94CY6]	-	-	-	-	GO:0003824//catalytic activity;GO:0016757//transferase activity, transferring glycosyl groups;GO:0016758//transferase activity, transferring hexosyl groups;GO:0016740//transferase activity	GO:0008152//metabolic process
OS01G0640100	0.0466667	0.336667	2.85086	0.00693209	0.0234124	yes	-	-	-	-	-	-	-	-
OS01G0641800	1.59	0.693333	-1.19741	0.00066383	0.00294608	yes	-	Os01g0641800 protein [Source:UniProtKB/TrEMBL;Acc:Q0JKX7]	-	-	-	-	GO:0017111//nucleoside-triphosphatase activity;GO:0016462//pyrophosphatase activity;GO:0032559//adenyl ribonucleotide binding;GO:0005524//ATP binding;GO:0016817//hydrolase activity, acting on acid anhydrides;GO:0097367//carbohydrate derivative binding;GO:0030554//adenyl nucleotide binding;GO:0016787//hydrolase activity;GO:0043168//anion binding;GO:0003824//catalytic activity;GO:1901265//nucleosid…	-
OS01G0644200	9.51667	2.57333	-1.88682	1.02251e-11	1.36667e-10	yes	-	-	-	-	-	-	-	-
OS01G0647850	0.0266667	1.89333	6.14975	5.84324e-33	2.7858e-31	yes	-	-	-	-	-	-	-	-
OS01G0654450	51.5867	25.76	-1.00187	4.3452e-09	4.45477e-08	yes	-	-	-	-	-	-	-	-
OS01G0656200	17.41	7.21667	-1.27051	8.12732e-21	2.11521e-19	yes	-	Probable protein phosphatase 2C 8 [Source:UniProtKB/Swiss-Prot;Acc:Q5SN75]	Environmental Information Processing	Signal transduction	ko04075//Plant hormone signal transduction	-	GO:0016788//hydrolase activity, acting on ester bonds;GO:0046872//metal ion binding;GO:0016787//hydrolase activity;GO:0016791//phosphatase activity;GO:0003824//catalytic activity;GO:0004722//protein serine/threonine phosphatase activity;GO:0005488//binding;GO:0043169//cation binding;GO:0042578//phosphoric ester hydrolase activity;GO:0043167//ion binding;GO:0004721//phosphoprotein phosphatase acti…	GO:0008152//metabolic process;GO:0036211//protein modification process;GO:0009987//cellular process;GO:0006464//cellular protein modification process;GO:0044237//cellular metabolic process;GO:0006793//phosphorus metabolic process;GO:0043170//macromolecule metabolic process;GO:0006470//protein dephosphorylation;GO:0019538//protein metabolic process;GO:0044267//cellular protein metabolic process;GO…
OS01G0658300	4.18	1.12667	-1.89144	4.62619e-09	4.7211e-08	yes	-	-	-	-	-	-	-	-
OS01G0658900	30.08	9.55333	-1.65473	3.47392e-47	2.832e-45	yes	-	G-box binding protein; Os01g0658900 protein; Uncharacterized protein [Source:UniProtKB/TrEMBL;Acc:Q7E0Y1]	-	-	-	GO:0005634//nucleus;GO:0044424//intracellular part;GO:0043227//membrane-bounded organelle;GO:0044464//cell part;GO:0043229//intracellular organelle;GO:0043226//organelle;GO:0005623//cell;GO:0005622//intracellular;GO:0043231//intracellular membrane-bounded organelle	GO:1901363//heterocyclic compound binding;GO:0003700//sequence-specific DNA binding transcription factor activity;GO:0001071//nucleic acid binding transcription factor activity;GO:0043565//sequence-specific DNA binding;GO:0003676//nucleic acid binding;GO:0097159//organic cyclic compound binding;GO:0005488//binding;GO:0003677//DNA binding	GO:0044271//cellular nitrogen compound biosynthetic process;GO:0019222//regulation of metabolic process;GO:0090304//nucleic acid metabolic process;GO:0019438//aromatic compound biosynthetic process;GO:0018130//heterocycle biosynthetic process;GO:0044249//cellular biosynthetic process;GO:0044238//primary metabolic process;GO:0050794//regulation of cellular process;GO:0044260//cellular macromolecul…
OS01G0660550	0.353333	1.17	1.72741	0.000380697	0.00177537	yes	-	-	-	-	-	-	-	-
OS01G0660800	0.08	0.77	3.26679	0.00108838	0.00460263	yes	-	Os01g0660800 protein; Putative uncharacterized protein P0445H04.31; Putative uncharacterized protein P0671D01.6 [Source:UniProtKB/TrEMBL;Acc:Q5SMR6]	-	-	-	-	GO:0003824//catalytic activity;GO:1901363//heterocyclic compound binding;GO:0016787//hydrolase activity;GO:0003676//nucleic acid binding;GO:0004518//nuclease activity;GO:0005488//binding;GO:0004527//exonuclease activity;GO:0016788//hydrolase activity, acting on ester bonds;GO:0097159//organic cyclic compound binding;GO:0008408//3'-5' exonuclease activity	GO:0046483//heterocycle metabolic process;GO:0006807//nitrogen compound metabolic process;GO:0044237//cellular metabolic process;GO:0006725//cellular aromatic compound metabolic process;GO:1901360//organic cyclic compound metabolic process;GO:0034641//cellular nitrogen compound metabolic process;GO:0006139//nucleobase-containing compound metabolic process;GO:0044238//primary metabolic process;GO:…
OS01G0662700	2.01333	0.4	-2.33151	1.53829e-09	1.66218e-08	yes	-	enoyl-CoA hydratase/isomerase D [Source:Projected from Arabidopsis thaliana (AT1G60550) TAIR;Acc:AT1G60550]	Metabolism	Metabolism of cofactors and vitamins	ko00130//Ubiquinone and other terpenoid-quinone biosynthesis	-	GO:0016829//lyase activity;GO:0003824//catalytic activity;GO:0008935//1,4-dihydroxy-2-naphthoyl-CoA synthase activity;GO:0016833//oxo-acid-lyase activity;GO:0016830//carbon-carbon lyase activity	GO:0008152//metabolic process;GO:0044763//single-organism cellular process;GO:0042180//cellular ketone metabolic process;GO:0051188//cofactor biosynthetic process;GO:0044711//single-organism biosynthetic process;GO:0044283//small molecule biosynthetic process;GO:0044249//cellular biosynthetic process;GO:0009108//coenzyme biosynthetic process;GO:0006732//coenzyme metabolic process;GO:0044237//cell…
OS01G0664200	17.0467	8.30667	-1.03715	9.04135e-15	1.55068e-13	yes	-	Os01g0664200 protein; S-receptor kinase homolog-like; Uncharacterized protein; cDNA clone:J013160C18, full insert sequence [Source:UniProtKB/TrEMBL;Acc:Q94E23]	-	-	-	-	GO:0004672//protein kinase activity;GO:0016740//transferase activity;GO:0032559//adenyl ribonucleotide binding;GO:0097367//carbohydrate derivative binding;GO:0032549//ribonucleoside binding;GO:0005488//binding;GO:0030554//adenyl nucleotide binding;GO:0005524//ATP binding;GO:0000166//nucleotide binding;GO:1901363//heterocyclic compound binding;GO:0003824//catalytic activity;GO:0016772//transferase…	GO:0036211//protein modification process;GO:0043170//macromolecule metabolic process;GO:0043412//macromolecule modification;GO:0044260//cellular macromolecule metabolic process;GO:0008152//metabolic process;GO:0006464//cellular protein modification process;GO:0019538//protein metabolic process;GO:0006796//phosphate-containing compound metabolic process;GO:0009987//cellular process;GO:0044238//pri…
OS01G0667700	99.39	40.7233	-1.28725	2.05964e-58	2.22178e-56	yes	-	C-terminal zinc-finger-like; Os01g0667700 protein; Uncharacterized protein; cDNA clone:J023001G18, full insert sequence [Source:UniProtKB/TrEMBL;Acc:Q5QLR5]	-	-	-	-	GO:0005488//binding;GO:0046914//transition metal ion binding;GO:0005515//protein binding;GO:0008270//zinc ion binding;GO:0043169//cation binding;GO:0043167//ion binding;GO:0046872//metal ion binding	-
OS01G0668100	2.10667	5.80667	1.46275	2.67024e-07	2.168e-06	yes	-	-	-	-	-	-	-	-
OS01G0670100	0.27	0.07	-1.94753	0.0102605	0.0327938	yes	-	Serine/threonine-protein kinase [Source:UniProtKB/TrEMBL;Acc:Q0JKJ3]	-	-	-	-	GO:0016773//phosphotransferase activity, alcohol group as acceptor;GO:0097367//carbohydrate derivative binding;GO:0097159//organic cyclic compound binding;GO:0017076//purine nucleotide binding;GO:0000166//nucleotide binding;GO:0043167//ion binding;GO:0003824//catalytic activity;GO:0016740//transferase activity;GO:0043168//anion binding;GO:0032555//purine ribonucleotide binding;GO:0005488//binding…	GO:0006464//cellular protein modification process;GO:0016310//phosphorylation;GO:0044706//multi-multicellular organism process;GO:0009875//pollen-pistil interaction;GO:0032501//multicellular organismal process;GO:0051704//multi-organism process;GO:0008152//metabolic process;GO:0044238//primary metabolic process;GO:0009856//pollination;GO:0007154//cell communication;GO:0009987//cellular process;GO…
OS01G0670500	0.146667	2.04333	3.80031	1.4117e-16	2.76624e-15	yes	-	-	-	-	-	-	-	-
OS01G0674150	0.001	4.52	12.1421	6.74627e-26	2.31658e-24	yes	-	-	-	-	-	-	-	-
OS01G0677900	0.21	0.0133333	-3.97728	0.000963435	0.00412103	yes	-	-	-	-	-	-	-	-
OS01G0678100	0.0866667	0.616667	2.83094	1.09015e-07	9.38123e-07	yes	-	-	-	-	-	-	-	-
OS01G0678700	1.16	2.74	1.24005	0.000119659	0.000621133	yes	-	DP protein; Os01g0678700 protein; Putative DP protein [Source:UniProtKB/TrEMBL;Acc:Q84VF4]	-	-	-	GO:0005667//transcription factor complex;GO:0032991//macromolecular complex;GO:0043227//membrane-bounded organelle;GO:0005634//nucleus;GO:0043226//organelle;GO:0043231//intracellular membrane-bounded organelle;GO:0044464//cell part;GO:0005622//intracellular;GO:0005623//cell;GO:0044424//intracellular part;GO:0043234//protein complex;GO:0043229//intracellular organelle	GO:0097159//organic cyclic compound binding;GO:0005515//protein binding;GO:0003700//sequence-specific DNA binding transcription factor activity;GO:0001071//nucleic acid binding transcription factor activity;GO:1901363//heterocyclic compound binding;GO:0003676//nucleic acid binding;GO:0003677//DNA binding;GO:0005488//binding	GO:0090626//plant epidermis morphogenesis;GO:0090558//plant epidermis development;GO:0044260//cellular macromolecule metabolic process;GO:0006725//cellular aromatic compound metabolic process;GO:0007049//cell cycle;GO:0071840//cellular component organization or biogenesis;GO:0044763//single-organism cellular process;GO:0044710//single-organism metabolic process;GO:0010090//trichome morphogenesis;…
OS01G0679600	12.6367	5.42333	-1.22036	5.39928e-09	5.46892e-08	yes	-	Os01g0679600 protein; Putative uncharacterized protein B1144G04.39-1 [Source:UniProtKB/TrEMBL;Acc:Q5QM86]	-	-	-	GO:0005623//cell;GO:0005622//intracellular;GO:0005829//cytosol;GO:0044464//cell part;GO:0044444//cytoplasmic part;GO:0044424//intracellular part;GO:0005737//cytoplasm	GO:0003674//molecular_function	GO:0008150//biological_process
OS01G0681100	1.07667	2.65333	1.30123	1.26185e-09	1.37742e-08	yes	-	-	-	-	-	-	GO:0097367//carbohydrate derivative binding;GO:0032561//guanyl ribonucleotide binding;GO:0016818//hydrolase activity, acting on acid anhydrides, in phosphorus-containing anhydrides;GO:0097159//organic cyclic compound binding;GO:0003924//GTPase activity;GO:0003824//catalytic activity;GO:0032550//purine ribonucleoside binding;GO:0032549//ribonucleoside binding;GO:0035639//purine ribonucleoside trip…	-
OS01G0681200	12.5033	4.95667	-1.33487	8.82628e-25	2.87083e-23	yes	-	Os01g0681200 protein; Uncharacterized protein [Source:UniProtKB/TrEMBL;Acc:Q0JKD5]	Cellular Processes;Metabolism	Global and Overview;Transport and catabolism;Lipid metabolism	ko04146//Peroxisome;ko01212//Fatty acid metabolism;ko00071//Fatty acid degradation;ko00061//Fatty acid biosynthesis	GO:0016020//membrane;GO:0005623//cell;GO:0044464//cell part;GO:0071944//cell periphery;GO:0005886//plasma membrane	GO:0003824//catalytic activity	GO:0008152//metabolic process
OS01G0683400	0.716667	1.53333	1.0973	0.000845534	0.00367262	yes	ORC4	Origin of replication complex subunit 4 [Source:UniProtKB/Swiss-Prot;Acc:Q5N8Q4]	-	-	-	GO:0005694//chromosome;GO:0043229//intracellular organelle;GO:0043228//non-membrane-bounded organelle;GO:0044427//chromosomal part;GO:0044446//intracellular organelle part;GO:0044424//intracellular part;GO:0043231//intracellular membrane-bounded organelle;GO:0044422//organelle part;GO:0000808//origin recognition complex;GO:0043226//organelle;GO:0005622//intracellular;GO:0032991//macromolecular co…	GO:0032550//purine ribonucleoside binding;GO:1901363//heterocyclic compound binding;GO:0035639//purine ribonucleoside triphosphate binding;GO:0043167//ion binding;GO:0036094//small molecule binding;GO:0017076//purine nucleotide binding;GO:0043168//anion binding;GO:0005515//protein binding;GO:0001882//nucleoside binding;GO:0032549//ribonucleoside binding;GO:0032559//adenyl ribonucleotide binding;G…	GO:0010033//response to organic substance;GO:0044249//cellular biosynthetic process;GO:1901700//response to oxygen-containing compound;GO:1901576//organic substance biosynthetic process;GO:0071704//organic substance metabolic process;GO:0090304//nucleic acid metabolic process;GO:0009987//cellular process;GO:0044237//cellular metabolic process;GO:0009743//response to carbohydrate;GO:0006260//DNA r…
OS01G0684800	4.43667	0.493333	-3.16884	2.27397e-30	9.73978e-29	yes	-	Os01g0684800 protein; Protein prenyltransferase alpha subunit-like; cDNA clone:J033046F01, full insert sequence [Source:UniProtKB/TrEMBL;Acc:Q5N7N2]	-	-	-	-	GO:0016740//transferase activity;GO:0004659//prenyltransferase activity;GO:0016765//transferase activity, transferring alkyl or aryl (other than methyl) groups;GO:0003824//catalytic activity;GO:0008318//protein prenyltransferase activity	GO:0044237//cellular metabolic process;GO:0019538//protein metabolic process;GO:0071704//organic substance metabolic process;GO:0044267//cellular protein metabolic process;GO:0009987//cellular process;GO:0018342//protein prenylation;GO:0097354//prenylation;GO:0044238//primary metabolic process;GO:0036211//protein modification process;GO:0044260//cellular macromolecule metabolic process;GO:0043412…
OS01G0684900	4.52333	1.47667	-1.61504	4.14391e-16	7.8326e-15	yes	-	MATE efflux protein-like; Os01g0684900 protein; Uncharacterized protein; cDNA clone:J033082B20, full insert sequence [Source:UniProtKB/TrEMBL;Acc:Q5N7N1]	-	-	-	GO:0031224//intrinsic component of membrane;GO:0016020//membrane;GO:0016021//integral component of membrane;GO:0044425//membrane part	GO:0090484//drug transporter activity;GO:0022857//transmembrane transporter activity;GO:0015238//drug transmembrane transporter activity;GO:0015297//antiporter activity;GO:0015291//secondary active transmembrane transporter activity;GO:0005215//transporter activity;GO:0022804//active transmembrane transporter activity	GO:0042221//response to chemical;GO:0055085//transmembrane transport;GO:0051234//establishment of localization;GO:0044763//single-organism cellular process;GO:0051179//localization;GO:1902578//single-organism localization;GO:0006810//transport;GO:0006855//drug transmembrane transport;GO:0044765//single-organism transport;GO:0015893//drug transport;GO:0042493//response to drug;GO:0044699//single-o…
OS01G0685100	0.0333333	3.60333	6.75622	2.31571e-26	8.19788e-25	yes	-	-	-	-	-	-	-	-
OS01G0686100	0.04	5.57333	7.1224	5.55979e-86	1.10303e-83	yes	-	-	-	-	-	-	-	-
OS01G0687800	7.73667	2.72667	-1.50457	4.64191e-20	1.15643e-18	yes	-	FAD binding domain containing protein-like; Os01g0687800 protein [Source:UniProtKB/TrEMBL;Acc:Q8S9W7]	-	-	-	GO:0016020//membrane	GO:0008762//UDP-N-acetylmuramate dehydrogenase activity;GO:0016614//oxidoreductase activity, acting on CH-OH group of donors;GO:0097159//organic cyclic compound binding;GO:0048037//cofactor binding;GO:0005488//binding;GO:1901265//nucleoside phosphate binding;GO:0016616//oxidoreductase activity, acting on the CH-OH group of donors, NAD or NADP as acceptor;GO:0003824//catalytic activity;GO:0043168/…	GO:0044283//small molecule biosynthetic process;GO:0019852//L-ascorbic acid metabolic process;GO:0046394//carboxylic acid biosynthetic process;GO:0008152//metabolic process;GO:0044249//cellular biosynthetic process;GO:0006766//vitamin metabolic process;GO:0009110//vitamin biosynthetic process;GO:0044723//single-organism carbohydrate metabolic process;GO:0071704//organic substance metabolic proces…
OS01G0688000	0.001	1.10333	10.1077	5.03296e-08	4.51923e-07	yes	-	-	-	-	-	-	-	-
OS01G0689900	11.0567	32.39	1.55063	1.74923e-08	1.66841e-07	yes	-	Receptor-like protein kinase-like; cDNA clone:002-114-G02, full insert sequence [Source:UniProtKB/TrEMBL;Acc:Q5N7Q6]	-	-	-	-	GO:0032553//ribonucleotide binding;GO:0043167//ion binding;GO:0030247//polysaccharide binding;GO:0097159//organic cyclic compound binding;GO:1901265//nucleoside phosphate binding;GO:0016740//transferase activity;GO:0004674//protein serine/threonine kinase activity;GO:0030554//adenyl nucleotide binding;GO:0032549//ribonucleoside binding;GO:0016772//transferase activity, transferring phosphorus-con…	GO:0019538//protein metabolic process;GO:0016310//phosphorylation;GO:0048583//regulation of response to stimulus;GO:0065007//biological regulation;GO:0006793//phosphorus metabolic process;GO:0006796//phosphate-containing compound metabolic process;GO:0010646//regulation of cell communication;GO:0023051//regulation of signaling;GO:0044267//cellular protein metabolic process;GO:0043412//macromolecu…
OS01G0690200	4.15333	1.79667	-1.20895	0.000132824	0.000683493	yes	-	Putative uncharacterized protein P0034C09.3 [Source:UniProtKB/TrEMBL;Acc:Q8S008]	-	-	-	-	GO:0030246//carbohydrate binding;GO:0005488//binding;GO:0001871//pattern binding;GO:0030247//polysaccharide binding	-
OS01G0693300	2.28667	0.65	-1.81473	1.13772e-09	1.24574e-08	yes	-	Acid phosphatase ACP2; Os01g0693300 protein; Phosphatidic acid phosphatase beta-like; cDNA clone:J033030N09, full insert sequence [Source:UniProtKB/TrEMBL;Acc:Q5N7Q9]	-	-	-	GO:0016020//membrane	GO:0003824//catalytic activity	GO:0008152//metabolic process
OS01G0693466	1.28	0.001	-10.3219	0.000232011	0.00113761	yes	-	-	-	-	-	-	-	-
OS01G0694050	0.29	0.996667	1.78106	8.34947e-06	5.38989e-05	yes	-	-	-	-	-	-	-	-
OS01G0694100	0.283333	1.16	2.03355	2.76609e-08	2.58367e-07	yes	-	Uncharacterized protein [Source:UniProtKB/TrEMBL;Acc:B9EYY3]	-	-	-	GO:0016020//membrane;GO:0016021//integral component of membrane;GO:0044425//membrane part;GO:0031224//intrinsic component of membrane	GO:1901265//nucleoside phosphate binding;GO:0005488//binding;GO:0016772//transferase activity, transferring phosphorus-containing groups;GO:0032553//ribonucleotide binding;GO:0005524//ATP binding;GO:0017076//purine nucleotide binding;GO:0097367//carbohydrate derivative binding;GO:0004674//protein serine/threonine kinase activity;GO:0032549//ribonucleoside binding;GO:0001882//nucleoside binding;GO…	GO:0071704//organic substance metabolic process;GO:0043412//macromolecule modification;GO:0036211//protein modification process;GO:0006793//phosphorus metabolic process;GO:0006464//cellular protein modification process;GO:0044267//cellular protein metabolic process;GO:0008152//metabolic process;GO:0016310//phosphorylation;GO:0043170//macromolecule metabolic process;GO:0044260//cellular macromolec…
OS01G0694800	0.543333	2.97333	2.45217	2.01889e-06	1.43928e-05	yes	-	-	-	-	-	-	-	-
OS01G0695100	4.51	2.25	-1.0032	3.57402e-10	4.13672e-09	yes	-	-	-	-	-	-	-	-
OS01G0695200	14.41	3.54	-2.02525	8.56373e-43	6.07002e-41	yes	-	Os01g0695200 protein; Putative uncharacterized protein P0431H09.29 [Source:UniProtKB/TrEMBL;Acc:Q5N9P7]	-	-	-	GO:0016020//membrane	GO:0016757//transferase activity, transferring glycosyl groups;GO:0016740//transferase activity;GO:0003824//catalytic activity;GO:0016758//transferase activity, transferring hexosyl groups;GO:0008194//UDP-glycosyltransferase activity;GO:0008375//acetylglucosaminyltransferase activity	-
OS01G0695300	19.91	8.81667	-1.17519	1.11147e-13	1.76371e-12	yes	-	Os01g0695300 protein; Putative farnesyl-pyrophosphate synthetase fps2 [Source:UniProtKB/TrEMBL;Acc:Q5N9P6]	-	-	-	-	GO:0004337//geranyltranstransferase activity;GO:0004659//prenyltransferase activity;GO:0016740//transferase activity;GO:0004161//dimethylallyltranstransferase activity;GO:0003824//catalytic activity;GO:0016765//transferase activity, transferring alkyl or aryl (other than methyl) groups	GO:0009987//cellular process;GO:0044255//cellular lipid metabolic process;GO:0044763//single-organism cellular process;GO:0009058//biosynthetic process;GO:1901576//organic substance biosynthetic process;GO:0044699//single-organism process;GO:0044238//primary metabolic process;GO:0008299//isoprenoid biosynthetic process;GO:0044710//single-organism metabolic process;GO:0071704//organic substance me…
OS01G0695800	2.41667	1.01	-1.25866	0.00715751	0.0240647	yes	-	Os01g0695800 protein [Source:UniProtKB/TrEMBL;Acc:Q0JK51]	-	-	-	-	GO:0000166//nucleotide binding;GO:1901363//heterocyclic compound binding;GO:0016787//hydrolase activity;GO:0097159//organic cyclic compound binding;GO:0003824//catalytic activity;GO:0043168//anion binding;GO:0032550//purine ribonucleoside binding;GO:0001882//nucleoside binding;GO:1901265//nucleoside phosphate binding;GO:0032553//ribonucleotide binding;GO:0032559//adenyl ribonucleotide binding;GO:…	-
OS01G0696500	0.14	2.07	3.88613	1.22585e-05	7.69772e-05	yes	-	-	-	-	-	-	-	-
OS01G0696800	0.306667	0.0233333	-3.71621	0.0110968	0.0350993	yes	-	Uncharacterized protein [Source:UniProtKB/TrEMBL;Acc:A2ZWV5]	-	-	-	-	GO:0070011//peptidase activity, acting on L-amino acid peptides;GO:0004175//endopeptidase activity;GO:0003824//catalytic activity;GO:0008233//peptidase activity;GO:0004190//aspartic-type endopeptidase activity;GO:0070001//aspartic-type peptidase activity;GO:0016787//hydrolase activity	GO:0071704//organic substance metabolic process;GO:0008152//metabolic process;GO:0043170//macromolecule metabolic process;GO:0019538//protein metabolic process;GO:0044238//primary metabolic process;GO:0006508//proteolysis
OS01G0697100	0.156667	0.826667	2.39961	0.000431126	0.00198597	yes	-	Glucosyltransferase-like; Os01g0697100 protein; Uncharacterized protein; cDNA clone:J023114N14, full insert sequence [Source:UniProtKB/TrEMBL;Acc:Q8LJ11]	-	-	-	-	GO:0016740//transferase activity;GO:0003824//catalytic activity;GO:0016741//transferase activity, transferring one-carbon groups;GO:0008168//methyltransferase activity;GO:0097159//organic cyclic compound binding;GO:1901363//heterocyclic compound binding;GO:0016757//transferase activity, transferring glycosyl groups;GO:0003676//nucleic acid binding;GO:0005488//binding;GO:0016758//transferase activ…	GO:0008152//metabolic process;GO:0032259//methylation
OS01G0698900	0.386667	2.14667	2.47294	1.00043e-07	8.66026e-07	yes	-	-	-	-	-	-	-	-
OS01G0699100	0.886667	0.246667	-1.84583	0.00293519	0.0110916	yes	-	Os01g0699100 protein [Source:UniProtKB/TrEMBL;Acc:Q0JK37]	-	-	-	-	GO:0043167//ion binding;GO:0001882//nucleoside binding;GO:0016773//phosphotransferase activity, alcohol group as acceptor;GO:0005524//ATP binding;GO:0005488//binding;GO:0032555//purine ribonucleotide binding;GO:0000166//nucleotide binding;GO:0003824//catalytic activity;GO:0016772//transferase activity, transferring phosphorus-containing groups;GO:0032550//purine ribonucleoside binding;GO:0001883/…	GO:0044237//cellular metabolic process;GO:0043412//macromolecule modification;GO:0043170//macromolecule metabolic process;GO:0044260//cellular macromolecule metabolic process;GO:0006796//phosphate-containing compound metabolic process;GO:0071704//organic substance metabolic process;GO:0036211//protein modification process;GO:0009987//cellular process;GO:0016310//phosphorylation;GO:0006793//phosph…
OS01G0699450	4.46667	2.17333	-1.03929	0.000190848	0.000953286	yes	-	-	-	-	-	-	-	-
OS01G0699500	5.50333	2.67333	-1.04167	5.05845e-05	0.000283972	yes	-	Os01g0699500 protein [Source:UniProtKB/TrEMBL;Acc:Q0JK35]	-	-	-	-	GO:0016301//kinase activity;GO:0001883//purine nucleoside binding;GO:0016740//transferase activity;GO:0004674//protein serine/threonine kinase activity;GO:0043168//anion binding;GO:0003824//catalytic activity;GO:0030554//adenyl nucleotide binding;GO:0097367//carbohydrate derivative binding;GO:0005488//binding;GO:0036094//small molecule binding;GO:1901363//heterocyclic compound binding;GO:0097159/…	GO:0071704//organic substance metabolic process;GO:0016310//phosphorylation;GO:0043412//macromolecule modification;GO:0006468//protein phosphorylation;GO:0019538//protein metabolic process;GO:0008152//metabolic process;GO:0006464//cellular protein modification process;GO:0044267//cellular protein metabolic process;GO:0044237//cellular metabolic process;GO:0006796//phosphate-containing compound me…
OS01G0702900	0.576667	8.93667	3.95393	5.33178e-56	5.49259e-54	yes	-	Os01g0702900 protein; Uncharacterized protein [Source:UniProtKB/TrEMBL;Acc:Q0JK16]	Genetic Information Processing	Translation	ko03015//mRNA surveillance pathway	GO:0044424//intracellular part;GO:0005622//intracellular;GO:0044464//cell part;GO:0043231//intracellular membrane-bounded organelle;GO:0005623//cell;GO:0043227//membrane-bounded organelle;GO:0043226//organelle;GO:0005634//nucleus;GO:0043229//intracellular organelle	GO:0003824//catalytic activity;GO:0003676//nucleic acid binding;GO:1901363//heterocyclic compound binding;GO:0016772//transferase activity, transferring phosphorus-containing groups;GO:0003723//RNA binding;GO:0004652//polynucleotide adenylyltransferase activity;GO:0016779//nucleotidyltransferase activity;GO:0070566//adenylyltransferase activity;GO:0016740//transferase activity;GO:0097159//organic…	GO:0046483//heterocycle metabolic process;GO:0034641//cellular nitrogen compound metabolic process;GO:0071704//organic substance metabolic process;GO:0008152//metabolic process;GO:0016070//RNA metabolic process;GO:0090304//nucleic acid metabolic process;GO:0044237//cellular metabolic process;GO:0009987//cellular process;GO:0043170//macromolecule metabolic process;GO:0006139//nucleobase-containing…
OS01G0703000	0.001	6.74667	12.72	3.3782e-66	4.26106e-64	yes	-	-	-	-	-	-	-	-
OS01G0704100	3.17333	0.383333	-3.04933	2.90356e-18	6.3628e-17	yes	-	Membrane transporter-like; Os01g0704100 protein [Source:UniProtKB/TrEMBL;Acc:Q5N9S1]	Metabolism	Energy metabolism	ko00910//Nitrogen metabolism	GO:0044425//membrane part;GO:0005623//cell;GO:0016020//membrane;GO:0016021//integral component of membrane;GO:0044464//cell part;GO:0071944//cell periphery;GO:0031224//intrinsic component of membrane;GO:0005886//plasma membrane	GO:0022892//substrate-specific transporter activity;GO:0008509//anion transmembrane transporter activity;GO:0015112//nitrate transmembrane transporter activity;GO:0022857//transmembrane transporter activity;GO:0022891//substrate-specific transmembrane transporter activity;GO:0015103//inorganic anion transmembrane transporter activity;GO:0015075//ion transmembrane transporter activity;GO:0005215//…	GO:0008152//metabolic process;GO:0055085//transmembrane transport;GO:0015706//nitrate transport;GO:0006810//transport;GO:0071705//nitrogen compound transport;GO:0006820//anion transport;GO:0006082//organic acid metabolic process;GO:0043436//oxoacid metabolic process;GO:2001057//reactive nitrogen species metabolic process;GO:0009987//cellular process;GO:0071941//nitrogen cycle metabolic process;GO…
OS01G0704700	1.15	2.73	1.24727	2.31242e-06	1.63112e-05	yes	-	Os01g0704700 protein [Source:UniProtKB/TrEMBL;Acc:C7IWJ0]	-	-	-	GO:0016021//integral component of membrane;GO:0044425//membrane part;GO:0016020//membrane;GO:0031224//intrinsic component of membrane	GO:0022838//substrate-specific channel activity;GO:0005488//binding;GO:1901265//nucleoside phosphate binding;GO:1901363//heterocyclic compound binding;GO:0008308//voltage-gated anion channel activity;GO:0022803//passive transmembrane transporter activity;GO:0030554//adenyl nucleotide binding;GO:0036094//small molecule binding;GO:0008509//anion transmembrane transporter activity;GO:0022892//substr…	GO:0009987//cellular process;GO:0006811//ion transport;GO:0051179//localization;GO:0006810//transport;GO:0055085//transmembrane transport;GO:0006821//chloride transport;GO:0008152//metabolic process;GO:1902578//single-organism localization;GO:0051234//establishment of localization;GO:0044765//single-organism transport;GO:0044763//single-organism cellular process;GO:0044699//single-organism proces…
OS01G0706100	0.0766667	1.01333	3.72437	4.54423e-10	5.20514e-09	yes	-	Os01g0706100 protein; Ribosomal RNA apurinic site specific lyase-like; Uncharacterized protein [Source:UniProtKB/TrEMBL;Acc:Q5N8F4]	-	-	-	-	GO:0003824//catalytic activity;GO:0016829//lyase activity	-
OS01G0706200	0.18	1.19	2.72489	2.45007e-13	3.78291e-12	yes	-	-	-	-	-	-	GO:0031625//ubiquitin protein ligase binding;GO:0005488//binding;GO:0005515//protein binding;GO:0019899//enzyme binding;GO:0044389//ubiquitin-like protein ligase binding	GO:0019538//protein metabolic process;GO:0044237//cellular metabolic process;GO:0006508//proteolysis;GO:0030163//protein catabolic process;GO:0043632//modification-dependent macromolecule catabolic process;GO:0009057//macromolecule catabolic process;GO:0009987//cellular process;GO:0044265//cellular macromolecule catabolic process;GO:0044267//cellular protein metabolic process;GO:0019941//modifica…
OS01G0706600	38.25	7.46667	-2.35692	2.12368e-45	1.60847e-43	yes	-	-	-	-	-	-	-	-
OS01G0706700	2.53333	1.21667	-1.0581	1.49959e-06	1.08869e-05	yes	-	Anoctamin-like protein Os01g0706700 [Source:UniProtKB/Swiss-Prot;Acc:Q0JJZ6]	-	-	-	GO:0032991//macromolecular complex;GO:0031224//intrinsic component of membrane;GO:0034702//ion channel complex;GO:0034707//chloride channel complex;GO:0044425//membrane part;GO:1990351//transporter complex;GO:0016020//membrane;GO:0016021//integral component of membrane;GO:0043234//protein complex;GO:1902495//transmembrane transporter complex	GO:0005216//ion channel activity;GO:0022857//transmembrane transporter activity;GO:0022838//substrate-specific channel activity;GO:0022803//passive transmembrane transporter activity;GO:0015267//channel activity;GO:0022892//substrate-specific transporter activity;GO:0022891//substrate-specific transmembrane transporter activity;GO:0015103//inorganic anion transmembrane transporter activity;GO:000…	GO:0008150//biological_process
OS01G0708500	4.09	1.01667	-2.00825	1.7791e-12	2.5537e-11	yes	LOGL1	Probable cytokinin riboside 5'-monophosphate phosphoribohydrolase LOGL1 [Source:UniProtKB/Swiss-Prot;Acc:Q8LR50]	-	-	-	-	GO:0016787//hydrolase activity;GO:0016798//hydrolase activity, acting on glycosyl bonds;GO:0003824//catalytic activity;GO:0016799//hydrolase activity, hydrolyzing N-glycosyl compounds	GO:1901564//organonitrogen compound metabolic process;GO:0009691//cytokinin biosynthetic process;GO:0034754//cellular hormone metabolic process;GO:0044249//cellular biosynthetic process;GO:0071704//organic substance metabolic process;GO:0065008//regulation of biological quality;GO:0009058//biosynthetic process;GO:0065007//biological regulation;GO:0010817//regulation of hormone levels;GO:0042446//…
OS01G0710800	0.001	3.88333	11.9231	9.70096e-28	3.7177e-26	yes	-	-	-	-	-	-	-	-
OS01G0711200	0.001	0.166667	7.38082	0.0054041	0.018854	yes	-	Os01g0711200 protein; Receptor protein kinase-like [Source:UniProtKB/TrEMBL;Acc:Q9ASD8]	-	-	-	GO:0044425//membrane part;GO:0016021//integral component of membrane;GO:0016020//membrane;GO:0031224//intrinsic component of membrane	GO:0035639//purine ribonucleoside triphosphate binding;GO:0016740//transferase activity;GO:0005524//ATP binding;GO:0032549//ribonucleoside binding;GO:0000166//nucleotide binding;GO:0016301//kinase activity;GO:0030554//adenyl nucleotide binding;GO:0032555//purine ribonucleotide binding;GO:1901265//nucleoside phosphate binding;GO:0043167//ion binding;GO:0005515//protein binding;GO:0032553//ribonucl…	GO:0006796//phosphate-containing compound metabolic process;GO:0006464//cellular protein modification process;GO:0044260//cellular macromolecule metabolic process;GO:0043412//macromolecule modification;GO:0008152//metabolic process;GO:0006793//phosphorus metabolic process;GO:0019538//protein metabolic process;GO:0043170//macromolecule metabolic process;GO:0071704//organic substance metabolic proc…
OS01G0711600	1.75667	4.31	1.29485	4.77159e-06	3.21836e-05	yes	-	Os01g0711600 protein; Putative uncharacterized protein B1142C05.8; Putative uncharacterized protein P0456F08.33; Uncharacterized protein; cDNA clone:J013034H16, full insert sequence [Source:UniProtKB/TrEMBL;Acc:Q9ASD3]	-	-	-	GO:0044444//cytoplasmic part;GO:0043231//intracellular membrane-bounded organelle;GO:0012505//endomembrane system;GO:0005622//intracellular;GO:0005794//Golgi apparatus;GO:0043229//intracellular organelle;GO:0044464//cell part;GO:0043226//organelle;GO:0005783//endoplasmic reticulum;GO:0043227//membrane-bounded organelle;GO:0005623//cell;GO:0005737//cytoplasm;GO:0044424//intracellular part	-	GO:1902531//regulation of intracellular signal transduction;GO:0009966//regulation of signal transduction;GO:0070298//negative regulation of phosphorelay signal transduction system;GO:0048519//negative regulation of biological process;GO:0048523//negative regulation of cellular process;GO:0009725//response to hormone;GO:0010646//regulation of cell communication;GO:0023051//regulation of signaling…
OS01G0711900	3.53667	0.163333	-4.4365	3.60785e-10	4.17286e-09	yes	-	-	-	-	-	-	-	-
OS01G0712600	2.72333	1.30333	-1.06317	0.00218673	0.00857405	yes	-	S-adenosyl-L-methionine-dependent methyltransferases superfamily protein [Source:Projected from Arabidopsis thaliana (AT4G29590) TAIR;Acc:AT4G29590]	-	-	-	GO:0005622//intracellular;GO:0044444//cytoplasmic part;GO:0044464//cell part;GO:0043229//intracellular organelle;GO:0005623//cell;GO:0043227//membrane-bounded organelle;GO:0043226//organelle;GO:0005737//cytoplasm;GO:0009536//plastid;GO:0043231//intracellular membrane-bounded organelle;GO:0044424//intracellular part;GO:0009507//chloroplast	GO:0003824//catalytic activity;GO:0016741//transferase activity, transferring one-carbon groups;GO:0008168//methyltransferase activity;GO:0016740//transferase activity	GO:0008152//metabolic process;GO:0032259//methylation
OS01G0714600	0.001	0.4	8.64386	0.00295318	0.0111452	yes	-	-	-	-	-	-	-	-
OS01G0716800	12.9433	2.51667	-2.36262	6.91422e-62	8.026e-60	yes	-	-	-	-	-	-	-	GO:0046856//phosphatidylinositol dephosphorylation;GO:0016311//dephosphorylation;GO:0046488//phosphatidylinositol metabolic process;GO:0046839//phospholipid dephosphorylation;GO:0044238//primary metabolic process;GO:0071704//organic substance metabolic process;GO:0006629//lipid metabolic process;GO:0044255//cellular lipid metabolic process;GO:0006793//phosphorus metabolic process;GO:0044237//cell…
OS01G0717700	4.77667	20.69	2.11486	4.10066e-56	4.23796e-54	yes	-	Alliin lyase-like; Os01g0717700 protein; Uncharacterized protein; cDNA clone:J013000P04, full insert sequence [Source:UniProtKB/TrEMBL;Acc:Q942G1]	-	-	-	-	GO:0016829//lyase activity;GO:0030170//pyridoxal phosphate binding;GO:0048037//cofactor binding;GO:0097159//organic cyclic compound binding;GO:0043168//anion binding;GO:1901363//heterocyclic compound binding;GO:0043167//ion binding;GO:0016846//carbon-sulfur lyase activity;GO:0003824//catalytic activity;GO:0005488//binding	GO:0008152//metabolic process
OS01G0718000	1.38	3.65	1.40323	0.000640689	0.00284891	yes	SAP2	Zinc finger A20 and AN1 domain-containing stress-associated protein 2 [Source:UniProtKB/Swiss-Prot;Acc:Q942F8]	-	-	-	-	GO:0046914//transition metal ion binding;GO:0008270//zinc ion binding;GO:0043167//ion binding;GO:0003676//nucleic acid binding;GO:0003677//DNA binding;GO:0046872//metal ion binding;GO:0097159//organic cyclic compound binding;GO:0005488//binding;GO:0043169//cation binding;GO:1901363//heterocyclic compound binding	-
OS01G0719100	19.52	126.827	2.69983	7.21271e-87	1.48129e-84	yes	-	-	Genetic Information Processing	Folding, sorting and degradation	ko04120//Ubiquitin mediated proteolysis	-	GO:0043167//ion binding;GO:0005515//protein binding;GO:0005488//binding;GO:0046872//metal ion binding;GO:0046914//transition metal ion binding;GO:0008270//zinc ion binding;GO:0043169//cation binding	-
OS01G0719125	6.70333	42.42	2.66179	3.26398e-80	5.65251e-78	yes	-	-	-	-	-	-	-	-
OS01G0720400	16.32	6.58333	-1.30975	9.28611e-16	1.7108e-14	yes	-	Os01g0720400 protein; Phosphatase-like [Source:UniProtKB/TrEMBL;Acc:Q8W0E7]	Metabolism	Lipid metabolism	ko00564//Glycerophospholipid metabolism	-	GO:0016787//hydrolase activity;GO:0003824//catalytic activity;GO:0016788//hydrolase activity, acting on ester bonds;GO:0016791//phosphatase activity;GO:0042578//phosphoric ester hydrolase activity	GO:0009987//cellular process;GO:0006796//phosphate-containing compound metabolic process;GO:0006793//phosphorus metabolic process;GO:0044237//cellular metabolic process;GO:0016311//dephosphorylation;GO:0008152//metabolic process
OS01G0720500	5.36333	12.1933	1.18489	2.64983e-11	3.40535e-10	yes	-	Os01g0720500 protein; Putative chlorophyll a/b-binding protein 3C; Uncharacterized protein; cDNA clone:001-013-E06, full insert sequence; cDNA clone:001-014-B02, full insert sequence; cDNA clone:006-301-C12, full insert sequence [Source:UniProtKB/TrEMBL;Acc:Q8W0E6]	Metabolism	Energy metabolism	ko00196//Photosynthesis - antenna proteins	GO:0044435//plastid part;GO:0031975//envelope;GO:0048046//apoplast;GO:0044424//intracellular part;GO:0044422//organelle part;GO:0005622//intracellular;GO:0044434//chloroplast part;GO:0005623//cell;GO:0009526//plastid envelope;GO:0009523//photosystem II;GO:0031967//organelle envelope;GO:0009532//plastid stroma;GO:0031984//organelle subcompartment;GO:0055035//plastid thylakoid membrane;GO:0031976//…	GO:0097159//organic cyclic compound binding;GO:0046906//tetrapyrrole binding;GO:1901363//heterocyclic compound binding;GO:0005488//binding;GO:0043167//ion binding;GO:0016168//chlorophyll binding;GO:0046872//metal ion binding;GO:0043169//cation binding	GO:0044238//primary metabolic process;GO:0019684//photosynthesis, light reaction;GO:0009765//photosynthesis, light harvesting;GO:0009637//response to blue light;GO:0043170//macromolecule metabolic process;GO:0036211//protein modification process;GO:0010114//response to red light;GO:0050896//response to stimulus;GO:0018298//protein-chromophore linkage;GO:0009314//response to radiation;GO:0006464//…
OS01G0720600	2.06333	4.20667	1.0277	3.13348e-12	4.41083e-11	yes	-	Glycogen (Starch) synthase-like [Source:UniProtKB/TrEMBL;Acc:Q5JMA0]	-	-	-	GO:0005623//cell;GO:0005737//cytoplasm;GO:0044444//cytoplasmic part;GO:0044424//intracellular part;GO:0009507//chloroplast;GO:0005622//intracellular;GO:0043226//organelle;GO:0009501//amyloplast;GO:0009536//plastid;GO:0044464//cell part;GO:0043227//membrane-bounded organelle;GO:0043229//intracellular organelle;GO:0043231//intracellular membrane-bounded organelle	GO:0008194//UDP-glycosyltransferase activity;GO:0009011//starch synthase activity;GO:0035251//UDP-glucosyltransferase activity;GO:0004373//glycogen (starch) synthase activity;GO:0016740//transferase activity;GO:0016758//transferase activity, transferring hexosyl groups;GO:0003824//catalytic activity;GO:0046527//glucosyltransferase activity;GO:0016757//transferase activity, transferring glycosyl g…	GO:0005975//carbohydrate metabolic process;GO:0044763//single-organism cellular process;GO:0044723//single-organism carbohydrate metabolic process;GO:0044042//glucan metabolic process;GO:0000271//polysaccharide biosynthetic process;GO:0016051//carbohydrate biosynthetic process;GO:0005982//starch metabolic process;GO:0009250//glucan biosynthetic process;GO:0034637//cellular carbohydrate biosynthet…
OS01G0721300	0.393333	0.0533333	-2.88264	0.00887295	0.0289335	yes	-	NBS-LRR-like protein; Uncharacterized protein [Source:UniProtKB/TrEMBL;Acc:Q5JMA9]	-	-	-	-	GO:0043168//anion binding;GO:0001882//nucleoside binding;GO:0030554//adenyl nucleotide binding;GO:0043531//ADP binding;GO:0043167//ion binding;GO:0097159//organic cyclic compound binding;GO:0001883//purine nucleoside binding;GO:0017076//purine nucleotide binding;GO:0036094//small molecule binding;GO:0097367//carbohydrate derivative binding;GO:1901363//heterocyclic compound binding;GO:0032553//rib…	-
OS01G0721500	0.506667	1.06	1.06496	0.00129158	0.00536979	yes	-	NBS-LRR-like protein; Os01g0721500 protein; Uncharacterized protein [Source:UniProtKB/TrEMBL;Acc:Q5JMA8]	-	-	-	-	GO:1901363//heterocyclic compound binding;GO:0000166//nucleotide binding;GO:0097159//organic cyclic compound binding;GO:0043531//ADP binding;GO:0032559//adenyl ribonucleotide binding;GO:0030554//adenyl nucleotide binding;GO:0032550//purine ribonucleoside binding;GO:0032553//ribonucleotide binding;GO:0005488//binding;GO:0043167//ion binding;GO:0001882//nucleoside binding;GO:0001883//purine nucleos…	-
OS01G0723000	0.04	0.226667	2.5025	0.0152196	0.0459571	yes	-	Os01g0723000 protein; Putative elongation factor 2; cDNA clone:J033048F11, full insert sequence; cDNA clone:J033098E24, full insert sequence [Source:UniProtKB/TrEMBL;Acc:Q8W0C4]	-	-	-	-	GO:0016462//pyrophosphatase activity;GO:0016787//hydrolase activity;GO:0016818//hydrolase activity, acting on acid anhydrides, in phosphorus-containing anhydrides;GO:0043167//ion binding;GO:0001883//purine nucleoside binding;GO:0001882//nucleoside binding;GO:0003924//GTPase activity;GO:0032561//guanyl ribonucleotide binding;GO:0000166//nucleotide binding;GO:0032549//ribonucleoside binding;GO:0017…	GO:0044249//cellular biosynthetic process;GO:0044267//cellular protein metabolic process;GO:0006412//translation;GO:0071704//organic substance metabolic process;GO:0043170//macromolecule metabolic process;GO:0044260//cellular macromolecule metabolic process;GO:0019538//protein metabolic process;GO:0009059//macromolecule biosynthetic process;GO:0008152//metabolic process;GO:1901576//organic substa…
OS01G0723025	0.001	0.376667	8.55714	4.51483e-07	3.54264e-06	yes	-	-	-	-	-	-	-	-
OS01G0723200	11.3767	23.9767	1.07555	1.3582e-08	1.30987e-07	yes	-	40S ribosomal protein S24 [Source:UniProtKB/TrEMBL;Acc:Q8W0C2]	Genetic Information Processing	Translation	ko03010//Ribosome	GO:0022627//cytosolic small ribosomal subunit;GO:0043229//intracellular organelle;GO:0005634//nucleus;GO:0009536//plastid;GO:0071944//cell periphery;GO:0070013//intracellular organelle lumen;GO:0005622//intracellular;GO:0005623//cell;GO:0031981//nuclear lumen;GO:0005737//cytoplasm;GO:0043227//membrane-bounded organelle;GO:0015935//small ribosomal subunit;GO:0044391//ribosomal subunit;GO:0044446//…	GO:0097159//organic cyclic compound binding;GO:0000166//nucleotide binding;GO:0005488//binding;GO:0003735//structural constituent of ribosome;GO:1901265//nucleoside phosphate binding;GO:0036094//small molecule binding;GO:1901363//heterocyclic compound binding;GO:0005198//structural molecule activity	GO:0044237//cellular metabolic process;GO:0044249//cellular biosynthetic process;GO:0009058//biosynthetic process;GO:0019538//protein metabolic process;GO:0044260//cellular macromolecule metabolic process;GO:1901576//organic substance biosynthetic process;GO:0009059//macromolecule biosynthetic process;GO:0044267//cellular protein metabolic process;GO:0044238//primary metabolic process;GO:0006412/…
OS01G0725400	2.44	0.756667	-1.68915	0.000182183	0.000913136	yes	-	CASP-like protein 3A1 [Source:UniProtKB/Swiss-Prot;Acc:Q5JM57]	-	-	-	GO:0044425//membrane part;GO:0071944//cell periphery;GO:0016020//membrane;GO:0016021//integral component of membrane;GO:0031224//intrinsic component of membrane;GO:0005886//plasma membrane;GO:0044464//cell part;GO:0005623//cell	-	-
OS01G0725900	2.30667	8.69667	1.91465	1.53997e-12	2.22342e-11	yes	-	-	-	-	-	-	-	-
OS01G0726001	0.001	3.65667	11.8363	4.02197e-12	5.59756e-11	yes	-	-	-	-	-	-	-	-
OS01G0726100	2.43	0.763333	-1.67057	6.22703e-05	0.00034379	yes	-	-	-	-	-	-	-	-
OS01G0728100	1.39667	3.18	1.18704	6.90318e-07	5.26832e-06	yes	-	Os01g0728100 protein [Source:UniProtKB/TrEMBL;Acc:C7IWV5]	-	-	-	-	GO:0003824//catalytic activity;GO:0016787//hydrolase activity;GO:0016788//hydrolase activity, acting on ester bonds	GO:0008152//metabolic process;GO:0044238//primary metabolic process;GO:0006629//lipid metabolic process;GO:0071704//organic substance metabolic process;GO:0044710//single-organism metabolic process;GO:0044699//single-organism process
OS01G0728325	1.97667	0.92	-1.10336	0.00079852	0.00348494	yes	-	-	-	-	-	-	-	-
OS01G0728400	0.001	9.70667	13.2448	1.48898e-51	1.39079e-49	yes	-	Uncharacterized protein; cDNA clone:J013001L21, full insert sequence [Source:UniProtKB/TrEMBL;Acc:B7EAF7]	-	-	-	-	GO:0004722//protein serine/threonine phosphatase activity;GO:0016787//hydrolase activity;GO:0004721//phosphoprotein phosphatase activity;GO:0016791//phosphatase activity;GO:0016788//hydrolase activity, acting on ester bonds;GO:0042578//phosphoric ester hydrolase activity;GO:0003824//catalytic activity	GO:0006464//cellular protein modification process;GO:0043170//macromolecule metabolic process;GO:0044267//cellular protein metabolic process;GO:0016311//dephosphorylation;GO:0044237//cellular metabolic process;GO:0006793//phosphorus metabolic process;GO:0036211//protein modification process;GO:0044260//cellular macromolecule metabolic process;GO:0006470//protein dephosphorylation;GO:0043412//macr…
OS01G0728900	5.06667	1.92667	-1.39493	1.54851e-07	1.3059e-06	yes	-	-	-	-	-	-	-	-
OS01G0729100	2.01	4.12667	1.03778	0.000130288	0.000671304	yes	-	Os01g0729100 protein; Putative uncharacterized protein P0435H01.7; Putative uncharacterized protein P0456A01.24; cDNA clone:006-208-F03, full insert sequence; cDNA clone:J013159G20, full insert sequence [Source:UniProtKB/TrEMBL;Acc:Q5JNF8]	-	-	-	GO:0005623//cell;GO:0044424//intracellular part;GO:0044464//cell part;GO:0031224//intrinsic component of membrane;GO:0044444//cytoplasmic part;GO:0044435//plastid part;GO:0016021//integral component of membrane;GO:0044434//chloroplast part;GO:0031090//organelle membrane;GO:0005622//intracellular;GO:0042170//plastid membrane;GO:0044422//organelle part;GO:0016020//membrane;GO:0009507//chloroplast;G…	-	GO:0030154//cell differentiation;GO:0048731//system development;GO:0044763//single-organism cellular process;GO:0009987//cellular process;GO:0021700//developmental maturation;GO:0048764//trichoblast maturation;GO:0048765//root hair cell differentiation;GO:0010054//trichoblast differentiation;GO:0044707//single-multicellular organism process;GO:0007275//multicellular organismal development;GO:0044…
OS01G0730100	0.233333	0.843333	1.85371	0.00556194	0.0193415	yes	-	Os01g0730100 protein; Putative ribosomal RNA apurinic site specific lyase [Source:UniProtKB/TrEMBL;Acc:Q9AX10]	-	-	-	-	GO:0005488//binding;GO:0003824//catalytic activity;GO:0005515//protein binding;GO:0016829//lyase activity	-
OS01G0732801	0.39	1.52667	1.96884	9.00146e-06	5.77702e-05	yes	-	-	-	-	-	-	-	-
OS01G0733200	3.95667	1.16333	-1.76602	8.62091e-08	7.52784e-07	yes	HSFC1B	Heat stress transcription factor C-1b [Source:UniProtKB/Swiss-Prot;Acc:Q942D6]	-	-	-	GO:0044424//intracellular part;GO:0043229//intracellular organelle;GO:0044464//cell part;GO:0005634//nucleus;GO:0005623//cell;GO:0043227//membrane-bounded organelle;GO:0005622//intracellular;GO:0043226//organelle;GO:0043231//intracellular membrane-bounded organelle	GO:0003700//sequence-specific DNA binding transcription factor activity;GO:1901363//heterocyclic compound binding;GO:0003677//DNA binding;GO:0097159//organic cyclic compound binding;GO:0043565//sequence-specific DNA binding;GO:0005488//binding;GO:0001071//nucleic acid binding transcription factor activity;GO:0003676//nucleic acid binding	GO:2001141//regulation of RNA biosynthetic process;GO:0097305//response to alcohol;GO:1901576//organic substance biosynthetic process;GO:0051252//regulation of RNA metabolic process;GO:0044271//cellular nitrogen compound biosynthetic process;GO:1901362//organic cyclic compound biosynthetic process;GO:0044249//cellular biosynthetic process;GO:0019222//regulation of metabolic process;GO:0018130//he…
OS01G0733801	0.84	0.001	-9.71425	5.08234e-08	4.55973e-07	yes	-	-	-	-	-	-	-	-
OS01G0734000	1	0.286667	-1.80255	0.0110222	0.0349015	yes	-	Os01g0734000 protein; Putative WRKY DNA binding protein; Uncharacterized protein; WRKY transcription factor 23; WRKY23; WRKY4; cDNA clone:002-152-G06, full insert sequence [Source:UniProtKB/TrEMBL;Acc:Q942D2]	-	-	-	-	GO:0097159//organic cyclic compound binding;GO:0003700//sequence-specific DNA binding transcription factor activity;GO:0003677//DNA binding;GO:1901363//heterocyclic compound binding;GO:0043565//sequence-specific DNA binding;GO:0001071//nucleic acid binding transcription factor activity;GO:0005488//binding;GO:0003676//nucleic acid binding	GO:0019222//regulation of metabolic process;GO:1903506//regulation of nucleic acid-templated transcription;GO:0060255//regulation of macromolecule metabolic process;GO:2000112//regulation of cellular macromolecule biosynthetic process;GO:0051171//regulation of nitrogen compound metabolic process;GO:0010556//regulation of macromolecule biosynthetic process;GO:0080090//regulation of primary metabol…
OS01G0734800	6.50667	1.06	-2.61785	2.0475e-31	9.22614e-30	yes	-	Os01g0734800 protein; Putative glucosyltransferase; Uncharacterized protein; cDNA clone:001-040-D01, full insert sequence; cDNA clone:J033093B13, full insert sequence [Source:UniProtKB/TrEMBL;Acc:Q942C4]	-	-	-	-	GO:0016757//transferase activity, transferring glycosyl groups;GO:0016740//transferase activity;GO:0016758//transferase activity, transferring hexosyl groups;GO:0003824//catalytic activity	GO:0008152//metabolic process
OS01G0737300	0.4	1.19667	1.58095	0.0137895	0.0422439	yes	-	Putative phosphoesterase [Source:UniProtKB/TrEMBL;Acc:Q5JND9]	-	-	-	-	GO:0003677//DNA binding;GO:1901363//heterocyclic compound binding;GO:0046914//transition metal ion binding;GO:0008270//zinc ion binding;GO:0043169//cation binding;GO:0005488//binding;GO:0043167//ion binding;GO:0046872//metal ion binding;GO:0003676//nucleic acid binding;GO:0097159//organic cyclic compound binding	GO:0006807//nitrogen compound metabolic process;GO:0043170//macromolecule metabolic process;GO:0090304//nucleic acid metabolic process;GO:0009059//macromolecule biosynthetic process;GO:0006260//DNA replication;GO:0044249//cellular biosynthetic process;GO:0006139//nucleobase-containing compound metabolic process;GO:1901360//organic cyclic compound metabolic process;GO:0034645//cellular macromolecu…
OS01G0738400	0.253333	2.78	3.45598	5.63386e-13	8.46214e-12	yes	-	Zinc finger CCCH domain-containing protein 10 [Source:UniProtKB/Swiss-Prot;Acc:Q94JI5]	-	-	-	-	GO:0043167//ion binding;GO:0003676//nucleic acid binding;GO:0043169//cation binding;GO:0046872//metal ion binding;GO:1901363//heterocyclic compound binding;GO:0005488//binding;GO:0003677//DNA binding;GO:0097159//organic cyclic compound binding	-
OS01G0738500	1.48667	3.22667	1.11796	1.9206e-06	1.37226e-05	yes	-	Os01g0738500 protein [Source:UniProtKB/TrEMBL;Acc:Q0JJH5]	-	-	-	-	GO:0003824//catalytic activity;GO:0004629//phospholipase C activity;GO:0004620//phospholipase activity;GO:0008081//phosphoric diester hydrolase activity;GO:0016787//hydrolase activity;GO:0016788//hydrolase activity, acting on ester bonds;GO:0042578//phosphoric ester hydrolase activity;GO:0004435//phosphatidylinositol phospholipase C activity;GO:0016298//lipase activity	GO:0071704//organic substance metabolic process;GO:0044710//single-organism metabolic process;GO:0050794//regulation of cellular process;GO:0044238//primary metabolic process;GO:0006629//lipid metabolic process;GO:0008152//metabolic process;GO:0007154//cell communication;GO:0051716//cellular response to stimulus;GO:0007165//signal transduction;GO:0023052//signaling;GO:0044700//single organism sig…
OS01G0738900	0.763333	1.57333	1.04344	0.00468735	0.016673	yes	-	-	-	-	-	-	-	-
OS01G0740300	0.0333333	0.503333	3.91648	3.90742e-05	0.000224107	yes	-	-	-	-	-	-	-	-
OS01G0740700	0.796667	0.32	-1.3159	0.00347782	0.0128595	yes	-	-	-	-	-	-	-	-
OS01G0742400	0.69	0.17	-2.02106	2.42649e-07	1.98266e-06	yes	-	Putative LRK1 protein [Source:UniProtKB/TrEMBL;Acc:Q5JKV6]	-	-	-	GO:0044425//membrane part;GO:0071944//cell periphery;GO:0044464//cell part;GO:0005886//plasma membrane;GO:0016020//membrane;GO:0031224//intrinsic component of membrane;GO:0016021//integral component of membrane;GO:0005623//cell	GO:0032555//purine ribonucleotide binding;GO:0016740//transferase activity;GO:1901363//heterocyclic compound binding;GO:0001882//nucleoside binding;GO:0000166//nucleotide binding;GO:0097367//carbohydrate derivative binding;GO:1901265//nucleoside phosphate binding;GO:0005515//protein binding;GO:0016301//kinase activity;GO:0035639//purine ribonucleoside triphosphate binding;GO:0004674//protein seri…	GO:0044238//primary metabolic process;GO:0016310//phosphorylation;GO:0071704//organic substance metabolic process;GO:0044267//cellular protein metabolic process;GO:0006464//cellular protein modification process;GO:0009987//cellular process;GO:0043412//macromolecule modification;GO:0044260//cellular macromolecule metabolic process;GO:0036211//protein modification process;GO:0006796//phosphate-cont…
OS01G0743600	3.61	1.3	-1.47349	5.82029e-10	6.60306e-09	yes	-	ATP-dependent protease La (LON) domain-containing protein-like; Os01g0743600 protein; Uncharacterized protein; cDNA clone:J033090F18, full insert sequence; cDNA clone:J033146A06, full insert sequence [Source:UniProtKB/TrEMBL;Acc:Q5JKW4]	-	-	-	-	GO:0016817//hydrolase activity, acting on acid anhydrides;GO:0042623//ATPase activity, coupled;GO:0016887//ATPase activity;GO:0003824//catalytic activity;GO:0016462//pyrophosphatase activity;GO:0070011//peptidase activity, acting on L-amino acid peptides;GO:0016818//hydrolase activity, acting on acid anhydrides, in phosphorus-containing anhydrides;GO:0016787//hydrolase activity;GO:0008233//peptid…	GO:0071704//organic substance metabolic process;GO:0043170//macromolecule metabolic process;GO:0044238//primary metabolic process;GO:0006508//proteolysis;GO:0019538//protein metabolic process;GO:0008152//metabolic process
OS01G0746400	0.866667	0.133333	-2.70044	9.63431e-05	0.000511203	yes	CCD8B	Carotenoid cleavage dioxygenase 8 homolog B, chloroplastic [Source:UniProtKB/Swiss-Prot;Acc:Q8LIY8]	Metabolism	Metabolism of terpenoids and polyketides	ko00906//Carotenoid biosynthesis	GO:0044464//cell part;GO:0005623//cell;GO:0043226//organelle;GO:0044424//intracellular part;GO:0005622//intracellular;GO:0009507//chloroplast;GO:0043229//intracellular organelle;GO:0005737//cytoplasm;GO:0044444//cytoplasmic part;GO:0009536//plastid;GO:0043227//membrane-bounded organelle;GO:0043231//intracellular membrane-bounded organelle	GO:0051213//dioxygenase activity;GO:0016701//oxidoreductase activity, acting on single donors with incorporation of molecular oxygen;GO:0016491//oxidoreductase activity;GO:0016702//oxidoreductase activity, acting on single donors with incorporation of molecular oxygen, incorporation of two atoms of oxygen;GO:0005488//binding;GO:0003824//catalytic activity;GO:0046872//metal ion binding;GO:0043169/…	GO:0008299//isoprenoid biosynthetic process;GO:1901334//lactone metabolic process;GO:0008300//isoprenoid catabolic process;GO:0044699//single-organism process;GO:0007275//multicellular organismal development;GO:0044238//primary metabolic process;GO:0016042//lipid catabolic process;GO:0044763//single-organism cellular process;GO:0016119//carotene metabolic process;GO:0044712//single-organism catab…
OS01G0746700	7.99333	2.73	-1.5499	2.25587e-20	5.73599e-19	yes	MAN2	Mannan endo-1,4-beta-mannosidase 2 [Source:UniProtKB/Swiss-Prot;Acc:Q0JJD4]	Metabolism	Carbohydrate metabolism	ko00051//Fructose and mannose metabolism	GO:0005576//extracellular region	GO:0004567//beta-mannosidase activity;GO:0016787//hydrolase activity;GO:0004553//hydrolase activity, hydrolyzing O-glycosyl compounds;GO:0016985//mannan endo-1,4-beta-mannosidase activity;GO:0016798//hydrolase activity, acting on glycosyl bonds;GO:0015923//mannosidase activity;GO:0003824//catalytic activity	GO:0005975//carbohydrate metabolic process;GO:0008152//metabolic process;GO:0044238//primary metabolic process;GO:0071704//organic substance metabolic process
OS01G0748100	0.103333	0.59	2.51341	0.000554172	0.00249502	yes	-	-	-	-	-	-	-	-
OS01G0749000	170.777	26.4133	-2.69277	9.32976e-81	1.62449e-78	yes	-	-	-	-	-	-	-	-
OS01G0750300	18.82	5.90333	-1.67266	1.0406e-40	6.77616e-39	yes	CESA4	Cellulose synthase A catalytic subunit 4 [UDP-forming] [Source:UniProtKB/Swiss-Prot;Acc:Q5JN63]	-	-	-	GO:0016020//membrane;GO:0005618//cell wall;GO:0031224//intrinsic component of membrane;GO:0030312//external encapsulating structure;GO:0044464//cell part;GO:0016021//integral component of membrane;GO:0071944//cell periphery;GO:0005886//plasma membrane;GO:0044425//membrane part;GO:0005623//cell	GO:0005488//binding;GO:0046527//glucosyltransferase activity;GO:0008270//zinc ion binding;GO:0003824//catalytic activity;GO:0046872//metal ion binding;GO:0016757//transferase activity, transferring glycosyl groups;GO:0046914//transition metal ion binding;GO:0005515//protein binding;GO:0016758//transferase activity, transferring hexosyl groups;GO:0035251//UDP-glucosyltransferase activity;GO:004316…	GO:1902932//positive regulation of alcohol biosynthetic process;GO:0034645//cellular macromolecule biosynthetic process;GO:1901700//response to oxygen-containing compound;GO:0045229//external encapsulating structure organization;GO:0010383//cell wall polysaccharide metabolic process;GO:0001101//response to acid chemical;GO:0070589//cellular component macromolecule biosynthetic process;GO:0071840/…
OS01G0750500	4.79333	11.6933	1.28659	9.07863e-13	1.33976e-11	yes	-	-	-	-	-	-	-	-
OS01G0750600	3.43667	7.03	1.03251	2.14805e-12	3.05999e-11	yes	-	Os01g0750600 protein; Putative receptor protein kinase PERK1; Uncharacterized protein; cDNA clone:002-108-G09, full insert sequence; cDNA clone:J033109I17, full insert sequence [Source:UniProtKB/TrEMBL;Acc:Q5JN60]	-	-	-	-	GO:0001882//nucleoside binding;GO:0036094//small molecule binding;GO:0004672//protein kinase activity;GO:0005524//ATP binding;GO:0000166//nucleotide binding;GO:0005488//binding;GO:0097367//carbohydrate derivative binding;GO:0032549//ribonucleoside binding;GO:0016773//phosphotransferase activity, alcohol group as acceptor;GO:0097159//organic cyclic compound binding;GO:0001883//purine nucleoside bi…	GO:0071704//organic substance metabolic process;GO:0044267//cellular protein metabolic process;GO:0009987//cellular process;GO:0019538//protein metabolic process;GO:0006468//protein phosphorylation;GO:0006464//cellular protein modification process;GO:0044238//primary metabolic process;GO:0044237//cellular metabolic process;GO:0016310//phosphorylation;GO:0008152//metabolic process;GO:0043412//macr…
OS01G0750666	0.9	1.98	1.1375	0.00529572	0.0185425	yes	-	-	-	-	-	-	-	-
OS01G0751600	76.2933	28.75	-1.408	1.30665e-42	9.18036e-41	yes	-	Lipase (Class 3)-like protein; Os01g0751600 protein; Uncharacterized protein; cDNA clone:002-145-D03, full insert sequence [Source:UniProtKB/TrEMBL;Acc:Q943F9]	-	-	-	-	GO:0016298//lipase activity;GO:0004806//triglyceride lipase activity;GO:0016787//hydrolase activity;GO:0052689//carboxylic ester hydrolase activity;GO:0016788//hydrolase activity, acting on ester bonds;GO:0003824//catalytic activity	GO:0044699//single-organism process;GO:0071704//organic substance metabolic process;GO:0044710//single-organism metabolic process;GO:0008152//metabolic process;GO:0044238//primary metabolic process;GO:0006629//lipid metabolic process
OS01G0753100	4.53333	10.8033	1.25283	2.51224e-15	4.49147e-14	yes	-	Os01g0753100 protein; Putative NOGO-interacting mitochondrial protein [Source:UniProtKB/TrEMBL;Acc:Q5JMM6]	-	-	-	-	GO:0000166//nucleotide binding;GO:0016491//oxidoreductase activity;GO:0036094//small molecule binding;GO:0008270//zinc ion binding;GO:0046914//transition metal ion binding;GO:0043167//ion binding;GO:0046872//metal ion binding;GO:1901363//heterocyclic compound binding;GO:1901265//nucleoside phosphate binding;GO:0097159//organic cyclic compound binding;GO:0005488//binding;GO:0043169//cation binding…	GO:0044710//single-organism metabolic process;GO:0055114//oxidation-reduction process;GO:0008152//metabolic process;GO:0044699//single-organism process
OS01G0753400	4.49	1.43667	-1.64399	1.08709e-07	9.35739e-07	yes	-	-	-	-	-	-	-	-
OS01G0753800	0.373333	1.99	2.41423	7.10135e-09	7.06343e-08	yes	-	-	-	-	-	-	-	-
OS01G0755600	0.001	0.89	9.79766	0.000607282	0.00271052	yes	-	-	-	-	-	-	-	-
OS01G0756900	5.70333	2.69	-1.0842	0.000983641	0.00420073	yes	-	-	-	-	-	-	-	-
OS01G0757800	3.47333	9.03	1.37841	1.21028e-18	2.75391e-17	yes	-	Putative DNA polymerase [Source:UniProtKB/TrEMBL;Acc:Q5JLR8]	-	-	-	-	GO:0005488//binding;GO:0016740//transferase activity;GO:0005515//protein binding;GO:0016772//transferase activity, transferring phosphorus-containing groups;GO:0097159//organic cyclic compound binding;GO:0003677//DNA binding;GO:0003676//nucleic acid binding;GO:0003887//DNA-directed DNA polymerase activity;GO:1901363//heterocyclic compound binding;GO:0003684//damaged DNA binding;GO:0003824//cataly…	GO:0044763//single-organism cellular process;GO:0009987//cellular process;GO:1901360//organic cyclic compound metabolic process;GO:0071897//DNA biosynthetic process;GO:0009628//response to abiotic stimulus;GO:0006259//DNA metabolic process;GO:0009416//response to light stimulus;GO:1901576//organic substance biosynthetic process;GO:0006261//DNA-dependent DNA replication;GO:0008152//metabolic proce…
OS01G0758300	1.29	3.27333	1.34339	3.07891e-11	3.93153e-10	yes	-	Os01g0758300 protein; Putative phosphoenolpyruvate carboxylase 1 [Source:UniProtKB/TrEMBL;Acc:Q5JLS6]	Metabolism	Global and Overview;Energy metabolism;Carbohydrate metabolism	ko01200//Carbon metabolism;ko00620//Pyruvate metabolism;ko00710//Carbon fixation in photosynthetic organisms	GO:0048046//apoplast;GO:0044464//cell part;GO:0005737//cytoplasm;GO:0005623//cell;GO:0005576//extracellular region;GO:0005622//intracellular;GO:0044444//cytoplasmic part;GO:0005829//cytosol;GO:0044424//intracellular part	GO:0004611//phosphoenolpyruvate carboxykinase activity;GO:0016829//lyase activity;GO:0016830//carbon-carbon lyase activity;GO:0003824//catalytic activity;GO:0008964//phosphoenolpyruvate carboxylase activity;GO:0016831//carboxy-lyase activity	GO:0019752//carboxylic acid metabolic process;GO:0006091//generation of precursor metabolites and energy;GO:0006082//organic acid metabolic process;GO:0009060//aerobic respiration;GO:0009987//cellular process;GO:0072350//tricarboxylic acid metabolic process;GO:0006101//citrate metabolic process;GO:0045333//cellular respiration;GO:0044699//single-organism process;GO:0044281//small molecule metabol…
OS01G0758350	1.13333	2.48	1.12977	3.96003e-08	3.61251e-07	yes	-	-	-	-	-	-	-	-
OS01G0758900	3.00667	7.46333	1.31166	1.77975e-19	4.25519e-18	yes	-	-	-	-	-	-	-	-
OS01G0758950	2.38667	6.46333	1.43728	2.12157e-18	4.70386e-17	yes	-	-	-	-	-	-	-	-
OS01G0759100	1.36667	0.0433333	-4.97904	1.60821e-11	2.10559e-10	yes	TULP2	Tubby-like F-box protein 2 [Source:UniProtKB/Swiss-Prot;Acc:Q94DT9]	-	-	-	-	GO:0005488//binding;GO:0005515//protein binding	-
OS01G0761400	24.9567	11.9467	-1.06282	9.59564e-22	2.64566e-20	yes	-	Os01g0761400 protein; Putative nitrite transporter; Putative peptide transporter; Uncharacterized protein; cDNA clone:001-128-A10, full insert sequence [Source:UniProtKB/TrEMBL;Acc:Q94DS0]	-	-	-	GO:0016020//membrane	GO:0005215//transporter activity	GO:0051234//establishment of localization;GO:0006810//transport;GO:0051179//localization
OS01G0763900	4.72333	15.7133	1.73411	2.28535e-19	5.42357e-18	yes	-	Glycosyl hydrolase family protein 17-like; Os01g0763900 protein; Uncharacterized protein; cDNA clone:002-139-D06, full insert sequence [Source:UniProtKB/TrEMBL;Acc:Q5JN21]	-	-	-	-	GO:0003824//catalytic activity;GO:0016787//hydrolase activity	-
OS01G0766101	0.603333	0.16	-1.91488	0.0143574	0.0437702	yes	-	-	-	-	-	-	-	-
OS01G0768300	1.39667	0.383333	-1.86532	0.0010001	0.00426364	yes	-	Putative uncharacterized protein B1143G03.16 [Source:UniProtKB/TrEMBL;Acc:Q5ZAQ8]	-	-	-	GO:0071944//cell periphery;GO:0031224//intrinsic component of membrane;GO:0016021//integral component of membrane;GO:0005886//plasma membrane;GO:0044464//cell part;GO:0005623//cell;GO:0044425//membrane part;GO:0016020//membrane	GO:0005215//transporter activity;GO:0022857//transmembrane transporter activity	-
OS01G0768600	1.51667	4.58	1.59444	3.79462e-16	7.21068e-15	yes	-	-	-	-	-	-	-	-
OS01G0770100	1.16333	0.366667	-1.66572	0.000441531	0.0020301	yes	-	Uncharacterized protein [Source:UniProtKB/TrEMBL;Acc:A2ZY85]	-	-	-	-	GO:0003824//catalytic activity;GO:0004144//diacylglycerol O-acyltransferase activity;GO:0016411//acylglycerol O-acyltransferase activity;GO:0016746//transferase activity, transferring acyl groups;GO:0008374//O-acyltransferase activity;GO:0016747//transferase activity, transferring acyl groups other than amino-acyl groups;GO:0016740//transferase activity	GO:0044238//primary metabolic process;GO:0044255//cellular lipid metabolic process;GO:0044711//single-organism biosynthetic process;GO:0044249//cellular biosynthetic process;GO:0044699//single-organism process;GO:0008152//metabolic process;GO:1901576//organic substance biosynthetic process;GO:0044763//single-organism cellular process;GO:0009058//biosynthetic process;GO:0006629//lipid metabolic pr…
OS01G0770200	0.766667	0.3	-1.35364	0.00597183	0.0205992	yes	-	Os01g0770200 protein; Putative tyrosine/dopa decarboxylase; cDNA clone:J013041D01, full insert sequence [Source:UniProtKB/TrEMBL;Acc:Q94EE9]	Metabolism	Amino acid metabolism;Biosynthesis of other secondary metabolites	ko00350//Tyrosine metabolism;ko00950//Isoquinoline alkaloid biosynthesis	-	GO:1901363//heterocyclic compound binding;GO:0030170//pyridoxal phosphate binding;GO:0016830//carbon-carbon lyase activity;GO:0043168//anion binding;GO:0005488//binding;GO:0016829//lyase activity;GO:0016831//carboxy-lyase activity;GO:0097159//organic cyclic compound binding;GO:0043167//ion binding;GO:0048037//cofactor binding;GO:0003824//catalytic activity	GO:0044237//cellular metabolic process;GO:0044763//single-organism cellular process;GO:0019752//carboxylic acid metabolic process;GO:0006520//cellular amino acid metabolic process;GO:0044238//primary metabolic process;GO:0044710//single-organism metabolic process;GO:0044699//single-organism process;GO:0006807//nitrogen compound metabolic process;GO:0006082//organic acid metabolic process;GO:00717…
OS01G0771000	0.996667	0.0766667	-3.70044	5.81657e-05	0.000323134	yes	-	-	-	-	-	-	-	-
OS01G0771200	12.0633	30.9467	1.35916	6.09631e-27	2.23215e-25	yes	-	Os01g0771200 protein; Putative Mal d 1-associated protein; Uncharacterized protein; cDNA clone:001-208-C02, full insert sequence [Source:UniProtKB/TrEMBL;Acc:Q5ZD06]	-	-	-	GO:0005623//cell;GO:0044424//intracellular part;GO:0043231//intracellular membrane-bounded organelle;GO:0044464//cell part;GO:0043227//membrane-bounded organelle;GO:0043229//intracellular organelle;GO:0005622//intracellular;GO:0005634//nucleus;GO:0043226//organelle	-	GO:0008150//biological_process
OS01G0771300	0.22	1.60667	2.8685	0.000283213	0.00135954	yes	-	-	-	-	-	-	-	-
OS01G0772900	7.30667	0.953333	-2.93816	1.44648e-32	6.81504e-31	yes	-	Os01g0772900 protein; Putative homocysteine S-methyltransferase 4; Uncharacterized protein; cDNA clone:001-116-A06, full insert sequence; cDNA clone:J033030E05, full insert sequence [Source:UniProtKB/TrEMBL;Acc:Q5ZBZ6]	Metabolism	Amino acid metabolism	ko00270//Cysteine and methionine metabolism	-	GO:0016741//transferase activity, transferring one-carbon groups;GO:0008757//S-adenosylmethionine-dependent methyltransferase activity;GO:0016740//transferase activity;GO:0008168//methyltransferase activity;GO:0008898//S-adenosylmethionine-homocysteine S-methyltransferase activity;GO:0003824//catalytic activity;GO:0008172//S-methyltransferase activity	GO:0008152//metabolic process;GO:0032259//methylation
OS01G0774200	0.001	0.386667	8.59495	2.76202e-05	0.000162336	yes	-	-	-	-	-	-	-	-
OS01G0775300	28.3867	92.4033	1.70273	8.73075e-84	1.63577e-81	yes	-	Meprin and TRAF homology domain-containing protein-like; Os01g0775300 protein; cDNA clone:J033085E13, full insert sequence [Source:UniProtKB/TrEMBL;Acc:Q5ZC00]	-	-	-	-	GO:0005488//binding;GO:0005515//protein binding	-
OS01G0775350	14.3933	49.4233	1.77979	1.32242e-57	1.40291e-55	yes	-	-	-	-	-	-	-	-
OS01G0775400	3.28667	7.61667	1.21253	1.10346e-11	1.46936e-10	yes	CKX5	Cytokinin dehydrogenase 5 [Source:UniProtKB/Swiss-Prot;Acc:Q5ZAY9]	Metabolism	Metabolism of terpenoids and polyketides	ko00908//Zeatin biosynthesis	GO:0005615//extracellular space;GO:0044421//extracellular region part;GO:0005576//extracellular region	GO:0005488//binding;GO:0016616//oxidoreductase activity, acting on the CH-OH group of donors, NAD or NADP as acceptor;GO:0008762//UDP-N-acetylmuramate dehydrogenase activity;GO:0016645//oxidoreductase activity, acting on the CH-NH group of donors;GO:0016491//oxidoreductase activity;GO:0000166//nucleotide binding;GO:0003824//catalytic activity;GO:0097159//organic cyclic compound binding;GO:1901363…	GO:0006725//cellular aromatic compound metabolic process;GO:0009308//amine metabolic process;GO:0044699//single-organism process;GO:0044237//cellular metabolic process;GO:0042447//hormone catabolic process;GO:0010033//response to organic substance;GO:0071704//organic substance metabolic process;GO:0046483//heterocycle metabolic process;GO:0034754//cellular hormone metabolic process;GO:0044763//si…
OS01G0776800	1.51333	3.09333	1.03143	7.73778e-05	0.000418543	yes	-	-	-	-	-	-	-	-
OS01G0779100	0.723333	1.78667	1.30454	5.9168e-05	0.000328304	yes	-	-	-	-	-	-	GO:0043167//ion binding;GO:0008237//metallopeptidase activity;GO:0008233//peptidase activity;GO:0070011//peptidase activity, acting on L-amino acid peptides;GO:0005488//binding;GO:0004222//metalloendopeptidase activity;GO:0016787//hydrolase activity;GO:0043169//cation binding;GO:0004175//endopeptidase activity;GO:0046872//metal ion binding;GO:0003824//catalytic activity	GO:0008152//metabolic process;GO:0044238//primary metabolic process;GO:0019538//protein metabolic process;GO:0043170//macromolecule metabolic process;GO:0006508//proteolysis;GO:0071704//organic substance metabolic process
OS01G0779800	0.92	0.34	-1.4361	0.00721116	0.0242095	yes	-	-	-	-	-	-	-	-
OS01G0780900	0.463333	126.857	8.09693	2.51132e-262	3.83132e-259	yes	-	-	-	-	-	-	-	-
OS01G0781100	0.001	0.673333	9.39518	2.98606e-22	8.48115e-21	yes	-	Os01g0781100 protein; Putative rust resistance protein; cDNA, clone: J100023D19, full insert sequence [Source:UniProtKB/TrEMBL;Acc:Q8LQR9]	-	-	-	-	GO:0005488//binding;GO:0043168//anion binding;GO:0032553//ribonucleotide binding;GO:1901265//nucleoside phosphate binding;GO:0097367//carbohydrate derivative binding;GO:0097159//organic cyclic compound binding;GO:0036094//small molecule binding;GO:0043531//ADP binding;GO:0043167//ion binding;GO:0001882//nucleoside binding;GO:0032555//purine ribonucleotide binding;GO:0032549//ribonucleoside bindin…	GO:0050896//response to stimulus;GO:0006950//response to stress;GO:0006952//defense response
OS01G0781200	0.17	0.816667	2.26421	1.1255e-09	1.23362e-08	yes	-	Os01g0781200 protein; Putative rust resistance protein; Rp1-like protein; Uncharacterized protein [Source:UniProtKB/TrEMBL;Acc:Q8LQR8]	-	-	-	-	GO:1901363//heterocyclic compound binding;GO:0032559//adenyl ribonucleotide binding;GO:0005488//binding;GO:0036094//small molecule binding;GO:1901265//nucleoside phosphate binding;GO:0000166//nucleotide binding;GO:0097159//organic cyclic compound binding;GO:0017076//purine nucleotide binding;GO:0032549//ribonucleoside binding;GO:0043168//anion binding;GO:0043167//ion binding;GO:0032553//ribonucle…	GO:0006950//response to stress;GO:0050896//response to stimulus;GO:0006952//defense response
OS01G0781600	0.0133333	10.95	9.68168	2.25903e-104	6.76401e-102	yes	-	-	-	-	-	-	-	-
OS01G0781700	0.0733333	1.09333	3.89812	1.05654e-16	2.08688e-15	yes	-	-	-	-	-	-	GO:0032553//ribonucleotide binding;GO:0001883//purine nucleoside binding;GO:0005488//binding;GO:1901265//nucleoside phosphate binding;GO:1901363//heterocyclic compound binding;GO:0017076//purine nucleotide binding;GO:0030554//adenyl nucleotide binding;GO:0032555//purine ribonucleotide binding;GO:0043168//anion binding;GO:0001882//nucleoside binding;GO:0032559//adenyl ribonucleotide binding;GO:003…	-
OS01G0781833	0.0133333	10.95	9.68168	2.21496e-104	6.6946e-102	yes	-	-	-	-	-	-	-	-
OS01G0782100	0.0533333	0.713333	3.74147	3.28748e-11	4.18617e-10	yes	-	-	-	-	-	-	GO:0097367//carbohydrate derivative binding;GO:0000166//nucleotide binding;GO:0032550//purine ribonucleoside binding;GO:0043531//ADP binding;GO:1901265//nucleoside phosphate binding;GO:0017076//purine nucleotide binding;GO:0001882//nucleoside binding;GO:0043168//anion binding;GO:0032553//ribonucleotide binding;GO:0036094//small molecule binding;GO:0001883//purine nucleoside binding;GO:0005488//bi…	-
OS01G0782300	0.001	1.3	10.3443	8.42995e-07	6.35928e-06	yes	-	-	-	-	-	-	-	-
OS01G0783100	1.95	0.403333	-2.27343	8.91289e-15	1.52947e-13	yes	-	Os01g0783100 protein; Putative PPR protein [Source:UniProtKB/TrEMBL;Acc:Q8LQQ6]	-	-	-	-	GO:0005515//protein binding;GO:0005488//binding	-
OS01G0783700	0.98	2.90667	1.56851	0.00183344	0.00733833	yes	-	Os01g0783700 protein; Putative EF-hand Ca2+-binding protein CCD1; Uncharacterized protein; cDNA clone:002-188-B02, full insert sequence [Source:UniProtKB/TrEMBL;Acc:Q8LQQ2]	-	-	-	-	GO:0043169//cation binding;GO:0005488//binding;GO:0005509//calcium ion binding;GO:0046872//metal ion binding;GO:0043167//ion binding	GO:0050896//response to stimulus;GO:0009628//response to abiotic stimulus;GO:0010033//response to organic substance;GO:0009719//response to endogenous stimulus;GO:0080167//response to karrikin;GO:0009733//response to auxin;GO:0009725//response to hormone;GO:0042221//response to chemical
OS01G0783800	0.273333	4.57667	4.06556	2.10037e-39	1.29907e-37	yes	-	Serine/threonine-protein kinase [Source:UniProtKB/TrEMBL;Acc:Q5ZAV5]	-	-	-	-	GO:0032559//adenyl ribonucleotide binding;GO:0016772//transferase activity, transferring phosphorus-containing groups;GO:0003824//catalytic activity;GO:0004672//protein kinase activity;GO:0005488//binding;GO:0005524//ATP binding;GO:0016740//transferase activity;GO:0030554//adenyl nucleotide binding;GO:0097367//carbohydrate derivative binding;GO:0032553//ribonucleotide binding;GO:0097159//organic …	GO:0022414//reproductive process;GO:0008037//cell recognition;GO:0044237//cellular metabolic process;GO:0044267//cellular protein metabolic process;GO:0032501//multicellular organismal process;GO:0019538//protein metabolic process;GO:0044706//multi-multicellular organism process;GO:0007154//cell communication;GO:0006793//phosphorus metabolic process;GO:0044763//single-organism cellular process;GO…
OS01G0783851	0.04	1.41667	5.14636	2.35249e-09	2.48088e-08	yes	-	-	-	-	-	-	-	-
OS01G0784500	0.04	0.41	3.35755	0.0134701	0.0414003	yes	-	-	-	-	-	-	-	-
OS01G0786800	6.24	21.1133	1.75854	2.69083e-35	1.40177e-33	yes	-	Os01g0786800 protein [Source:UniProtKB/TrEMBL;Acc:Q0JIP0]	-	-	-	GO:0044425//membrane part;GO:0016020//membrane;GO:0016021//integral component of membrane;GO:0031224//intrinsic component of membrane	-	-
OS01G0787000	1.82667	0.693333	-1.39759	2.83137e-05	0.000166134	yes	-	Class III peroxidase 19; Os01g0787000 protein; Putative peroxidase; Uncharacterized protein [Source:UniProtKB/TrEMBL;Acc:Q8S130]	-	-	-	-	GO:0016491//oxidoreductase activity;GO:0046906//tetrapyrrole binding;GO:0043167//ion binding;GO:1901363//heterocyclic compound binding;GO:0004601//peroxidase activity;GO:0016209//antioxidant activity;GO:0043169//cation binding;GO:0005488//binding;GO:0016684//oxidoreductase activity, acting on peroxide as acceptor;GO:0020037//heme binding;GO:0046872//metal ion binding;GO:0003824//catalytic activit…	GO:0008152//metabolic process;GO:0044710//single-organism metabolic process;GO:0006979//response to oxidative stress;GO:0044699//single-organism process;GO:0006950//response to stress;GO:0055114//oxidation-reduction process;GO:0050896//response to stimulus
OS01G0789200	1.24333	0.0666667	-4.2211	7.88454e-12	1.06315e-10	yes	-	Os01g0789200 protein; Putative uncharacterized protein P0557A01.9; Uncharacterized protein; cDNA clone:J023110F08, full insert sequence [Source:UniProtKB/TrEMBL;Acc:Q8S1Q8]	-	-	-	-	GO:0017076//purine nucleotide binding;GO:0032559//adenyl ribonucleotide binding;GO:1901265//nucleoside phosphate binding;GO:0032549//ribonucleoside binding;GO:0032555//purine ribonucleotide binding;GO:0043167//ion binding;GO:0043168//anion binding;GO:0035639//purine ribonucleoside triphosphate binding;GO:0001883//purine nucleoside binding;GO:0003824//catalytic activity;GO:0005488//binding;GO:0001…	GO:0008152//metabolic process;GO:0071704//organic substance metabolic process;GO:0043412//macromolecule modification;GO:0006796//phosphate-containing compound metabolic process;GO:0044237//cellular metabolic process;GO:0006793//phosphorus metabolic process;GO:0016310//phosphorylation;GO:0043170//macromolecule metabolic process;GO:0036211//protein modification process;GO:0044267//cellular protein …
OS01G0791151	1.08333	0.001	-10.0813	7.42878e-05	0.0004036	yes	-	-	-	-	-	-	-	-
OS01G0793800	6.35667	13.0233	1.03476	1.39267e-05	8.65538e-05	yes	-	-	-	-	-	-	-	-
OS01G0794400	5.66667	1.55	-1.87023	1.17298e-16	2.30836e-15	yes	-	Probable nucleoredoxin 2 [Source:UniProtKB/Swiss-Prot;Acc:Q0JIL1]	-	-	-	-	GO:0003824//catalytic activity;GO:0016667//oxidoreductase activity, acting on a sulfur group of donors;GO:0016651//oxidoreductase activity, acting on NAD(P)H;GO:0016668//oxidoreductase activity, acting on a sulfur group of donors, NAD(P) as acceptor;GO:0047134//protein-disulfide reductase activity;GO:0016491//oxidoreductase activity	-
OS01G0794900	0.146667	1.7	3.53492	2.92857e-23	8.77693e-22	yes	-	-	-	-	-	-	-	-
OS01G0795000	2.27333	6.07667	1.41847	1.84622e-17	3.82844e-16	yes	-	Os01g0795000 protein; Subtilisin-like serine proteinase [Source:UniProtKB/TrEMBL;Acc:Q5ZBR8]	-	-	-	GO:0005623//cell;GO:0005618//cell wall;GO:0044464//cell part;GO:0071944//cell periphery;GO:0030312//external encapsulating structure	GO:0005488//binding;GO:0004252//serine-type endopeptidase activity;GO:0004175//endopeptidase activity;GO:0017171//serine hydrolase activity;GO:0003824//catalytic activity;GO:0042802//identical protein binding;GO:0008236//serine-type peptidase activity;GO:0016787//hydrolase activity;GO:0008233//peptidase activity;GO:0005515//protein binding;GO:0070011//peptidase activity, acting on L-amino acid pe…	GO:0071704//organic substance metabolic process;GO:0065009//regulation of molecular function;GO:0009892//negative regulation of metabolic process;GO:0065007//biological regulation;GO:0008152//metabolic process;GO:0043086//negative regulation of catalytic activity;GO:0019222//regulation of metabolic process;GO:0019538//protein metabolic process;GO:0043170//macromolecule metabolic process;GO:000650…
OS01G0798100	3.50333	12.36	1.81888	3.87073e-34	1.93766e-32	yes	-	-	-	-	-	-	-	-
OS01G0800400	1.61333	0.38	-2.08597	1.40991e-06	1.02894e-05	yes	-	-	-	-	-	-	-	-
OS01G0800800	2.19	0.813333	-1.42901	0.00124572	0.00519936	yes	-	-	-	-	-	-	-	-
OS01G0800900	17.7767	7.15333	-1.3133	2.22724e-10	2.6438e-09	yes	-	Os01g0800900 protein [Source:UniProtKB/TrEMBL;Acc:C7IXG9]	-	-	-	GO:0005575//cellular_component	GO:0005488//binding;GO:0003674//molecular_function;GO:0005515//protein binding	GO:0008150//biological_process
OS01G0802000	10.3567	3.37667	-1.61689	3.95439e-23	1.17524e-21	yes	-	Os01g0802000 protein; Putative ring finger protein 126 isoform 1; cDNA clone:J033125G22, full insert sequence [Source:UniProtKB/TrEMBL;Acc:Q5VQY5]	-	-	-	-	GO:0043169//cation binding;GO:0005515//protein binding;GO:0005488//binding;GO:0008270//zinc ion binding;GO:0046914//transition metal ion binding;GO:0046872//metal ion binding;GO:0043167//ion binding	-
OS01G0802700	0.0433333	0.356667	3.04103	0.00355816	0.013106	yes	PIN5	Probable auxin efflux carrier component 5 [Source:UniProtKB/Swiss-Prot;Acc:Q5VQY3]	-	-	-	GO:0016020//membrane;GO:0044425//membrane part;GO:0031224//intrinsic component of membrane;GO:0016021//integral component of membrane	-	GO:0071365//cellular response to auxin stimulus;GO:0044763//single-organism cellular process;GO:0051179//localization;GO:0009725//response to hormone;GO:0032870//cellular response to hormone stimulus;GO:0050896//response to stimulus;GO:0070887//cellular response to chemical stimulus;GO:0051716//cellular response to stimulus;GO:0044699//single-organism process;GO:0044700//single organism signaling…
OS01G0803300	1.45667	0.12	-3.60156	3.52147e-09	3.64998e-08	yes	-	Os01g0803300 protein [Source:UniProtKB/TrEMBL;Acc:Q0JIG3]	-	-	-	GO:0044425//membrane part;GO:0016021//integral component of membrane;GO:0031224//intrinsic component of membrane;GO:0016020//membrane	GO:0005215//transporter activity;GO:0022857//transmembrane transporter activity	-
OS01G0803900	0.0466667	0.386667	3.05063	0.00281446	0.0107026	yes	-	Os01g0803900 protein; cDNA, clone: J100035A04, full insert sequence [Source:UniProtKB/TrEMBL;Acc:B7FA24]	-	-	-	-	GO:0046906//tetrapyrrole binding;GO:0005506//iron ion binding;GO:0016705//oxidoreductase activity, acting on paired donors, with incorporation or reduction of molecular oxygen;GO:0005488//binding;GO:1901363//heterocyclic compound binding;GO:0046872//metal ion binding;GO:0046914//transition metal ion binding;GO:0043169//cation binding;GO:0020037//heme binding;GO:0097159//organic cyclic compound bi…	GO:0044699//single-organism process;GO:0055114//oxidation-reduction process;GO:0008152//metabolic process;GO:0044710//single-organism metabolic process
OS01G0805500	0.23	0.776667	1.75566	0.00690322	0.0233223	yes	-	Os01g0805500 protein; Putative UDP-glucose:salicylic acid glucosyltransferase [Source:UniProtKB/TrEMBL;Acc:Q5VQX0]	-	-	-	-	GO:0016757//transferase activity, transferring glycosyl groups;GO:0016740//transferase activity;GO:0003824//catalytic activity;GO:0016758//transferase activity, transferring hexosyl groups	GO:0008152//metabolic process
OS01G0805800	6.25333	15.0567	1.26771	7.4882e-15	1.29191e-13	yes	-	Os01g0805800 protein; Putative DNA-directed RNA polymerase II 23K chain; cDNA clone:006-211-F07, full insert sequence; cDNA clone:J033128E13, full insert sequence [Source:UniProtKB/TrEMBL;Acc:Q5VQW7]	Genetic Information Processing;Metabolism	Nucleotide metabolism;Transcription	ko00230//Purine metabolism;ko00230//Purine metabolism;ko00240//Pyrimidine metabolism;ko00240//Pyrimidine metabolism;ko03020//RNA polymerase;ko03020//RNA polymerase	GO:0043226//organelle;GO:0005622//intracellular;GO:0044424//intracellular part;GO:0005623//cell;GO:0043229//intracellular organelle;GO:0005634//nucleus;GO:0044464//cell part;GO:0043227//membrane-bounded organelle;GO:0043231//intracellular membrane-bounded organelle	GO:0097159//organic cyclic compound binding;GO:0003899//DNA-directed RNA polymerase activity;GO:0016740//transferase activity;GO:0005488//binding;GO:0016772//transferase activity, transferring phosphorus-containing groups;GO:0003824//catalytic activity;GO:0034062//RNA polymerase activity;GO:0003676//nucleic acid binding;GO:0003677//DNA binding;GO:1901363//heterocyclic compound binding;GO:0016779/…	GO:0097659//nucleic acid-templated transcription;GO:0009059//macromolecule biosynthetic process;GO:0044260//cellular macromolecule metabolic process;GO:0018130//heterocycle biosynthetic process;GO:0010467//gene expression;GO:0044237//cellular metabolic process;GO:0071704//organic substance metabolic process;GO:0006351//transcription, DNA-templated;GO:0034641//cellular nitrogen compound metabolic …
OS01G0805900	26.7067	56.2067	1.07354	2.09487e-14	3.4956e-13	yes	TUBB4	Tubulin beta-4 chain [Source:UniProtKB/Swiss-Prot;Acc:P45960]	Cellular Processes	Transport and catabolism	ko04145//Phagosome	GO:0005622//intracellular;GO:0043228//non-membrane-bounded organelle;GO:0044446//intracellular organelle part;GO:0044430//cytoskeletal part;GO:0044424//intracellular part;GO:0043226//organelle;GO:0043232//intracellular non-membrane-bounded organelle;GO:0044422//organelle part;GO:0044464//cell part;GO:0015630//microtubule cytoskeleton;GO:0043229//intracellular organelle;GO:0005623//cell;GO:0005874…	GO:0035639//purine ribonucleoside triphosphate binding;GO:0043167//ion binding;GO:0001883//purine nucleoside binding;GO:0005200//structural constituent of cytoskeleton;GO:0097159//organic cyclic compound binding;GO:0032553//ribonucleotide binding;GO:0016462//pyrophosphatase activity;GO:0005488//binding;GO:0001882//nucleoside binding;GO:0005525//GTP binding;GO:0016817//hydrolase activity, acting o…	GO:0065003//macromolecular complex assembly;GO:0006461//protein complex assembly;GO:0007017//microtubule-based process;GO:0043933//macromolecular complex subunit organization;GO:0044085//cellular component biogenesis;GO:0071840//cellular component organization or biogenesis;GO:0016043//cellular component organization;GO:0051258//protein polymerization;GO:0044699//single-organism process;GO:003462…
OS01G0806400	7.04667	2.42333	-1.53995	1.04065e-07	8.99143e-07	yes	-	-	-	-	-	-	-	-
OS01G0810300	2.13	9.18	2.10764	2.72015e-15	4.85234e-14	yes	CML1	Calmodulin-like protein 1 [Source:UniProtKB/Swiss-Prot;Acc:Q8S1Y9]	Organismal Systems;Environmental Information Processing	Signal transduction;Environmental adaptation	ko04626//Plant-pathogen interaction;ko04070//Phosphatidylinositol signaling system	GO:0016020//membrane	GO:0005488//binding;GO:0043167//ion binding;GO:0046872//metal ion binding;GO:0005509//calcium ion binding;GO:0043169//cation binding	-
OS01G0810800	0.25	0.0633333	-1.98089	0.00400987	0.0145705	yes	-	Uncharacterized protein; cDNA, clone: J100063K14, full insert sequence [Source:UniProtKB/TrEMBL;Acc:B7FAC9]	-	-	-	-	GO:0000166//nucleotide binding;GO:0036094//small molecule binding;GO:0032550//purine ribonucleoside binding;GO:0004674//protein serine/threonine kinase activity;GO:0032555//purine ribonucleotide binding;GO:1901265//nucleoside phosphate binding;GO:0004672//protein kinase activity;GO:0043168//anion binding;GO:0035639//purine ribonucleoside triphosphate binding;GO:0097159//organic cyclic compound bi…	GO:0016310//phosphorylation;GO:0009987//cellular process;GO:0044267//cellular protein metabolic process;GO:0043412//macromolecule modification;GO:0006464//cellular protein modification process;GO:0019538//protein metabolic process;GO:0043170//macromolecule metabolic process;GO:0071704//organic substance metabolic process;GO:0036211//protein modification process;GO:0006793//phosphorus metabolic pr…
OS01G0813000	0.236667	0.736667	1.63816	8.4038e-05	0.000450537	yes	-	-	-	-	-	-	GO:0003824//catalytic activity	-
OS01G0814100	0.803333	9.34667	3.54038	4.04958e-40	2.55394e-38	yes	-	P0432B10.23 protein; Protease inhibitor-like protein; Uncharacterized protein; cDNA clone:006-209-B11, full insert sequence [Source:UniProtKB/TrEMBL;Acc:Q8RZK6]	-	-	-	-	GO:0003824//catalytic activity;GO:0016787//hydrolase activity;GO:0008233//peptidase activity	GO:0044238//primary metabolic process;GO:0071704//organic substance metabolic process;GO:0008152//metabolic process;GO:0019538//protein metabolic process;GO:0006508//proteolysis;GO:0043170//macromolecule metabolic process
OS01G0816500	3.47	1.32667	-1.38713	2.17928e-06	1.54434e-05	yes	-	Os01g0816500 protein [Source:UniProtKB/TrEMBL;Acc:C7IXS4]	-	-	-	-	GO:0005488//binding	-
OS01G0818600	6.80333	2.63667	-1.36753	3.35349e-16	6.39138e-15	yes	-	Protein kinase-like [Source:UniProtKB/TrEMBL;Acc:Q5QMM2]	-	-	-	GO:0005622//intracellular;GO:0044464//cell part;GO:0016020//membrane;GO:0071944//cell periphery;GO:0043231//intracellular membrane-bounded organelle;GO:0044424//intracellular part;GO:0005623//cell;GO:0009536//plastid;GO:0005737//cytoplasm;GO:0043226//organelle;GO:0043227//membrane-bounded organelle;GO:0005886//plasma membrane;GO:0009507//chloroplast;GO:0043229//intracellular organelle;GO:0044444/…	GO:0001883//purine nucleoside binding;GO:0043168//anion binding;GO:0032553//ribonucleotide binding;GO:0003824//catalytic activity;GO:0016740//transferase activity;GO:1901265//nucleoside phosphate binding;GO:0043167//ion binding;GO:0001882//nucleoside binding;GO:0000166//nucleotide binding;GO:0035639//purine ribonucleoside triphosphate binding;GO:0032559//adenyl ribonucleotide binding;GO:0004672//…	GO:0044237//cellular metabolic process;GO:0006796//phosphate-containing compound metabolic process;GO:0019538//protein metabolic process;GO:0006468//protein phosphorylation;GO:0043412//macromolecule modification;GO:0006464//cellular protein modification process;GO:0008152//metabolic process;GO:0044267//cellular protein metabolic process;GO:0044260//cellular macromolecule metabolic process;GO:0044…
OS01G0818700	4.28	1.35	-1.66465	3.44356e-12	4.82822e-11	yes	-	Os01g0818600 protein [Source:UniProtKB/TrEMBL;Acc:C7IWS6]	-	-	-	-	GO:0005488//binding;GO:0005515//protein binding	-
OS01G0819700	0.91	3.19333	1.81112	1.3845e-10	1.67573e-09	yes	-	-	-	-	-	-	-	-
OS01G0820800	0.93	4.33667	2.22128	1.89175e-13	2.94213e-12	yes	-	-	-	-	-	-	-	-
OS01G0823100	40.6733	17.0433	-1.25488	1.57045e-30	6.77175e-29	yes	EXPA2	Expansin-A2 [Source:UniProtKB/Swiss-Prot;Acc:Q40636]	-	-	-	GO:0005623//cell;GO:0016020//membrane;GO:0005576//extracellular region;GO:0005618//cell wall;GO:0044464//cell part;GO:0030312//external encapsulating structure;GO:0071944//cell periphery	-	GO:0016043//cellular component organization;GO:0006949//syncytium formation;GO:0071554//cell wall organization or biogenesis;GO:0048646//anatomical structure formation involved in morphogenesis;GO:0009653//anatomical structure morphogenesis;GO:0032502//developmental process;GO:0071555//cell wall organization;GO:0044767//single-organism developmental process;GO:0071840//cellular component organiza…
OS01G0823150	41.8767	18.42	-1.18487	2.51998e-18	5.56793e-17	yes	-	-	-	-	-	-	-	-
OS01G0823500	0.356667	0.836667	1.23008	0.0130388	0.0402795	yes	-	Os01g0823500 protein; Ovate family protein-like; Uncharacterized protein; cDNA clone:002-105-A08, full insert sequence [Source:UniProtKB/TrEMBL;Acc:Q5JN79]	-	-	-	-	GO:1901363//heterocyclic compound binding;GO:0005488//binding;GO:0003676//nucleic acid binding;GO:0097159//organic cyclic compound binding;GO:0003677//DNA binding	-
OS01G0824700	3.33	7.33667	1.1396	5.77713e-14	9.34787e-13	yes	-	Os01g0824700 protein; cDNA clone:J023063M01, full insert sequence [Source:UniProtKB/TrEMBL;Acc:Q0JI48]	-	-	-	-	GO:0005488//binding;GO:0005515//protein binding	-
OS01G0829600	8.36667	3.85333	-1.11855	4.32212e-07	3.39809e-06	yes	-	-	-	-	-	-	-	-
OS01G0829700	8.32	3.14667	-1.40276	1.14981e-13	1.82364e-12	yes	-	-	-	-	-	-	-	-
OS01G0830200	10.1267	4.21667	-1.26398	2.90258e-22	8.26604e-21	yes	-	Os01g0830200 protein; Putative ring finger protein 5; Uncharacterized protein; cDNA clone:J013097A17, full insert sequence; cDNA clone:J023010E11, full insert sequence [Source:UniProtKB/TrEMBL;Acc:Q5QLT9]	-	-	-	-	GO:0005515//protein binding;GO:0046872//metal ion binding;GO:0008270//zinc ion binding;GO:0043169//cation binding;GO:0043167//ion binding;GO:0005488//binding;GO:0046914//transition metal ion binding	-
OS01G0836400	4.77	11.4833	1.26748	1.85616e-12	2.65837e-11	yes	-	-	-	-	-	-	-	-
OS01G0838100	0.001	1.24667	10.2839	5.08083e-27	1.87318e-25	yes	-	-	-	-	-	-	-	-
OS01G0838300	0.001	3.92667	11.9391	2.54237e-12	3.61208e-11	yes	-	-	-	-	-	-	-	-
OS01G0838350	148.697	16.6467	-3.15907	2.99727e-48	2.52702e-46	yes	-	-	-	-	-	-	-	-
OS01G0840900	2.13	6.6	1.63161	2.75062e-09	2.87894e-08	yes	-	-	-	-	-	-	-	-
OS01G0842500	0.21	0.0333333	-2.65535	0.0154322	0.0464897	yes	-	Os01g0842500 protein; Putative laccase LAC5-6; Uncharacterized protein; cDNA clone:J013068J22, full insert sequence [Source:UniProtKB/TrEMBL;Acc:Q8S2A8]	-	-	-	GO:0005576//extracellular region;GO:0048046//apoplast	GO:0016682//oxidoreductase activity, acting on diphenols and related substances as donors, oxygen as acceptor;GO:0005507//copper ion binding;GO:0052716//hydroquinone:oxygen oxidoreductase activity;GO:0046914//transition metal ion binding;GO:0003824//catalytic activity;GO:0043169//cation binding;GO:0016491//oxidoreductase activity;GO:0043167//ion binding;GO:0005488//binding;GO:0016679//oxidoreduct…	GO:0010035//response to inorganic substance;GO:0009987//cellular process;GO:0019748//secondary metabolic process;GO:1901361//organic cyclic compound catabolic process;GO:0009056//catabolic process;GO:0042221//response to chemical;GO:0055114//oxidation-reduction process;GO:1901700//response to oxygen-containing compound;GO:0008152//metabolic process;GO:0050896//response to stimulus;GO:0071704//org…
OS01G0843432	0.283333	1.33667	2.23807	0.0013998	0.0057629	yes	-	-	-	-	-	-	-	-
OS01G0843500	1.88333	6.35333	1.75423	1.40042e-12	2.032e-11	yes	-	-	-	-	-	-	-	-
OS01G0844300	10.3067	1.41333	-2.8664	7.51363e-31	3.31116e-29	yes	-	Peptidyl-prolyl cis-trans isomerase [Source:UniProtKB/TrEMBL;Acc:Q5N9W0]	-	-	-	GO:0043231//intracellular membrane-bounded organelle;GO:0005737//cytoplasm;GO:0044432//endoplasmic reticulum part;GO:0005623//cell;GO:0016020//membrane;GO:0098588//bounding membrane of organelle;GO:0044446//intracellular organelle part;GO:0044444//cytoplasmic part;GO:0044425//membrane part;GO:0042175//nuclear outer membrane-endoplasmic reticulum membrane network;GO:0098589//membrane region;GO:000…	GO:0005527//macrolide binding;GO:0097159//organic cyclic compound binding;GO:0016853//isomerase activity;GO:0005528//FK506 binding;GO:0008144//drug binding;GO:1901363//heterocyclic compound binding;GO:0003824//catalytic activity;GO:0003755//peptidyl-prolyl cis-trans isomerase activity;GO:0016859//cis-trans isomerase activity;GO:0005488//binding	GO:0044238//primary metabolic process;GO:0019538//protein metabolic process;GO:0018193//peptidyl-amino acid modification;GO:0043170//macromolecule metabolic process;GO:0000413//protein peptidyl-prolyl isomerization;GO:0036211//protein modification process;GO:0061077//chaperone-mediated protein folding;GO:0071704//organic substance metabolic process;GO:0018208//peptidyl-proline modification;GO:004…
OS01G0844500	7.22	3.29333	-1.13245	1.12311e-10	1.3671e-09	yes	-	Os01g0844500 protein; Putative aspartic proteinase nepenthesin II; Uncharacterized protein [Source:UniProtKB/TrEMBL;Acc:Q8RVE6]	-	-	-	GO:0044444//cytoplasmic part;GO:0043226//organelle;GO:0043229//intracellular organelle;GO:0005622//intracellular;GO:0005737//cytoplasm;GO:0012505//endomembrane system;GO:0044424//intracellular part;GO:0005623//cell;GO:0005783//endoplasmic reticulum;GO:0043231//intracellular membrane-bounded organelle;GO:0044464//cell part;GO:0043227//membrane-bounded organelle	GO:0070001//aspartic-type peptidase activity;GO:0016787//hydrolase activity;GO:0004175//endopeptidase activity;GO:0003824//catalytic activity;GO:0008233//peptidase activity;GO:0004190//aspartic-type endopeptidase activity;GO:0070011//peptidase activity, acting on L-amino acid peptides	GO:0022414//reproductive process;GO:0009790//embryo development;GO:0032502//developmental process;GO:0016265//death;GO:0071704//organic substance metabolic process;GO:0009793//embryo development ending in seed dormancy;GO:0032501//multicellular organismal process;GO:0044238//primary metabolic process;GO:0048731//system development;GO:0044767//single-organism developmental process;GO:0008152//meta…
OS01G0845000	0.586667	0.23	-1.35091	0.0126582	0.0392437	yes	-	-	-	-	-	-	-	-
OS01G0845100	0.496667	0.13	-1.93377	0.0118973	0.0371725	yes	-	-	-	-	-	-	-	-
OS01G0846000	0.0666667	4.48	6.07039	3.92503e-73	5.74202e-71	yes	-	-	-	-	-	-	-	-
OS01G0846400	0.0666667	0.22	1.72247	0.013029	0.0402606	yes	-	-	-	-	-	-	-	-
OS01G0846500	0.733333	9.27667	3.66107	1.55105e-59	1.70764e-57	yes	-	-	-	-	-	-	-	-
OS01G0847300	10.2967	3.77333	-1.44827	2.87443e-08	2.67628e-07	yes	-	CASP-like protein 5B1 [Source:UniProtKB/Swiss-Prot;Acc:Q5N794]	-	-	-	GO:0005623//cell;GO:0005886//plasma membrane;GO:0031224//intrinsic component of membrane;GO:0071944//cell periphery;GO:0016021//integral component of membrane;GO:0016020//membrane;GO:0044425//membrane part;GO:0044464//cell part	-	-
OS01G0847700	3.99333	1.93667	-1.04402	1.31206e-05	8.18934e-05	yes	-	Putative aldose reductase; cDNA clone:J033138E18, full insert sequence [Source:UniProtKB/TrEMBL;Acc:Q941T6]	-	-	-	GO:0044444//cytoplasmic part;GO:0043227//membrane-bounded organelle;GO:0005634//nucleus;GO:0005623//cell;GO:0005829//cytosol;GO:0043226//organelle;GO:0005622//intracellular;GO:0044424//intracellular part;GO:0005737//cytoplasm;GO:0043231//intracellular membrane-bounded organelle;GO:0043229//intracellular organelle;GO:0044464//cell part	GO:0003824//catalytic activity;GO:0016491//oxidoreductase activity	GO:0050896//response to stimulus;GO:0046686//response to cadmium ion;GO:0044699//single-organism process;GO:0010035//response to inorganic substance;GO:0042221//response to chemical;GO:0008152//metabolic process;GO:0055114//oxidation-reduction process;GO:0044710//single-organism metabolic process;GO:0010038//response to metal ion
OS01G0848300	0.21	0.07	-1.58496	0.0151247	0.045718	yes	-	Tetratricopeptide repeat (TPR)-like superfamily protein [Source:Projected from Arabidopsis thaliana (AT3G46790) TAIR;Acc:AT3G46790]	-	-	-	GO:0044464//cell part;GO:0044444//cytoplasmic part;GO:0009536//plastid;GO:0043229//intracellular organelle;GO:0005623//cell;GO:0043227//membrane-bounded organelle;GO:0044424//intracellular part;GO:0009507//chloroplast;GO:0005622//intracellular;GO:0043231//intracellular membrane-bounded organelle;GO:0043226//organelle;GO:0005737//cytoplasm	GO:0005515//protein binding;GO:0005488//binding	GO:0010628//positive regulation of gene expression;GO:0016246//RNA interference;GO:0008380//RNA splicing;GO:0010604//positive regulation of macromolecule metabolic process;GO:0010557//positive regulation of macromolecule biosynthetic process;GO:0051254//positive regulation of RNA metabolic process;GO:0048518//positive regulation of biological process;GO:0000377//RNA splicing, via transesterificat…
OS01G0849000	0.001	0.6	9.22882	0.00422834	0.0152571	yes	-	Os01g0849000 protein; Putative uncharacterized protein P0005H10.38; cDNA clone:001-108-H02, full insert sequence; cDNA clone:001-108-H09, full insert sequence [Source:UniProtKB/TrEMBL;Acc:Q5N781]	-	-	-	GO:0009506//plasmodesma;GO:0055044//symplast;GO:0005911//cell-cell junction;GO:0030054//cell junction	GO:0005488//binding;GO:0008289//lipid binding	GO:0010876//lipid localization;GO:0033036//macromolecule localization;GO:0044699//single-organism process;GO:0051179//localization;GO:1902578//single-organism localization;GO:0006810//transport;GO:0044765//single-organism transport;GO:0006869//lipid transport;GO:0051234//establishment of localization;GO:0071702//organic substance transport
OS01G0850050	0.0466667	0.993333	4.41181	2.11852e-05	0.000127032	yes	-	-	-	-	-	-	-	-
OS01G0850700	2.79333	6.74667	1.27219	7.6824e-13	1.1379e-11	yes	LAC7	Laccase-7 [Source:UniProtKB/Swiss-Prot;Acc:Q5N7B4]	-	-	-	GO:0005576//extracellular region;GO:0048046//apoplast	GO:0005507//copper ion binding;GO:0016682//oxidoreductase activity, acting on diphenols and related substances as donors, oxygen as acceptor;GO:0052716//hydroquinone:oxygen oxidoreductase activity;GO:0016491//oxidoreductase activity;GO:0016679//oxidoreductase activity, acting on diphenols and related substances as donors;GO:0046914//transition metal ion binding;GO:0043167//ion binding;GO:0043169/…	GO:1990267//response to transition metal nanoparticle;GO:0019748//secondary metabolic process;GO:0019439//aromatic compound catabolic process;GO:0048608//reproductive structure development;GO:0006725//cellular aromatic compound metabolic process;GO:0009987//cellular process;GO:0008152//metabolic process;GO:1901575//organic substance catabolic process;GO:0071704//organic substance metabolic proces…
OS01G0851600	2.39333	5.58	1.22124	5.32704e-07	4.13339e-06	yes	-	Os01g0851600 protein; Putative steroid 5alpha-reductase; cDNA clone:J033034K18, full insert sequence [Source:UniProtKB/TrEMBL;Acc:Q8LQ34]	Metabolism	Metabolism of terpenoids and polyketides	ko00905//Brassinosteroid biosynthesis	GO:0016021//integral component of membrane;GO:0005622//intracellular;GO:0044464//cell part;GO:0005623//cell;GO:0044425//membrane part;GO:0031224//intrinsic component of membrane;GO:0005737//cytoplasm;GO:0016020//membrane;GO:0044424//intracellular part	GO:0003865//3-oxo-5-alpha-steroid 4-dehydrogenase activity;GO:0016491//oxidoreductase activity;GO:0009917//sterol 5-alpha reductase activity;GO:0016628//oxidoreductase activity, acting on the CH-CH group of donors, NAD or NADP as acceptor;GO:0050213//progesterone 5-alpha-reductase activity;GO:0016627//oxidoreductase activity, acting on the CH-CH group of donors;GO:0033765//steroid dehydrogenase a…	GO:0055088//lipid homeostasis;GO:1901576//organic substance biosynthetic process;GO:0016131//brassinosteroid metabolic process;GO:0008152//metabolic process;GO:0016129//phytosteroid biosynthetic process;GO:0016128//phytosteroid metabolic process;GO:0010817//regulation of hormone levels;GO:0044281//small molecule metabolic process;GO:0008610//lipid biosynthetic process;GO:0065007//biological regul…
OS01G0852200	4.94667	12.4767	1.3347	5.53832e-17	1.11596e-15	yes	PHT4;3	Probable anion transporter 3, chloroplastic [Source:UniProtKB/Swiss-Prot;Acc:Q8W0H5]	-	-	-	GO:0016021//integral component of membrane;GO:0044424//intracellular part;GO:0016020//membrane;GO:0031969//chloroplast membrane;GO:0044434//chloroplast part;GO:0043227//membrane-bounded organelle;GO:0043229//intracellular organelle;GO:0031975//envelope;GO:0005623//cell;GO:0042170//plastid membrane;GO:0031224//intrinsic component of membrane;GO:0009507//chloroplast;GO:0044444//cytoplasmic part;GO:…	GO:1901677//phosphate transmembrane transporter activity;GO:0005315//inorganic phosphate transmembrane transporter activity;GO:0022857//transmembrane transporter activity;GO:0022804//active transmembrane transporter activity;GO:0015291//secondary active transmembrane transporter activity;GO:0005215//transporter activity	GO:0015698//inorganic anion transport;GO:1902578//single-organism localization;GO:0044699//single-organism process;GO:0055085//transmembrane transport;GO:0006810//transport;GO:0009987//cellular process;GO:0044765//single-organism transport;GO:0015706//nitrate transport;GO:0051179//localization;GO:0044763//single-organism cellular process;GO:0006820//anion transport;GO:0006811//ion transport;GO:00…
OS01G0852400	1.31	0.37	-1.82397	8.49463e-07	6.40506e-06	yes	-	-	-	-	-	-	-	-
OS01G0852650	0.001	0.41	8.67948	3.45338e-05	0.000199818	yes	-	Uncharacterized protein [Source:UniProtKB/TrEMBL;Acc:A3A002]	-	-	-	-	-	GO:0010556//regulation of macromolecule biosynthetic process;GO:0006355//regulation of transcription, DNA-templated;GO:0010468//regulation of gene expression;GO:0051171//regulation of nitrogen compound metabolic process;GO:1903506//regulation of nucleic acid-templated transcription;GO:0050794//regulation of cellular process;GO:0031323//regulation of cellular metabolic process;GO:0051252//regulati…
OS01G0853000	11.2133	3.51333	-1.6743	1.71519e-15	3.10635e-14	yes	-	Os01g0853000 protein; Putative uncharacterized protein P0529E05.17; Uncharacterized protein; cDNA clone:J013034J20, full insert sequence [Source:UniProtKB/TrEMBL;Acc:Q5N9C0]	-	-	-	GO:0031984//organelle subcompartment;GO:0043229//intracellular organelle;GO:0043226//organelle;GO:0044434//chloroplast part;GO:0044446//intracellular organelle part;GO:0044444//cytoplasmic part;GO:0044424//intracellular part;GO:0009536//plastid;GO:0005737//cytoplasm;GO:0009507//chloroplast;GO:0043231//intracellular membrane-bounded organelle;GO:0016020//membrane;GO:0005622//intracellular;GO:00444…	-	-
OS01G0853600	0.346667	0.913333	1.39759	7.23243e-07	5.49733e-06	yes	-	-	-	-	-	-	-	-
OS01G0854000	3.34333	9.02333	1.43237	3.67917e-20	9.25221e-19	yes	-	Putative hydroxycinnamoyl transferase; cDNA clone:J023050J22, full insert sequence [Source:UniProtKB/TrEMBL;Acc:Q5N7V3]	-	-	-	-	GO:0016746//transferase activity, transferring acyl groups;GO:0016747//transferase activity, transferring acyl groups other than amino-acyl groups;GO:0016740//transferase activity;GO:0003824//catalytic activity	-
OS01G0854800	0.206667	0.001	-7.69116	0.00152527	0.00620228	yes	-	cytochrome P450, family 86, subfamily A, polypeptide 1 [Source:Projected from Arabidopsis thaliana (AT5G58860) TAIR;Acc:AT5G58860]	Metabolism	Lipid metabolism	ko00073//Cutin, suberine and wax biosynthesis	GO:0043226//organelle;GO:0044464//cell part;GO:0043229//intracellular organelle;GO:0005737//cytoplasm;GO:0043227//membrane-bounded organelle;GO:0043231//intracellular membrane-bounded organelle;GO:0044444//cytoplasmic part;GO:0005623//cell;GO:0044424//intracellular part;GO:0005773//vacuole;GO:0005622//intracellular	GO:0005488//binding;GO:0046872//metal ion binding;GO:0043169//cation binding;GO:0016491//oxidoreductase activity;GO:0016705//oxidoreductase activity, acting on paired donors, with incorporation or reduction of molecular oxygen;GO:0046906//tetrapyrrole binding;GO:0019825//oxygen binding;GO:0016713//oxidoreductase activity, acting on paired donors, with incorporation or reduction of molecular oxyge…	GO:1901360//organic cyclic compound metabolic process;GO:1901576//organic substance biosynthetic process;GO:0044711//single-organism biosynthetic process;GO:0051234//establishment of localization;GO:1902578//single-organism localization;GO:0006810//transport;GO:0044281//small molecule metabolic process;GO:0019438//aromatic compound biosynthetic process;GO:0009699//phenylpropanoid biosynthetic pro…
OS01G0855400	4.58	13.06	1.51174	2.26843e-20	5.76335e-19	yes	-	Myb protein; Myb proto-oncogene protein-like; Os01g0855400 protein; Uncharacterized protein [Source:UniProtKB/TrEMBL;Acc:Q5N7V5]	-	-	-	-	GO:0097159//organic cyclic compound binding;GO:0003676//nucleic acid binding;GO:0005488//binding;GO:0003677//DNA binding;GO:0003682//chromatin binding;GO:1901363//heterocyclic compound binding;GO:0044877//macromolecular complex binding	-
OS01G0855600	4.53333	2.18	-1.05624	6.58483e-08	5.83259e-07	yes	-	Os01g0855600 protein; Putative nematode-resistance protein; Uncharacterized protein; cDNA clone:J013095E24, full insert sequence [Source:UniProtKB/TrEMBL;Acc:Q7E5I4]	-	-	-	-	-	GO:0006952//defense response;GO:0009814//defense response, incompatible interaction;GO:1901700//response to oxygen-containing compound;GO:0009605//response to external stimulus;GO:0009751//response to salicylic acid;GO:0043207//response to external biotic stimulus;GO:0014070//response to organic cyclic compound;GO:0042742//defense response to bacterium;GO:0006955//immune response;GO:0001101//resp…
OS01G0855900	2.39667	0.676667	-1.82451	0.000866781	0.00375168	yes	-	-	-	-	-	-	-	-
OS01G0856000	0.173333	0.493333	1.50901	0.0109038	0.0345739	yes	CDC6	Cell division control protein 6 homolog [Source:UniProtKB/Swiss-Prot;Acc:Q5N897]	-	-	-	GO:0043227//membrane-bounded organelle;GO:0043231//intracellular membrane-bounded organelle;GO:0005622//intracellular;GO:0044424//intracellular part;GO:0005634//nucleus;GO:0005623//cell;GO:0043229//intracellular organelle;GO:0043226//organelle;GO:0044464//cell part	GO:0017111//nucleoside-triphosphatase activity;GO:0036094//small molecule binding;GO:0035639//purine ribonucleoside triphosphate binding;GO:1901363//heterocyclic compound binding;GO:0016787//hydrolase activity;GO:0097159//organic cyclic compound binding;GO:0032549//ribonucleoside binding;GO:0003824//catalytic activity;GO:0032553//ribonucleotide binding;GO:0001883//purine nucleoside binding;GO:000…	GO:0006725//cellular aromatic compound metabolic process;GO:0044699//single-organism process;GO:0006259//DNA metabolic process;GO:0071704//organic substance metabolic process;GO:0044763//single-organism cellular process;GO:0008152//metabolic process;GO:0006139//nucleobase-containing compound metabolic process;GO:0034641//cellular nitrogen compound metabolic process;GO:0009987//cellular process;GO…
OS01G0856900	109.08	45.9	-1.24882	2.32606e-29	9.55829e-28	yes	-	Os01g0856900 protein; Putative uncharacterized protein OJ1402_H07.28; Putative uncharacterized protein P0683F02.5; cDNA clone:002-130-D02, full insert sequence [Source:UniProtKB/TrEMBL;Acc:Q94DE9]	-	-	-	-	GO:0001871//pattern binding;GO:2001070//starch binding;GO:0030247//polysaccharide binding;GO:0003824//catalytic activity;GO:0030246//carbohydrate binding;GO:0005488//binding	GO:0008152//metabolic process
OS01G0857950	1.99	4.06	1.02871	1.07343e-11	1.43175e-10	yes	-	-	-	-	-	-	-	-
OS01G0858900	3.91333	1.77333	-1.14193	8.54165e-06	5.50176e-05	yes	-	Os01g0858900 protein; Putative uncharacterized protein P0489B03.1; Putative uncharacterized protein P0683F02.29; Uncharacterized protein [Source:UniProtKB/TrEMBL;Acc:Q94DD4]	-	-	-	GO:0098588//bounding membrane of organelle;GO:0000139//Golgi membrane;GO:0043226//organelle;GO:0005622//intracellular;GO:0044446//intracellular organelle part;GO:0005794//Golgi apparatus;GO:0031300//intrinsic component of organelle membrane;GO:0030173//integral component of Golgi membrane;GO:0043227//membrane-bounded organelle;GO:0031090//organelle membrane;GO:0016020//membrane;GO:0043229//intrac…	GO:0016740//transferase activity;GO:0016757//transferase activity, transferring glycosyl groups;GO:0003824//catalytic activity;GO:0008373//sialyltransferase activity	GO:1901135//carbohydrate derivative metabolic process;GO:0043412//macromolecule modification;GO:0044267//cellular protein metabolic process;GO:0070085//glycosylation;GO:1901137//carbohydrate derivative biosynthetic process;GO:0009059//macromolecule biosynthetic process;GO:0009100//glycoprotein metabolic process;GO:0005975//carbohydrate metabolic process;GO:0006464//cellular protein modification p…
OS01G0860450	2.33667	0.273333	-3.09572	3.59157e-31	1.6026e-29	yes	-	-	-	-	-	-	-	-
OS01G0860601	9.91333	0.356667	-4.79672	6.48596e-46	5.05589e-44	yes	-	Os01g0860601 protein; Putative ferredoxin; cDNA clone:J023035H08, full insert sequence [Source:UniProtKB/TrEMBL;Acc:Q5N7C3]	Metabolism	Energy metabolism	ko00195//Photosynthesis	-	GO:0046872//metal ion binding;GO:0009055//electron carrier activity;GO:0043167//ion binding;GO:0051536//iron-sulfur cluster binding;GO:0005488//binding;GO:0043169//cation binding;GO:0051540//metal cluster binding;GO:0051537//2 iron, 2 sulfur cluster binding	GO:0044710//single-organism metabolic process;GO:0008152//metabolic process;GO:0055114//oxidation-reduction process;GO:0009987//cellular process;GO:0006091//generation of precursor metabolites and energy;GO:0044699//single-organism process;GO:0044763//single-organism cellular process;GO:0044237//cellular metabolic process;GO:0022900//electron transport chain
OS01G0861400	0.001	0.97	9.92184	0.00299319	0.0112805	yes	-	-	-	-	-	GO:0016020//membrane	GO:0005509//calcium ion binding;GO:0003824//catalytic activity;GO:0004559//alpha-mannosidase activity;GO:0046872//metal ion binding;GO:0015924//mannosyl-oligosaccharide mannosidase activity;GO:0004553//hydrolase activity, hydrolyzing O-glycosyl compounds;GO:0005488//binding;GO:0016787//hydrolase activity;GO:0016798//hydrolase activity, acting on glycosyl bonds;GO:0004571//mannosyl-oligosaccharide…	-
OS01G0862400	0.001	0.98	9.93664	1.57546e-07	1.32605e-06	yes	-	-	-	-	-	-	-	-
OS01G0862500	0.001	0.623333	9.28386	2.13822e-06	1.5186e-05	yes	-	-	-	-	-	-	-	-
OS01G0863100	0.156667	1.86667	3.57469	2.09313e-21	5.65283e-20	yes	-	-	-	-	-	-	-	-
OS01G0863166	8.63667	2.80667	-1.62162	2.62825e-15	4.69626e-14	yes	-	-	-	-	-	-	-	-
OS01G0863800	0.38	0.001	-8.56986	0.0112596	0.0355298	yes	-	-	-	-	-	-	-	-
OS01G0864000	2.06333	0.553333	-1.89876	1.45025e-06	1.05622e-05	yes	-	-	-	-	-	-	-	-
OS01G0864100	1.47333	0.59	-1.3203	0.000532728	0.00241033	yes	-	-	-	-	-	-	-	-
OS01G0866500	3.14667	1.44667	-1.12109	0.000176619	0.000888448	yes	-	Os01g0866500 protein; Putative soluble inorganic pyrophosphatase; Uncharacterized protein; cDNA clone:J023060L20, full insert sequence [Source:UniProtKB/TrEMBL;Acc:Q5N9F4]	Metabolism	Energy metabolism	ko00190//Oxidative phosphorylation	GO:0005623//cell;GO:0005634//nucleus;GO:0005622//intracellular;GO:0043231//intracellular membrane-bounded organelle;GO:0043227//membrane-bounded organelle;GO:0044464//cell part;GO:0043226//organelle;GO:0044424//intracellular part;GO:0043229//intracellular organelle;GO:0005737//cytoplasm	GO:0000287//magnesium ion binding;GO:0046872//metal ion binding;GO:0016787//hydrolase activity;GO:0004427//inorganic diphosphatase activity;GO:0043167//ion binding;GO:0016817//hydrolase activity, acting on acid anhydrides;GO:0043169//cation binding;GO:0016462//pyrophosphatase activity;GO:0003824//catalytic activity;GO:0005488//binding;GO:0016818//hydrolase activity, acting on acid anhydrides, in …	GO:0008152//metabolic process;GO:0009987//cellular process;GO:0044237//cellular metabolic process;GO:0006796//phosphate-containing compound metabolic process;GO:0006793//phosphorus metabolic process
OS01G0867300	4.79	9.87	1.04302	2.62429e-11	3.37523e-10	yes	-	ABA responsive element binding factor 1; Os01g0867300 protein; cDNA clone:J013123H12, full insert sequence [Source:UniProtKB/TrEMBL;Acc:Q0JHF1]	Environmental Information Processing	Signal transduction	ko04075//Plant hormone signal transduction	-	GO:0003676//nucleic acid binding;GO:0005488//binding;GO:0003677//DNA binding;GO:0003700//sequence-specific DNA binding transcription factor activity;GO:1901363//heterocyclic compound binding;GO:0043565//sequence-specific DNA binding;GO:0001071//nucleic acid binding transcription factor activity;GO:0097159//organic cyclic compound binding	GO:0060255//regulation of macromolecule metabolic process;GO:0050794//regulation of cellular process;GO:0051252//regulation of RNA metabolic process;GO:0050789//regulation of biological process;GO:0010468//regulation of gene expression;GO:1903506//regulation of nucleic acid-templated transcription;GO:0006355//regulation of transcription, DNA-templated;GO:0010556//regulation of macromolecule biosy…
OS01G0868000	0.863333	2.16333	1.32527	0.00390123	0.0142258	yes	-	AP2 domain transcription factor-like; Os01g0868000 protein [Source:UniProtKB/TrEMBL;Acc:Q5N965]	-	-	-	GO:0005623//cell;GO:0043229//intracellular organelle;GO:0005634//nucleus;GO:0044464//cell part;GO:0005622//intracellular;GO:0043231//intracellular membrane-bounded organelle;GO:0043227//membrane-bounded organelle;GO:0043226//organelle;GO:0044424//intracellular part	GO:1901363//heterocyclic compound binding;GO:0003676//nucleic acid binding;GO:0097159//organic cyclic compound binding;GO:0005488//binding;GO:0003677//DNA binding;GO:0003700//sequence-specific DNA binding transcription factor activity;GO:0001071//nucleic acid binding transcription factor activity	GO:0006139//nucleobase-containing compound metabolic process;GO:0009889//regulation of biosynthetic process;GO:0050789//regulation of biological process;GO:0060255//regulation of macromolecule metabolic process;GO:0046483//heterocycle metabolic process;GO:0009058//biosynthetic process;GO:0034654//nucleobase-containing compound biosynthetic process;GO:0071704//organic substance metabolic process;G…
OS01G0870350	2.41667	0.9	-1.42502	7.52158e-05	0.000408019	yes	-	-	-	-	-	-	-	-
OS01G0871000	0.176667	0.001	-7.46489	0.00483698	0.0171462	yes	-	Uncharacterized protein [Source:UniProtKB/TrEMBL;Acc:A3A014]	-	-	-	-	GO:0016773//phosphotransferase activity, alcohol group as acceptor;GO:0004674//protein serine/threonine kinase activity;GO:0017076//purine nucleotide binding;GO:0030554//adenyl nucleotide binding;GO:0005488//binding;GO:0003824//catalytic activity;GO:0016740//transferase activity;GO:0043167//ion binding;GO:0016772//transferase activity, transferring phosphorus-containing groups;GO:0097159//organic…	GO:0044237//cellular metabolic process;GO:0044699//single-organism process;GO:0043412//macromolecule modification;GO:0044260//cellular macromolecule metabolic process;GO:0019538//protein metabolic process;GO:0044706//multi-multicellular organism process;GO:0009987//cellular process;GO:0036211//protein modification process;GO:0007154//cell communication;GO:0009856//pollination;GO:0008152//metaboli…
OS01G0871733	0.536667	1.84333	1.78022	6.06544e-06	4.00504e-05	yes	-	-	-	-	-	-	-	-
OS01G0872533	0.87	2.14667	1.30301	1.94393e-05	0.000117719	yes	-	-	-	-	-	-	-	-
OS01G0878400	1.10667	0.483333	-1.19513	0.0137314	0.042086	yes	-	Os01g0878400 protein; Putative amino acid permease 6; Uncharacterized protein; cDNA clone:J033073B17, full insert sequence [Source:UniProtKB/TrEMBL;Acc:Q8L4X7]	-	-	-	GO:0044425//membrane part;GO:0031224//intrinsic component of membrane;GO:0016021//integral component of membrane;GO:0016020//membrane	-	-
OS01G0881000	1.34667	0.623333	-1.11132	9.04297e-05	0.000482221	yes	-	-	-	-	-	GO:0032991//macromolecular complex;GO:0043226//organelle;GO:0043231//intracellular membrane-bounded organelle;GO:0043229//intracellular organelle;GO:0044446//intracellular organelle part;GO:0070603//SWI/SNF superfamily-type complex;GO:0043234//protein complex;GO:0043227//membrane-bounded organelle;GO:0005634//nucleus;GO:0044428//nuclear part;GO:0005622//intracellular;GO:0044422//organelle part;GO…	GO:0000166//nucleotide binding;GO:0001883//purine nucleoside binding;GO:0043167//ion binding;GO:0032549//ribonucleoside binding;GO:0043168//anion binding;GO:0016818//hydrolase activity, acting on acid anhydrides, in phosphorus-containing anhydrides;GO:0032550//purine ribonucleoside binding;GO:0032559//adenyl ribonucleotide binding;GO:1901363//heterocyclic compound binding;GO:0001882//nucleoside b…	GO:0006996//organelle organization;GO:0016568//chromatin modification;GO:0006325//chromatin organization;GO:0051276//chromosome organization;GO:0009987//cellular process;GO:0016043//cellular component organization;GO:0006338//chromatin remodeling;GO:0071840//cellular component organization or biogenesis;GO:0043044//ATP-dependent chromatin remodeling;GO:0043933//macromolecular complex subunit orga…
OS01G0881966	2.08667	0.52	-2.00462	0.00522559	0.0183391	yes	-	-	-	-	-	-	-	-
OS01G0888900	3.29333	1.63333	-1.01173	0.0112646	0.0355352	yes	-	-	-	-	-	-	-	-
OS01G0894050	0.386667	0.001	-8.59495	0.00618797	0.0212419	yes	-	-	-	-	-	-	-	-
OS01G0894075	0.396667	0.04	-3.30986	0.000448309	0.00205949	yes	-	-	-	-	-	-	-	-
OS01G0894100	0.646667	0.001	-9.33688	3.21374e-08	2.96464e-07	yes	-	-	-	-	-	-	-	-
OS01G0894700	6.72333	2.35667	-1.51243	2.13192e-08	2.01483e-07	yes	-	Os01g0894700 protein; Putative uncharacterized protein B1078G07.49 [Source:UniProtKB/TrEMBL;Acc:Q5JLV2]	-	-	-	-	-	GO:0008104//protein localization;GO:0019538//protein metabolic process;GO:0051234//establishment of localization;GO:0009987//cellular process;GO:0044267//cellular protein metabolic process;GO:0044237//cellular metabolic process;GO:0051179//localization;GO:0044260//cellular macromolecule metabolic process;GO:0045184//establishment of protein localization;GO:0071702//organic substance transport;GO:…
OS01G0895200	0.73	1.79333	1.29668	8.93574e-05	0.000476821	yes	-	Os01g0895200 protein [Source:UniProtKB/TrEMBL;Acc:Q0JGZ0]	-	-	-	GO:0016021//integral component of membrane;GO:0016020//membrane;GO:0044425//membrane part;GO:0031224//intrinsic component of membrane	-	-
OS01G0901600	0.001	0.3	8.22882	0.0001021	0.000538093	yes	4CLL6	4-coumarate--CoA ligase-like 6 [Source:UniProtKB/Swiss-Prot;Acc:Q8RU95]	-	-	-	-	GO:0032555//purine ribonucleotide binding;GO:0036094//small molecule binding;GO:0043167//ion binding;GO:0000166//nucleotide binding;GO:0003824//catalytic activity;GO:0032553//ribonucleotide binding;GO:1901265//nucleoside phosphate binding;GO:0043168//anion binding;GO:0097159//organic cyclic compound binding;GO:0001883//purine nucleoside binding;GO:0035639//purine ribonucleoside triphosphate bindi…	GO:0008152//metabolic process
OS01G0902200	1.79	3.92667	1.13335	9.79115e-10	1.08206e-08	yes	-	Os01g0902200 protein; Putative thimet oligopeptidase [Source:UniProtKB/TrEMBL;Acc:Q5N6Y0]	-	-	-	-	GO:0003824//catalytic activity;GO:0016787//hydrolase activity;GO:0043167//ion binding;GO:0005488//binding;GO:0070011//peptidase activity, acting on L-amino acid peptides;GO:0008233//peptidase activity;GO:0004175//endopeptidase activity;GO:0046872//metal ion binding;GO:0008237//metallopeptidase activity;GO:0043169//cation binding;GO:0004222//metalloendopeptidase activity	GO:0007275//multicellular organismal development;GO:0006082//organic acid metabolic process;GO:0009909//regulation of flower development;GO:0048285//organelle fission;GO:0044282//small molecule catabolic process;GO:0022607//cellular component assembly;GO:0044267//cellular protein metabolic process;GO:1901575//organic substance catabolic process;GO:2000241//regulation of reproductive process;GO:00…
OS01G0904200	1.02667	3.28667	1.67866	2.4265e-10	2.86653e-09	yes	-	ABC1-like; Os01g0904200 protein; cDNA clone:J013153C13, full insert sequence [Source:UniProtKB/TrEMBL;Acc:Q5N6W3]	-	-	-	-	GO:0016740//transferase activity;GO:0005524//ATP binding;GO:0001882//nucleoside binding;GO:0030554//adenyl nucleotide binding;GO:0017076//purine nucleotide binding;GO:0032553//ribonucleotide binding;GO:0032555//purine ribonucleotide binding;GO:0003824//catalytic activity;GO:0000166//nucleotide binding;GO:0016772//transferase activity, transferring phosphorus-containing groups;GO:0016301//kinase a…	GO:0006464//cellular protein modification process;GO:0043412//macromolecule modification;GO:0044238//primary metabolic process;GO:0044237//cellular metabolic process;GO:0006793//phosphorus metabolic process;GO:0006468//protein phosphorylation;GO:0043170//macromolecule metabolic process;GO:0019538//protein metabolic process;GO:0009987//cellular process;GO:0044260//cellular macromolecule metabolic …
OS01G0905700	38.2433	18.6067	-1.03939	1.33548e-17	2.79414e-16	yes	-	Os01g0905700 protein; Putative MTD2; Uncharacterized protein; cDNA clone:001-208-D10, full insert sequence; cDNA clone:006-212-H10, full insert sequence; cDNA clone:006-302-G11, full insert sequence; cDNA clone:J023105K15, full insert sequence [Source:UniProtKB/TrEMBL;Acc:Q5N6U7]	-	-	-	-	GO:0046914//transition metal ion binding;GO:0046872//metal ion binding;GO:0008270//zinc ion binding;GO:0005515//protein binding;GO:0005488//binding;GO:0043169//cation binding;GO:0043167//ion binding	-
OS01G0906450	0.04	4.05333	6.66297	1.10306e-21	3.0205e-20	yes	-	-	-	-	-	-	-	-
OS01G0907600	1.35333	0.0266667	-5.66534	7.52982e-14	1.20923e-12	yes	-	Cysteine endopeptidase; Os01g0907600 protein; Putative cysteine proteinase; Uncharacterized protein [Source:UniProtKB/TrEMBL;Acc:Q7F3A8]	-	-	-	-	GO:0008234//cysteine-type peptidase activity;GO:0008233//peptidase activity;GO:0016787//hydrolase activity;GO:0070011//peptidase activity, acting on L-amino acid peptides;GO:0003824//catalytic activity	GO:0043170//macromolecule metabolic process;GO:0071704//organic substance metabolic process;GO:0006508//proteolysis;GO:0019538//protein metabolic process;GO:0008152//metabolic process;GO:0044238//primary metabolic process
OS01G0908600	1.40667	0.616667	-1.18972	0.00158666	0.00642486	yes	-	Proline transport protein-like; Putative betaine/proline transporter; Uncharacterized protein; cDNA, clone: J065200A10, full insert sequence [Source:UniProtKB/TrEMBL;Acc:Q8L431]	-	-	-	GO:0031224//intrinsic component of membrane;GO:0016021//integral component of membrane;GO:0016020//membrane;GO:0044425//membrane part	-	-
OS01G0911000	2.50667	5.77667	1.20447	7.03588e-07	5.3581e-06	yes	-	Sas10/Utp3/C1D family [Source:Projected from Arabidopsis thaliana (AT1G07840) TAIR;Acc:AT1G07840]	-	-	-	-	GO:0003674//molecular_function	GO:0051179//localization;GO:0070727//cellular macromolecule localization;GO:1902593//single-organism nuclear import;GO:0044699//single-organism process;GO:0051641//cellular localization;GO:0008150//biological_process;GO:0044765//single-organism transport;GO:0045184//establishment of protein localization;GO:1902582//single-organism intracellular transport;GO:0017038//protein import;GO:0006605//pro…
OS01G0911300	37.22	18.0233	-1.04621	1.39499e-23	4.27682e-22	yes	-	Os01g0911300 protein [Source:UniProtKB/TrEMBL;Acc:Q0JGQ4]	-	-	-	GO:0044444//cytoplasmic part;GO:0044422//organelle part;GO:0043229//intracellular organelle;GO:0009526//plastid envelope;GO:0005623//cell;GO:0044424//intracellular part;GO:0043231//intracellular membrane-bounded organelle;GO:0009536//plastid;GO:0016021//integral component of membrane;GO:0043226//organelle;GO:0044446//intracellular organelle part;GO:0031975//envelope;GO:0009507//chloroplast;GO:004…	GO:0032550//purine ribonucleoside binding;GO:0042626//ATPase activity, coupled to transmembrane movement of substances;GO:0022857//transmembrane transporter activity;GO:0001883//purine nucleoside binding;GO:0016817//hydrolase activity, acting on acid anhydrides;GO:0003824//catalytic activity;GO:0017076//purine nucleotide binding;GO:0097159//organic cyclic compound binding;GO:0016462//pyrophosphat…	GO:0044763//single-organism cellular process;GO:0019439//aromatic compound catabolic process;GO:0055085//transmembrane transport;GO:0033013//tetrapyrrole metabolic process;GO:0006778//porphyrin-containing compound metabolic process;GO:0044270//cellular nitrogen compound catabolic process;GO:0044765//single-organism transport;GO:0051186//cofactor metabolic process;GO:0044699//single-organism proce…
OS01G0915800	29.85	77.38	1.37423	1.67361e-27	6.33795e-26	yes	-	Peptidyl-prolyl cis-trans isomerase [Source:UniProtKB/TrEMBL;Acc:Q5N801]	-	-	-	GO:0005783//endoplasmic reticulum;GO:0043229//intracellular organelle;GO:0043231//intracellular membrane-bounded organelle;GO:0005773//vacuole;GO:0005789//endoplasmic reticulum membrane;GO:0005737//cytoplasm;GO:0016020//membrane;GO:0044464//cell part;GO:0043226//organelle;GO:0043227//membrane-bounded organelle;GO:0005622//intracellular;GO:0005623//cell;GO:0044444//cytoplasmic part;GO:0098588//bou…	GO:0016859//cis-trans isomerase activity;GO:0003824//catalytic activity;GO:0005528//FK506 binding;GO:0003755//peptidyl-prolyl cis-trans isomerase activity;GO:0005527//macrolide binding;GO:1901363//heterocyclic compound binding;GO:0005488//binding;GO:0016853//isomerase activity;GO:0008144//drug binding;GO:0097159//organic cyclic compound binding	GO:0018208//peptidyl-proline modification;GO:0043170//macromolecule metabolic process;GO:0019538//protein metabolic process;GO:0061077//chaperone-mediated protein folding;GO:0009987//cellular process;GO:0044238//primary metabolic process;GO:0000413//protein peptidyl-prolyl isomerization;GO:0044267//cellular protein metabolic process;GO:0044237//cellular metabolic process;GO:0006464//cellular prot…
OS01G0919800	1.03	0.39	-1.4011	0.00503237	0.0177367	yes	PIN6	Probable auxin efflux carrier component 6 [Source:UniProtKB/Swiss-Prot;Acc:Q5JLM1]	-	-	-	GO:0005737//cytoplasm;GO:0043227//membrane-bounded organelle;GO:0016020//membrane;GO:0043226//organelle;GO:0031224//intrinsic component of membrane;GO:0005623//cell;GO:0044464//cell part;GO:0005622//intracellular;GO:0043229//intracellular organelle;GO:0016021//integral component of membrane;GO:0044424//intracellular part;GO:0044425//membrane part;GO:0005783//endoplasmic reticulum;GO:0012505//endo…	GO:0022857//transmembrane transporter activity;GO:0005215//transporter activity;GO:0022892//substrate-specific transporter activity;GO:0022891//substrate-specific transmembrane transporter activity;GO:0080161//auxin transmembrane transporter activity	GO:0060919//auxin influx;GO:0010033//response to organic substance;GO:0023052//signaling;GO:0009987//cellular process;GO:0009734//auxin-activated signaling pathway;GO:0051649//establishment of localization in cell;GO:0032870//cellular response to hormone stimulus;GO:0009719//response to endogenous stimulus;GO:0007154//cell communication;GO:0050794//regulation of cellular process;GO:0071495//cellu…
OS01G0922700	3.43333	0.783333	-2.13191	4.31047e-05	0.000245074	yes	-	-	-	-	-	-	-	-
OS01G0923400	0.446667	0.0533333	-3.06609	0.000249511	0.00121468	yes	-	-	-	-	-	-	-	-
OS01G0924800	11.08	24.07	1.11928	1.70618e-10	2.04269e-09	yes	-	-	-	-	-	GO:0032991//macromolecular complex;GO:0044424//intracellular part;GO:0030529//ribonucleoprotein complex;GO:0005623//cell;GO:0005622//intracellular;GO:0044464//cell part	-	GO:0044085//cellular component biogenesis;GO:0022613//ribonucleoprotein complex biogenesis;GO:0071840//cellular component organization or biogenesis;GO:0042254//ribosome biogenesis
OS01G0925700	8.36333	2.51667	-1.73256	8.20054e-14	1.3143e-12	yes	-	Putative cell cycle dependent kinase C [Source:UniProtKB/TrEMBL;Acc:Q5JK11]	-	-	-	GO:0071944//cell periphery;GO:0005886//plasma membrane;GO:0016020//membrane;GO:0005623//cell;GO:0044464//cell part	GO:0005488//binding;GO:0097159//organic cyclic compound binding;GO:0043168//anion binding;GO:0030554//adenyl nucleotide binding;GO:0001883//purine nucleoside binding;GO:1901265//nucleoside phosphate binding;GO:0097367//carbohydrate derivative binding;GO:0016772//transferase activity, transferring phosphorus-containing groups;GO:1901363//heterocyclic compound binding;GO:0032555//purine ribonucleot…	GO:0043170//macromolecule metabolic process;GO:0044260//cellular macromolecule metabolic process;GO:0036211//protein modification process;GO:0006793//phosphorus metabolic process;GO:0006796//phosphate-containing compound metabolic process;GO:0019538//protein metabolic process;GO:0043412//macromolecule modification;GO:0006468//protein phosphorylation;GO:0009987//cellular process;GO:0016310//phosph…
OS01G0927950	1.12	3.21	1.51907	0.00627631	0.0214852	yes	-	-	-	-	-	-	-	-
OS01G0930400	0.6	0.13	-2.20645	0.000111147	0.000582136	yes	HAK5	Potassium transporter 5 [Source:UniProtKB/Swiss-Prot;Acc:Q5JK32]	-	-	-	GO:0031224//intrinsic component of membrane;GO:0016021//integral component of membrane;GO:0016020//membrane;GO:0044425//membrane part	GO:0022892//substrate-specific transporter activity;GO:0022891//substrate-specific transmembrane transporter activity;GO:0015075//ion transmembrane transporter activity;GO:0015079//potassium ion transmembrane transporter activity;GO:0008324//cation transmembrane transporter activity;GO:0022857//transmembrane transporter activity;GO:0022890//inorganic cation transmembrane transporter activity;GO:0…	GO:0098655//cation transmembrane transport;GO:0071805//potassium ion transmembrane transport;GO:0044699//single-organism process;GO:0098660//inorganic ion transmembrane transport;GO:0044765//single-organism transport;GO:0030001//metal ion transport;GO:0006812//cation transport;GO:0009987//cellular process;GO:0015672//monovalent inorganic cation transport;GO:0055085//transmembrane transport;GO:003…
OS01G0930900	0.15	1.17	2.96347	0.000117232	0.000609523	yes	-	Os01g0930900 protein; Putative tropinone reductase homolog [Source:UniProtKB/TrEMBL;Acc:Q942W0]	-	-	-	-	GO:0016491//oxidoreductase activity;GO:0003824//catalytic activity	GO:0008152//metabolic process;GO:0044710//single-organism metabolic process;GO:0055114//oxidation-reduction process;GO:0044699//single-organism process
OS01G0932500	0.193333	0.77	1.99377	4.16371e-05	0.000237277	yes	HAK6	Potassium transporter 6 [Source:UniProtKB/Swiss-Prot;Acc:Q5JMH0]	-	-	-	GO:0016020//membrane;GO:0016021//integral component of membrane;GO:0031224//intrinsic component of membrane;GO:0044425//membrane part	GO:0015079//potassium ion transmembrane transporter activity;GO:0008324//cation transmembrane transporter activity;GO:0022891//substrate-specific transmembrane transporter activity;GO:0015077//monovalent inorganic cation transmembrane transporter activity;GO:0022892//substrate-specific transporter activity;GO:0005215//transporter activity;GO:0022890//inorganic cation transmembrane transporter act…	GO:0071805//potassium ion transmembrane transport;GO:1902578//single-organism localization;GO:0006810//transport;GO:0030001//metal ion transport;GO:0098655//cation transmembrane transport;GO:0071804//cellular potassium ion transport;GO:0006813//potassium ion transport;GO:0044699//single-organism process;GO:0051179//localization;GO:0015672//monovalent inorganic cation transport;GO:0055085//transme…
OS01G0932525	0.04	1.42667	5.1565	7.50196e-07	5.6887e-06	yes	-	-	-	-	-	-	-	-
OS01G0933075	1.43	7.74333	2.43694	4.01243e-20	1.00587e-18	yes	-	-	-	-	-	-	-	-
OS01G0934500	0.0866667	3.86333	5.47823	2.29932e-69	3.12143e-67	yes	-	-	-	-	-	-	-	-
OS01G0934700	0.001	2.11667	11.0476	7.3215e-11	9.01485e-10	yes	-	-	-	-	-	-	-	-
OS01G0934800	0.31	1.13667	1.87447	0.0045118	0.0161291	yes	PIR7B	-	-	-	-	-	-	-
OS01G0935450	0.436667	1.34	1.61763	0.00432418	0.0155469	yes	-	-	-	-	-	-	-	-
OS01G0936700	0.496667	1.35	1.44261	6.26417e-05	0.000345662	yes	-	-	-	-	-	-	-	-
OS01G0936900	0.001	0.276667	8.11201	0.00754479	0.0251634	yes	-	Putative xylanase inhibitor [Source:UniProtKB/TrEMBL;Acc:Q5JMK2]	-	-	-	-	GO:0070001//aspartic-type peptidase activity;GO:0070011//peptidase activity, acting on L-amino acid peptides;GO:0008233//peptidase activity;GO:0003824//catalytic activity;GO:0016787//hydrolase activity;GO:0004190//aspartic-type endopeptidase activity;GO:0004175//endopeptidase activity	GO:0009057//macromolecule catabolic process;GO:1901575//organic substance catabolic process;GO:0005976//polysaccharide metabolic process;GO:0016052//carbohydrate catabolic process;GO:0000272//polysaccharide catabolic process;GO:0044237//cellular metabolic process;GO:0010410//hemicellulose metabolic process;GO:0009056//catabolic process;GO:0043170//macromolecule metabolic process;GO:0044260//cellu…
OS01G0937025	0.1	0.47	2.23266	0.0163787	0.048895	yes	-	-	-	-	-	-	-	-
OS01G0937050	0.0933333	0.743333	2.99354	0.000140451	0.000719389	yes	-	Os01g0937050 protein; Putative xylanase inhibitor [Source:UniProtKB/TrEMBL;Acc:Q8S1V1]	-	-	-	-	GO:0004190//aspartic-type endopeptidase activity;GO:0004175//endopeptidase activity;GO:0070001//aspartic-type peptidase activity;GO:0070011//peptidase activity, acting on L-amino acid peptides;GO:0008233//peptidase activity;GO:0016787//hydrolase activity;GO:0003824//catalytic activity	GO:0044260//cellular macromolecule metabolic process;GO:1901575//organic substance catabolic process;GO:0016052//carbohydrate catabolic process;GO:0005976//polysaccharide metabolic process;GO:0005975//carbohydrate metabolic process;GO:0045493//xylan catabolic process;GO:0044237//cellular metabolic process;GO:0043170//macromolecule metabolic process;GO:0000272//polysaccharide catabolic process;GO:…
OS01G0937100	10.7967	2.17333	-2.3126	3.07406e-30	1.30966e-28	yes	-	Os01g0937100 protein; Putative xylanase inhibitor; cDNA clone:001-203-B07, full insert sequence [Source:UniProtKB/TrEMBL;Acc:Q8S1V0]	-	-	-	-	GO:0004175//endopeptidase activity;GO:0004190//aspartic-type endopeptidase activity;GO:0016787//hydrolase activity;GO:0003824//catalytic activity;GO:0008233//peptidase activity;GO:0070011//peptidase activity, acting on L-amino acid peptides;GO:0070001//aspartic-type peptidase activity	GO:0000272//polysaccharide catabolic process;GO:0009056//catabolic process;GO:0043170//macromolecule metabolic process;GO:0009057//macromolecule catabolic process;GO:0006508//proteolysis;GO:0045493//xylan catabolic process;GO:0071554//cell wall organization or biogenesis;GO:0044036//cell wall macromolecule metabolic process;GO:0071704//organic substance metabolic process;GO:0044238//primary metab…
OS01G0937300	2.56333	0.001	-11.3238	1.05494e-42	7.44456e-41	yes	-	Os01g0937300 protein [Source:UniProtKB/TrEMBL;Acc:Q0JG80]	-	-	-	-	GO:0032549//ribonucleoside binding;GO:0001883//purine nucleoside binding;GO:0097367//carbohydrate derivative binding;GO:0043168//anion binding;GO:0001882//nucleoside binding;GO:1901265//nucleoside phosphate binding;GO:0036094//small molecule binding;GO:0032553//ribonucleotide binding;GO:0005488//binding;GO:0030554//adenyl nucleotide binding;GO:0097159//organic cyclic compound binding;GO:0043531//…	GO:0050896//response to stimulus;GO:0006952//defense response;GO:0006950//response to stress
OS01G0937400	2.6	0.616667	-2.07595	4.9119e-29	1.99452e-27	yes	-	Uncharacterized protein [Source:UniProtKB/TrEMBL;Acc:B9EW37]	-	-	-	-	GO:0032553//ribonucleotide binding;GO:0043168//anion binding;GO:0043531//ADP binding;GO:0032559//adenyl ribonucleotide binding;GO:1901363//heterocyclic compound binding;GO:0097367//carbohydrate derivative binding;GO:0017076//purine nucleotide binding;GO:0000166//nucleotide binding;GO:1901265//nucleoside phosphate binding;GO:0032550//purine ribonucleoside binding;GO:0032555//purine ribonucleotide …	GO:0006950//response to stress;GO:0006952//defense response;GO:0050896//response to stimulus
OS01G0939300	0.413333	3.48667	3.07647	3.24479e-32	1.50662e-30	yes	-	-	-	-	-	-	-	-
OS01G0941200	6.00333	0.01	-9.22962	3.48636e-47	2.83492e-45	yes	-	Os01g0941200 protein; Putative endo-1,3-beta-glucanase; Uncharacterized protein; cDNA, clone: J100080E04, full insert sequence [Source:UniProtKB/TrEMBL;Acc:Q8S9Q6]	-	-	-	GO:0005576//extracellular region;GO:0043226//organelle;GO:0071944//cell periphery;GO:0044464//cell part;GO:0044424//intracellular part;GO:0016020//membrane;GO:0005623//cell;GO:0043227//membrane-bounded organelle;GO:0043229//intracellular organelle;GO:0048046//apoplast;GO:0043231//intracellular membrane-bounded organelle;GO:0044444//cytoplasmic part;GO:0005886//plasma membrane;GO:0030312//external…	GO:0016787//hydrolase activity;GO:0004553//hydrolase activity, hydrolyzing O-glycosyl compounds;GO:0003824//catalytic activity;GO:0016798//hydrolase activity, acting on glycosyl bonds	GO:0002376//immune system process;GO:0006952//defense response;GO:0008152//metabolic process;GO:0005975//carbohydrate metabolic process;GO:0044238//primary metabolic process;GO:0006955//immune response;GO:0050832//defense response to fungus;GO:0009617//response to bacterium;GO:0009266//response to temperature stimulus;GO:0009620//response to fungus;GO:0009607//response to biotic stimulus;GO:00717…
OS01G0942300	113.367	28.26	-2.00416	1.37615e-63	1.67005e-61	yes	-	Os01g0942300 protein [Source:UniProtKB/TrEMBL;Acc:Q0JG51]	-	-	-	GO:0005576//extracellular region;GO:0005622//intracellular;GO:0005737//cytoplasm;GO:0030312//external encapsulating structure;GO:0044444//cytoplasmic part;GO:0044424//intracellular part;GO:0005773//vacuole;GO:0005886//plasma membrane;GO:0005618//cell wall;GO:0016020//membrane;GO:0071944//cell periphery;GO:0048046//apoplast;GO:0043229//intracellular organelle;GO:0005623//cell;GO:0043226//organelle…	GO:0004553//hydrolase activity, hydrolyzing O-glycosyl compounds;GO:0016787//hydrolase activity;GO:0003824//catalytic activity;GO:0016798//hydrolase activity, acting on glycosyl bonds	GO:0050896//response to stimulus;GO:0098542//defense response to other organism;GO:0044238//primary metabolic process;GO:0071704//organic substance metabolic process;GO:0051707//response to other organism;GO:0009817//defense response to fungus, incompatible interaction;GO:0009605//response to external stimulus;GO:0002376//immune system process;GO:0043207//response to external biotic stimulus;GO:0…
OS01G0942900	0.0933333	52.8333	9.14484	0	0	yes	-	cDNA, clone: J100054L12, full insert sequence [Source:UniProtKB/TrEMBL;Acc:B7FA83]	-	-	-	-	GO:0005515//protein binding;GO:0005488//binding	-
OS01G0943000	0.04	7.93	7.63118	1.60586e-45	1.22497e-43	yes	-	-	-	-	-	-	-	-
OS01G0943800	0.0366667	21.2033	9.17561	6.21475e-161	3.82901e-158	yes	-	cDNA clone:001-029-B04, full insert sequence [Source:UniProtKB/TrEMBL;Acc:B7E3R6]	-	-	-	-	GO:0005488//binding;GO:0005515//protein binding	-
OS01G0943900	0.04	7.93	7.63118	1.61535e-45	1.22928e-43	yes	-	-	-	-	-	-	-	-
OS01G0944000	0.001	3.42333	11.7412	2.407e-92	5.79816e-90	yes	-	-	-	-	-	-	-	-
OS01G0944100	0.29	6.45333	4.47592	2.51412e-36	1.36985e-34	yes	-	-	-	-	-	-	-	-
OS01G0944200	0.0833333	70.1933	9.71822	0	0	yes	-	Os01g0944200 protein; Putative uncharacterized protein P0614D08.17 [Source:UniProtKB/TrEMBL;Acc:Q5JKJ6]	-	-	-	-	GO:1901363//heterocyclic compound binding;GO:0097159//organic cyclic compound binding;GO:0003676//nucleic acid binding;GO:0005488//binding	-
OS01G0947000	0.206667	0.001	-7.69116	0.000934935	0.00401413	yes	-	Os01g0947000 protein; Putative endo-1,3-beta-glucanase; Uncharacterized protein; cDNA clone:001-123-F10, full insert sequence [Source:UniProtKB/TrEMBL;Acc:Q8GT15]	-	-	-	-	GO:0004553//hydrolase activity, hydrolyzing O-glycosyl compounds;GO:0003824//catalytic activity;GO:0016787//hydrolase activity;GO:0016798//hydrolase activity, acting on glycosyl bonds	GO:0008152//metabolic process;GO:0005975//carbohydrate metabolic process;GO:0071704//organic substance metabolic process;GO:0044238//primary metabolic process
OS01G0947700	0.001	1.98667	10.9561	3.99154e-34	1.99502e-32	yes	-	Uncharacterized protein [Source:UniProtKB/TrEMBL;Acc:B9EWF7]	-	-	-	-	GO:0016787//hydrolase activity;GO:0016798//hydrolase activity, acting on glycosyl bonds;GO:0004553//hydrolase activity, hydrolyzing O-glycosyl compounds;GO:0003824//catalytic activity	GO:0044238//primary metabolic process;GO:0071704//organic substance metabolic process;GO:0005975//carbohydrate metabolic process;GO:0008152//metabolic process
OS01G0947767	0.001	1.98	10.9513	3.85731e-21	1.02556e-19	yes	-	-	-	-	-	-	-	-
OS01G0948600	21.6267	6.71	-1.68843	4.90432e-28	1.90685e-26	yes	-	-	-	-	-	GO:0044464//cell part;GO:0071944//cell periphery;GO:0016020//membrane;GO:0005886//plasma membrane;GO:0005623//cell	-	GO:0006612//protein targeting to membrane;GO:0051179//localization;GO:0045088//regulation of innate immune response;GO:0080090//regulation of primary metabolic process;GO:0009889//regulation of biosynthetic process;GO:0050794//regulation of cellular process;GO:0045184//establishment of protein localization;GO:0019222//regulation of metabolic process;GO:0046907//intracellular transport;GO:0010363/…
OS01G0948900	2.44667	1.04	-1.23423	0.00141309	0.00581013	yes	-	Os01g0948900 protein [Source:UniProtKB/TrEMBL;Acc:Q0JG18]	Environmental Information Processing	Signal transduction	ko04075//Plant hormone signal transduction	-	GO:0005488//binding;GO:0005515//protein binding	-
OS01G0949500	13.33	6.45667	-1.04582	2.33314e-10	2.76031e-09	yes	CML10	Probable calcium-binding protein CML10 [Source:UniProtKB/Swiss-Prot;Acc:Q8RZB5]	Organismal Systems	Environmental adaptation	ko04626//Plant-pathogen interaction	-	GO:0043167//ion binding;GO:0046872//metal ion binding;GO:0005509//calcium ion binding;GO:0043169//cation binding;GO:0005488//binding	-
OS01G0949700	1.47333	0.663333	-1.15128	0.0143662	0.0437848	yes	-	Os01g0949700 protein; Putative glutathione S-transferase; Uncharacterized protein; cDNA clone:J023004F17, full insert sequence; cDNA clone:J023124N01, full insert sequence [Source:UniProtKB/TrEMBL;Acc:Q5JKX6]	Metabolism	Metabolism of other amino acids	ko00480//Glutathione metabolism	-	GO:0016740//transferase activity;GO:0005515//protein binding;GO:0003824//catalytic activity;GO:0005488//binding	-
OS01G0950200	4.11333	8.49333	1.04602	4.81126e-07	3.75867e-06	yes	-	-	-	-	-	-	-	-
OS01G0954100	3.27333	0.143333	-4.51331	2.15045e-08	2.03054e-07	yes	-	-	-	-	-	-	-	-
OS01G0956500	3.21333	0.52	-2.62749	1.29047e-15	2.35444e-14	yes	-	-	-	-	-	-	-	-
OS01G0956700	0.001	8.12	12.9873	2.00865e-82	3.59515e-80	yes	-	-	-	-	-	-	-	-
OS01G0959100	4.46333	14.7233	1.72191	3.86639e-10	4.46063e-09	yes	-	Os01g0959100 protein; Putative fruit-ripening protein; Uncharacterized protein; cDNA clone:001-110-F01, full insert sequence [Source:UniProtKB/TrEMBL;Acc:Q8S2D0]	-	-	-	-	-	GO:0050896//response to stimulus;GO:0006950//response to stress
OS01G0959200	3.16	8.99667	1.50947	6.28723e-09	6.31443e-08	yes	-	Uncharacterized protein [Source:UniProtKB/TrEMBL;Acc:B9EWK0]	-	-	-	-	-	GO:0006950//response to stress;GO:0050896//response to stimulus
OS01G0959750	1.03667	7.53667	2.86197	1.03997e-09	1.14497e-08	yes	-	-	-	-	-	-	-	-
OS01G0960600	0.08	2.32	4.85798	1.84966e-17	3.83307e-16	yes	-	-	-	-	-	-	-	-
OS01G0963000	0.26	0.873333	1.74802	0.00293973	0.0111052	yes	-	Class III peroxidase 22; Os01g0963000 protein; Putative peroxidase; Uncharacterized protein; cDNA clone:006-208-A02, full insert sequence; cDNA clone:J033086I12, full insert sequence [Source:UniProtKB/TrEMBL;Acc:Q94DM2]	Metabolism	Biosynthesis of other secondary metabolites	ko00940//Phenylpropanoid biosynthesis	GO:0043231//intracellular membrane-bounded organelle;GO:0030312//external encapsulating structure;GO:0043226//organelle;GO:0044444//cytoplasmic part;GO:0044424//intracellular part;GO:0009505//plant-type cell wall;GO:0005622//intracellular;GO:0044464//cell part;GO:0016020//membrane;GO:0005773//vacuole;GO:0005623//cell;GO:0071944//cell periphery;GO:0043227//membrane-bounded organelle;GO:0005737//cy…	GO:0046906//tetrapyrrole binding;GO:0004601//peroxidase activity;GO:0097159//organic cyclic compound binding;GO:0020037//heme binding;GO:1901363//heterocyclic compound binding;GO:0003824//catalytic activity;GO:0016491//oxidoreductase activity;GO:0016684//oxidoreductase activity, acting on peroxide as acceptor;GO:0016209//antioxidant activity;GO:0046872//metal ion binding;GO:0005488//binding;GO:00…	GO:0006950//response to stress;GO:0050896//response to stimulus;GO:0055114//oxidation-reduction process;GO:0044710//single-organism metabolic process;GO:0044699//single-organism process;GO:0006979//response to oxidative stress;GO:0008152//metabolic process
OS01G0963600	3.95667	0.0866667	-5.51266	8.64961e-20	2.11378e-18	yes	-	Os01g0963600 protein; Putative bundle sheath cell specific protein 1; Uncharacterized protein; cDNA clone:001-033-F08, full insert sequence; cDNA clone:006-309-D08, full insert sequence; cDNA clone:J013041E22, full insert sequence [Source:UniProtKB/TrEMBL;Acc:Q94DL7]	-	-	-	-	-	GO:0006950//response to stress;GO:0050896//response to stimulus
OS01G0965500	1.31667	3	1.18807	0.000141208	0.000722687	yes	-	ARABIDOPSIS TRITHORAX-RELATED PROTEIN 5 [Source:Projected from Arabidopsis thaliana (AT5G09790) TAIR;Acc:AT5G09790]	-	-	-	GO:0043231//intracellular membrane-bounded organelle;GO:0005737//cytoplasm;GO:0009536//plastid;GO:0044424//intracellular part;GO:0043226//organelle;GO:0005634//nucleus;GO:0044464//cell part;GO:0043229//intracellular organelle;GO:0005623//cell;GO:0044444//cytoplasmic part;GO:0043227//membrane-bounded organelle;GO:0009507//chloroplast;GO:0005622//intracellular	GO:0008170//N-methyltransferase activity;GO:0046914//transition metal ion binding;GO:0046872//metal ion binding;GO:0042054//histone methyltransferase activity;GO:0016740//transferase activity;GO:0008168//methyltransferase activity;GO:0003824//catalytic activity;GO:0016279//protein-lysine N-methyltransferase activity;GO:0046976//histone methyltransferase activity (H3-K27 specific);GO:0005488//bind…	GO:0018022//peptidyl-lysine methylation;GO:0044764//multi-organism cellular process;GO:0032501//multicellular organismal process;GO:0019538//protein metabolic process;GO:0048856//anatomical structure development;GO:0034968//histone lysine methylation;GO:0044699//single-organism process;GO:0008213//protein alkylation;GO:0050789//regulation of biological process;GO:0043412//macromolecule modificati…
OS01G0966900	0.22	0.001	-7.78136	0.00228983	0.00892695	yes	-	Os01g0966900 protein; Putative sorbitol transporter; Uncharacterized protein [Source:UniProtKB/TrEMBL;Acc:Q5JJU9]	-	-	-	GO:0016021//integral component of membrane;GO:0071944//cell periphery;GO:0005886//plasma membrane;GO:0005623//cell;GO:0044425//membrane part;GO:0016020//membrane;GO:0031224//intrinsic component of membrane;GO:0044464//cell part	GO:1901618//organic hydroxy compound transmembrane transporter activity;GO:0015591//D-ribose transmembrane transporter activity;GO:0022804//active transmembrane transporter activity;GO:0005365//myo-inositol transmembrane transporter activity;GO:0051119//sugar transmembrane transporter activity;GO:0015576//sorbitol transmembrane transporter activity;GO:0005215//transporter activity;GO:0022857//tra…	GO:0044765//single-organism transport;GO:0015791//polyol transport;GO:1902578//single-organism localization;GO:0071702//organic substance transport;GO:0015798//myo-inositol transport;GO:0015749//monosaccharide transport;GO:0008643//carbohydrate transport;GO:0015750//pentose transport;GO:0006810//transport;GO:0044763//single-organism cellular process;GO:0051234//establishment of localization;GO:00…
OS01G0967400	0.001	0.943333	9.88162	0.000135877	0.000697856	yes	-	-	-	-	-	-	-	-
OS01G0967600	0.001	6.07333	12.5683	5.0959e-49	4.40459e-47	yes	-	-	-	-	-	-	-	-
OS01G0967800	1.45667	18.2467	3.64689	2.47411e-133	1.18307e-130	yes	-	-	-	-	-	-	-	-
OS01G0968300	2.57	0.873333	-1.55716	4.23792e-05	0.000241205	yes	-	-	-	-	-	-	-	-
OS01G0968400	0.406667	2.28667	2.49133	4.44088e-09	4.54414e-08	yes	-	-	-	-	-	-	-	-
OS01G0968500	0.11	3.1	4.81669	1.46384e-20	3.75187e-19	yes	-	-	-	-	-	-	-	-
OS01G0968601	0.233333	2.03333	3.12338	1.2138e-10	1.47246e-09	yes	-	-	-	-	-	-	-	-
OS01G0968700	3.88333	11.51	1.56752	2.24957e-18	4.98077e-17	yes	-	tRNAisopentenyltransferase 2 [Source:Projected from Arabidopsis thaliana (AT2G27760) TAIR;Acc:AT2G27760]	-	-	-	GO:0005622//intracellular;GO:0005737//cytoplasm;GO:0044464//cell part;GO:0044424//intracellular part;GO:0044444//cytoplasmic part;GO:0005623//cell;GO:0005829//cytosol	GO:0043169//cation binding;GO:0016740//transferase activity;GO:0032559//adenyl ribonucleotide binding;GO:0008270//zinc ion binding;GO:0052381//tRNA dimethylallyltransferase activity;GO:0032553//ribonucleotide binding;GO:0032555//purine ribonucleotide binding;GO:0001883//purine nucleoside binding;GO:0001882//nucleoside binding;GO:0032549//ribonucleoside binding;GO:0003824//catalytic activity;GO:00…	GO:0006139//nucleobase-containing compound metabolic process;GO:0065008//regulation of biological quality;GO:0044710//single-organism metabolic process;GO:0010817//regulation of hormone levels;GO:1901564//organonitrogen compound metabolic process;GO:0042445//hormone metabolic process;GO:0007126//meiotic nuclear division;GO:0008152//metabolic process;GO:1901360//organic cyclic compound metabolic p…
OS01G0969400	0.126667	6.07667	5.58417	4.62323e-21	1.22311e-19	yes	-	Cation/hydrogen exchanger-like [Source:UniProtKB/TrEMBL;Acc:Q5JLF9]	-	-	-	GO:0031224//intrinsic component of membrane;GO:0016020//membrane;GO:0016021//integral component of membrane;GO:0044425//membrane part	GO:0022891//substrate-specific transmembrane transporter activity;GO:0015077//monovalent inorganic cation transmembrane transporter activity;GO:0022804//active transmembrane transporter activity;GO:0008324//cation transmembrane transporter activity;GO:0005451//monovalent cation:proton antiporter activity;GO:0015075//ion transmembrane transporter activity;GO:0022890//inorganic cation transmembrane…	GO:0015672//monovalent inorganic cation transport;GO:0006813//potassium ion transport;GO:0030001//metal ion transport;GO:0044765//single-organism transport;GO:0044699//single-organism process;GO:0006810//transport;GO:1902578//single-organism localization;GO:0006811//ion transport;GO:0006812//cation transport;GO:0006814//sodium ion transport;GO:0051234//establishment of localization;GO:0051179//lo…
OS01G0971000	13.1667	5.14	-1.35705	6.37046e-07	4.88738e-06	yes	-	-	-	-	-	-	-	-
OS01G0973000	3.14667	1.06	-1.56976	1.52088e-07	1.28463e-06	yes	-	Os01g0973000 protein; Ripening-related protein-like; Uncharacterized protein; cDNA clone:J033133D12, full insert sequence [Source:UniProtKB/TrEMBL;Acc:Q5JM91]	-	-	-	-	GO:0003824//catalytic activity;GO:0016787//hydrolase activity	GO:0008152//metabolic process
OS01G0974400	3.68333	1.62	-1.18502	0.000124017	0.000641885	yes	XBOS31	Probable E3 ubiquitin-protein ligase XBOS31 [Source:UniProtKB/Swiss-Prot;Acc:Q94CT7]	-	-	-	-	GO:0008270//zinc ion binding;GO:0005488//binding;GO:0016874//ligase activity;GO:0043169//cation binding;GO:0046914//transition metal ion binding;GO:0043167//ion binding;GO:0003824//catalytic activity;GO:0005515//protein binding;GO:0046872//metal ion binding	GO:0036211//protein modification process;GO:0008152//metabolic process;GO:0043170//macromolecule metabolic process;GO:0044238//primary metabolic process;GO:0044267//cellular protein metabolic process;GO:0009987//cellular process;GO:0043412//macromolecule modification;GO:0044260//cellular macromolecule metabolic process;GO:0044237//cellular metabolic process;GO:0032446//protein modification by sma…
OS01G0975900	3.49333	12.2867	1.81442	5.00506e-15	8.76721e-14	yes	TIP1-2	Probable aquaporin TIP1-2 [Source:UniProtKB/Swiss-Prot;Acc:Q94CS9]	-	-	-	GO:0044464//cell part;GO:0043227//membrane-bounded organelle;GO:0005774//vacuolar membrane;GO:0044446//intracellular organelle part;GO:0044444//cytoplasmic part;GO:0043229//intracellular organelle;GO:0044424//intracellular part;GO:0005773//vacuole;GO:0016021//integral component of membrane;GO:0031224//intrinsic component of membrane;GO:0005623//cell;GO:0005737//cytoplasm;GO:0031090//organelle mem…	GO:0005215//transporter activity	GO:0006810//transport;GO:0051179//localization;GO:0051234//establishment of localization
OS01G0976300	0.406667	3.58667	3.14073	3.17804e-11	4.05165e-10	yes	-	Heavy-metal-associated domain-containing protein-like; Os01g0976300 protein; cDNA clone:002-181-G11, full insert sequence [Source:UniProtKB/TrEMBL;Acc:Q94CS5]	-	-	-	-	GO:0005488//binding;GO:0043169//cation binding;GO:0046872//metal ion binding;GO:0043167//ion binding	GO:0044699//single-organism process;GO:0051179//localization;GO:1902578//single-organism localization;GO:0006811//ion transport;GO:0030001//metal ion transport;GO:0006812//cation transport;GO:0044765//single-organism transport;GO:0051234//establishment of localization;GO:0006810//transport
OS01G0976750	2.2	4.5	1.03242	7.85444e-05	0.000424495	yes	-	-	-	-	-	-	-	-
OS01G0976800	0.506667	3.77333	2.89673	9.89792e-08	8.58213e-07	yes	-	Os01g0976800 protein; Uncharacterized protein; Zinc finger protein-like; cDNA, clone: J065189M03, full insert sequence [Source:UniProtKB/TrEMBL;Acc:Q5JNB8]	-	-	-	-	GO:1901363//heterocyclic compound binding;GO:0003677//DNA binding;GO:0043565//sequence-specific DNA binding;GO:0005488//binding;GO:0043169//cation binding;GO:0008270//zinc ion binding;GO:0046872//metal ion binding;GO:0043167//ion binding;GO:0097159//organic cyclic compound binding;GO:0001071//nucleic acid binding transcription factor activity;GO:0003700//sequence-specific DNA binding transcriptio…	GO:0031326//regulation of cellular biosynthetic process;GO:0080090//regulation of primary metabolic process;GO:0065007//biological regulation;GO:0019219//regulation of nucleobase-containing compound metabolic process;GO:1903506//regulation of nucleic acid-templated transcription;GO:0050794//regulation of cellular process;GO:2000112//regulation of cellular macromolecule biosynthetic process;GO:006…
OS01G0976900	0.466667	0.0966667	-2.2713	0.000920782	0.00395761	yes	-	-	-	-	-	-	GO:0001883//purine nucleoside binding;GO:0097159//organic cyclic compound binding;GO:0000166//nucleotide binding;GO:0003824//catalytic activity;GO:0004672//protein kinase activity;GO:0017076//purine nucleotide binding;GO:0032555//purine ribonucleotide binding;GO:0030554//adenyl nucleotide binding;GO:0001882//nucleoside binding;GO:0016301//kinase activity;GO:0032553//ribonucleotide binding;GO:0032…	GO:0008152//metabolic process;GO:0006796//phosphate-containing compound metabolic process;GO:0044238//primary metabolic process;GO:0036211//protein modification process;GO:0006468//protein phosphorylation;GO:0043170//macromolecule metabolic process;GO:0044267//cellular protein metabolic process;GO:0044237//cellular metabolic process;GO:0009987//cellular process;GO:0019538//protein metabolic proce…
OS01G0978500	0.923333	2.75	1.57451	1.96611e-05	0.000118894	yes	-	-	-	-	-	-	-	-
OS02G0100050	1.54333	0.001	-10.5918	1.57626e-21	4.2906e-20	yes	-	-	-	-	-	-	-	-
OS02G0100100	88.6667	414.61	2.22529	9.10496e-130	4.05145e-127	yes	PDIL1-4	Protein disulfide isomerase-like 1-4 [Source:UniProtKB/Swiss-Prot;Acc:Q67IX6]	Genetic Information Processing	Folding, sorting and degradation	ko04141//Protein processing in endoplasmic reticulum	GO:0044464//cell part;GO:0044446//intracellular organelle part;GO:0044432//endoplasmic reticulum part;GO:0005737//cytoplasm;GO:0012505//endomembrane system;GO:0044422//organelle part;GO:0044424//intracellular part;GO:0070013//intracellular organelle lumen;GO:0043227//membrane-bounded organelle;GO:0043226//organelle;GO:0043229//intracellular organelle;GO:0005788//endoplasmic reticulum lumen;GO:004…	GO:0003756//protein disulfide isomerase activity;GO:0003824//catalytic activity;GO:0016864//intramolecular oxidoreductase activity, transposing S-S bonds;GO:0016860//intramolecular oxidoreductase activity;GO:0016853//isomerase activity	GO:0065008//regulation of biological quality;GO:0050794//regulation of cellular process;GO:0045454//cell redox homeostasis;GO:0042592//homeostatic process;GO:0009987//cellular process;GO:0044699//single-organism process;GO:0044763//single-organism cellular process;GO:0019725//cellular homeostasis;GO:0050789//regulation of biological process;GO:0065007//biological regulation
OS02G0100600	10.5867	4.17667	-1.34182	3.59835e-10	4.16338e-09	yes	-	Os02g0100600 protein; Putative uncharacterized protein B1370C05.7; Putative uncharacterized protein OSJNOa183H18.9; cDNA clone:001-103-G07, full insert sequence [Source:UniProtKB/TrEMBL;Acc:Q6YU99]	-	-	-	-	GO:0003674//molecular_function	GO:0008150//biological_process
OS02G0100800	0.906667	2.82333	1.63876	0.000339509	0.00160241	yes	-	-	-	-	-	-	-	-
OS02G0102000	0.0833333	0.586667	2.81558	0.00823712	0.0271112	yes	-	Putative uncharacterized protein [Source:UniProtKB/TrEMBL;Acc:B9F1N8]	-	-	-	-	GO:0015035//protein disulfide oxidoreductase activity;GO:0009055//electron carrier activity;GO:0016491//oxidoreductase activity;GO:0016667//oxidoreductase activity, acting on a sulfur group of donors;GO:0003824//catalytic activity;GO:0015036//disulfide oxidoreductase activity	GO:0042592//homeostatic process;GO:0044763//single-organism cellular process;GO:0065007//biological regulation;GO:0044699//single-organism process;GO:0009987//cellular process;GO:0045454//cell redox homeostasis;GO:0019725//cellular homeostasis;GO:0050789//regulation of biological process;GO:0065008//regulation of biological quality;GO:0050794//regulation of cellular process
OS02G0103300	0.446667	0.001	-8.80305	0.00173393	0.00697402	yes	-	Os02g0103300 protein; cDNA clone:J023030J21, full insert sequence [Source:UniProtKB/TrEMBL;Acc:Q0E4S1]	-	-	-	-	GO:0030234//enzyme regulator activity;GO:0016788//hydrolase activity, acting on ester bonds;GO:0003824//catalytic activity;GO:0004857//enzyme inhibitor activity;GO:0052689//carboxylic ester hydrolase activity;GO:0098772//molecular function regulator;GO:0016787//hydrolase activity;GO:0030599//pectinesterase activity	GO:0019222//regulation of metabolic process;GO:0050790//regulation of catalytic activity;GO:0050789//regulation of biological process;GO:0065009//regulation of molecular function;GO:0044092//negative regulation of molecular function;GO:0043086//negative regulation of catalytic activity;GO:0009892//negative regulation of metabolic process;GO:0048519//negative regulation of biological process;GO:00…
OS02G0103700	15.7433	37.48	1.25138	1.55903e-17	3.24338e-16	yes	-	Os02g0103700 protein; cDNA clone:001-104-A12, full insert sequence; cDNA clone:J033086N17, full insert sequence [Source:UniProtKB/TrEMBL;Acc:Q0E4R7]	Genetic Information Processing	Translation	ko03010//Ribosome	GO:0043226//organelle;GO:0005730//nucleolus;GO:0005622//intracellular;GO:0009941//chloroplast envelope;GO:0005886//plasma membrane;GO:0005634//nucleus;GO:0031975//envelope;GO:0044446//intracellular organelle part;GO:0043228//non-membrane-bounded organelle;GO:0031974//membrane-enclosed lumen;GO:0044435//plastid part;GO:0022625//cytosolic large ribosomal subunit;GO:0030529//ribonucleoprotein comple…	GO:0003676//nucleic acid binding;GO:0005198//structural molecule activity;GO:0019843//rRNA binding;GO:0003723//RNA binding;GO:0003735//structural constituent of ribosome;GO:1901363//heterocyclic compound binding;GO:0097159//organic cyclic compound binding;GO:0005488//binding	GO:0071704//organic substance metabolic process;GO:0009058//biosynthetic process;GO:1901576//organic substance biosynthetic process;GO:0007389//pattern specification process;GO:0043170//macromolecule metabolic process;GO:0044260//cellular macromolecule metabolic process;GO:0044767//single-organism developmental process;GO:0032501//multicellular organismal process;GO:0044238//primary metabolic pro…
OS02G0104100	0.923333	4.53333	2.29565	1.29741e-09	1.41478e-08	yes	-	MADS-box protein PTM5-like [Source:UniProtKB/TrEMBL;Acc:Q6YPH1]	-	-	-	GO:0044424//intracellular part;GO:0005622//intracellular;GO:0043227//membrane-bounded organelle;GO:0043226//organelle;GO:0043229//intracellular organelle;GO:0044464//cell part;GO:0043231//intracellular membrane-bounded organelle;GO:0005623//cell;GO:0005634//nucleus	GO:0001071//nucleic acid binding transcription factor activity;GO:0005488//binding;GO:0046983//protein dimerization activity;GO:0003677//DNA binding;GO:1901363//heterocyclic compound binding;GO:0097159//organic cyclic compound binding;GO:0003676//nucleic acid binding;GO:0005515//protein binding;GO:0003700//sequence-specific DNA binding transcription factor activity	GO:0019438//aromatic compound biosynthetic process;GO:0080090//regulation of primary metabolic process;GO:0044271//cellular nitrogen compound biosynthetic process;GO:0050789//regulation of biological process;GO:0034645//cellular macromolecule biosynthetic process;GO:0060255//regulation of macromolecule metabolic process;GO:0051171//regulation of nitrogen compound metabolic process;GO:0006355//reg…
OS02G0106300	0.116667	0.326667	1.48543	0.0101907	0.0326066	yes	-	Os02g0106300 protein; Putative pentatricopeptide (PPR) repeat-containing protein-like protein; cDNA clone:002-164-G08, full insert sequence [Source:UniProtKB/TrEMBL;Acc:Q6ETD1]	-	-	-	-	GO:0005488//binding;GO:0005515//protein binding;GO:0003674//molecular_function	GO:0008150//biological_process
OS02G0107251	0.853333	2.72667	1.67596	1.37658e-06	1.00715e-05	yes	-	-	-	-	-	-	-	-
OS02G0107300	0.89	2.62667	1.56136	1.70654e-07	1.43164e-06	yes	-	-	-	-	-	-	-	-
OS02G0107900	3.24333	0.873333	-1.89287	2.97072e-06	2.06098e-05	yes	-	Putative uncharacterized protein [Source:UniProtKB/TrEMBL;Acc:A3A2A1]	-	-	-	GO:0044425//membrane part;GO:0031224//intrinsic component of membrane;GO:0016020//membrane;GO:0016021//integral component of membrane	GO:0005215//transporter activity;GO:0035639//purine ribonucleoside triphosphate binding;GO:0032550//purine ribonucleoside binding;GO:1901265//nucleoside phosphate binding;GO:0043168//anion binding;GO:0001883//purine nucleoside binding;GO:0097367//carbohydrate derivative binding;GO:0032559//adenyl ribonucleotide binding;GO:0030554//adenyl nucleotide binding;GO:0001882//nucleoside binding;GO:003609…	GO:0006810//transport;GO:0051234//establishment of localization;GO:0051179//localization
OS02G0108302	0.553333	2.64	2.25432	1.44693e-09	1.56663e-08	yes	-	-	-	-	-	-	-	-
OS02G0108400	0.001	2.39	11.2228	5.25073e-20	1.30304e-18	yes	-	-	-	-	-	-	-	-
OS02G0108700	0.001	1.52	10.5699	0.00760962	0.0253374	yes	-	U5 snRNP-specific protein-like [Source:UniProtKB/TrEMBL;Acc:Q6ETT2]	-	-	-	GO:0005622//intracellular;GO:0044464//cell part;GO:0005623//cell	GO:0008565//protein transporter activity;GO:0022892//substrate-specific transporter activity;GO:0005215//transporter activity	GO:0061024//membrane organization;GO:0045184//establishment of protein localization;GO:0072657//protein localization to membrane;GO:1902578//single-organism localization;GO:0045047//protein targeting to ER;GO:0031204//posttranslational protein targeting to membrane, translocation;GO:0016043//cellular component organization;GO:0034613//cellular protein localization;GO:0071806//protein transmembran…
OS02G0108800	1.58	0.726667	-1.12056	0.00488013	0.0172705	yes	-	Putative cytochrome P450; cDNA clone:J013123G02, full insert sequence [Source:UniProtKB/TrEMBL;Acc:Q6ETT1]	-	-	-	-	GO:0046914//transition metal ion binding;GO:0005506//iron ion binding;GO:0043169//cation binding;GO:0043167//ion binding;GO:0004497//monooxygenase activity;GO:0016705//oxidoreductase activity, acting on paired donors, with incorporation or reduction of molecular oxygen;GO:0009055//electron carrier activity;GO:0005488//binding;GO:0097159//organic cyclic compound binding;GO:0046872//metal ion bindi…	GO:0044699//single-organism process;GO:0044710//single-organism metabolic process;GO:0008152//metabolic process;GO:0055114//oxidation-reduction process
OS02G0111600	0.29	0.87	1.58496	8.81939e-05	0.000470926	yes	-	Os02g0111600 protein [Source:UniProtKB/TrEMBL;Acc:Q0E4M0]	-	-	-	-	GO:0017076//purine nucleotide binding;GO:0004674//protein serine/threonine kinase activity;GO:0001883//purine nucleoside binding;GO:0005509//calcium ion binding;GO:0005488//binding;GO:0004672//protein kinase activity;GO:0001871//pattern binding;GO:0046872//metal ion binding;GO:0030554//adenyl nucleotide binding;GO:0005515//protein binding;GO:0016301//kinase activity;GO:0043168//anion binding;GO:0…	GO:0044238//primary metabolic process;GO:0044260//cellular macromolecule metabolic process;GO:0006468//protein phosphorylation;GO:0009987//cellular process;GO:0006796//phosphate-containing compound metabolic process;GO:0036211//protein modification process;GO:0044267//cellular protein metabolic process;GO:0006464//cellular protein modification process;GO:0016310//phosphorylation;GO:0006793//phosp…
OS02G0113300	4.62667	0.001	-12.1758	1.32446e-37	7.63183e-36	yes	-	-	-	-	-	-	-	-
OS02G0114200	15.2633	41.4967	1.44293	5.78483e-27	2.12296e-25	yes	CBP3	Serine carboxypeptidase 3 [Source:UniProtKB/Swiss-Prot;Acc:P37891]	-	-	-	-	GO:0004185//serine-type carboxypeptidase activity;GO:0070011//peptidase activity, acting on L-amino acid peptides;GO:0017171//serine hydrolase activity;GO:0008233//peptidase activity;GO:0016787//hydrolase activity;GO:0003824//catalytic activity;GO:0004180//carboxypeptidase activity;GO:0070008//serine-type exopeptidase activity;GO:0008236//serine-type peptidase activity;GO:0008238//exopeptidase ac…	GO:0043170//macromolecule metabolic process;GO:0008152//metabolic process;GO:0044238//primary metabolic process;GO:0006508//proteolysis;GO:0071704//organic substance metabolic process;GO:0019538//protein metabolic process
OS02G0114300	3.74	1.10667	-1.75682	1.24693e-07	1.06446e-06	yes	-	-	-	-	-	-	-	-
OS02G0114400	2.75	1.11667	-1.30023	0.00351086	0.0129676	yes	-	Putative uncharacterized protein [Source:UniProtKB/TrEMBL;Acc:A3A2E5]	-	-	-	-	GO:0016746//transferase activity, transferring acyl groups;GO:0016740//transferase activity;GO:0003824//catalytic activity	GO:0008152//metabolic process
OS02G0117600	2.44667	1.02667	-1.25285	0.0031603	0.011832	yes	-	Peptidyl-prolyl cis-trans isomerase [Source:UniProtKB/TrEMBL;Acc:B9F239]	-	-	-	GO:0044444//cytoplasmic part;GO:0031984//organelle subcompartment;GO:0009579//thylakoid;GO:0043226//organelle;GO:0031976//plastid thylakoid;GO:0044464//cell part;GO:0005737//cytoplasm;GO:0044435//plastid part;GO:0005623//cell;GO:0044434//chloroplast part;GO:0044436//thylakoid part;GO:0009536//plastid;GO:0043227//membrane-bounded organelle;GO:0009507//chloroplast;GO:0009543//chloroplast thylakoid …	GO:0005528//FK506 binding;GO:0003824//catalytic activity;GO:0097159//organic cyclic compound binding;GO:0005488//binding;GO:0003755//peptidyl-prolyl cis-trans isomerase activity;GO:0016859//cis-trans isomerase activity;GO:1901363//heterocyclic compound binding;GO:0005527//macrolide binding;GO:0008144//drug binding;GO:0016853//isomerase activity	GO:0044237//cellular metabolic process;GO:0009987//cellular process;GO:0043412//macromolecule modification;GO:0018193//peptidyl-amino acid modification;GO:0044238//primary metabolic process;GO:0019538//protein metabolic process;GO:0000413//protein peptidyl-prolyl isomerization;GO:0043170//macromolecule metabolic process;GO:0006457//protein folding;GO:0018208//peptidyl-proline modification;GO:0044…
OS02G0117700	0.46	1.98333	2.10822	6.35062e-10	7.1793e-09	yes	-	Os02g0117700 protein; UDP-glucose pyrophosphorylase; cDNA clone:J023088D10, full insert sequence [Source:UniProtKB/TrEMBL;Acc:Q6ZGL5]	Metabolism	Carbohydrate metabolism	ko00500//Starch and sucrose metabolism;ko00520//Amino sugar and nucleotide sugar metabolism;ko00052//Galactose metabolism;ko00040//Pentose and glucuronate interconversions	-	GO:0016740//transferase activity;GO:0051748//UTP-monosaccharide-1-phosphate uridylyltransferase activity;GO:0003983//UTP:glucose-1-phosphate uridylyltransferase activity;GO:0003824//catalytic activity;GO:0016779//nucleotidyltransferase activity;GO:0070569//uridylyltransferase activity;GO:0016772//transferase activity, transferring phosphorus-containing groups	GO:0044281//small molecule metabolic process;GO:0046483//heterocycle metabolic process;GO:1901360//organic cyclic compound metabolic process;GO:0055086//nucleobase-containing small molecule metabolic process;GO:0006725//cellular aromatic compound metabolic process;GO:0071704//organic substance metabolic process;GO:0006807//nitrogen compound metabolic process;GO:0009987//cellular process;GO:000675…
OS02G0118800	0.86	0.001	-9.74819	1.45502e-18	3.28051e-17	yes	-	-	-	-	-	-	-	-
OS02G0118950	0.703333	0.001	-9.45806	1.1653e-13	1.84729e-12	yes	-	-	-	-	-	-	-	-
OS02G0120100	1.08	5.22	2.27302	9.65285e-27	3.4905e-25	yes	-	Os02g0120100 protein; Putative serine/threonine protein kinase; cDNA clone:J033136N12, full insert sequence [Source:UniProtKB/TrEMBL;Acc:Q6YUS6]	-	-	-	-	GO:0031406//carboxylic acid binding;GO:0097367//carbohydrate derivative binding;GO:0032553//ribonucleotide binding;GO:0032549//ribonucleoside binding;GO:0001882//nucleoside binding;GO:0030554//adenyl nucleotide binding;GO:0003824//catalytic activity;GO:0016740//transferase activity;GO:0036094//small molecule binding;GO:0016597//amino acid binding;GO:0097159//organic cyclic compound binding;GO:003…	GO:0006468//protein phosphorylation;GO:0044238//primary metabolic process;GO:0044267//cellular protein metabolic process;GO:0071704//organic substance metabolic process;GO:0036211//protein modification process;GO:0006793//phosphorus metabolic process;GO:0043170//macromolecule metabolic process;GO:0009987//cellular process;GO:0006796//phosphate-containing compound metabolic process;GO:0044237//cel…
OS02G0120600	5.04333	1.63667	-1.62362	1.29436e-07	1.1026e-06	yes	-	Os02g0120600 protein; Ubiquitin-conjugating enzyme [Source:UniProtKB/TrEMBL;Acc:Q6YUS2]	Genetic Information Processing	Folding, sorting and degradation	ko04141//Protein processing in endoplasmic reticulum;ko04120//Ubiquitin mediated proteolysis	-	GO:0016879//ligase activity, forming carbon-nitrogen bonds;GO:0016881//acid-amino acid ligase activity;GO:0004842//ubiquitin-protein transferase activity;GO:0016740//transferase activity;GO:0019787//ubiquitin-like protein transferase activity;GO:0003824//catalytic activity;GO:0016874//ligase activity	GO:0009058//biosynthetic process;GO:0022604//regulation of cell morphogenesis;GO:0036211//protein modification process;GO:0009059//macromolecule biosynthetic process;GO:1901576//organic substance biosynthetic process;GO:0046483//heterocycle metabolic process;GO:0044711//single-organism biosynthetic process;GO:0006259//DNA metabolic process;GO:1901575//organic substance catabolic process;GO:004863…
OS02G0124400	0.796667	0.0366667	-4.44144	0.00104247	0.00442601	yes	-	Os02g0124400 protein [Source:UniProtKB/TrEMBL;Acc:Q0E4D6]	-	-	-	GO:0071944//cell periphery;GO:0005618//cell wall;GO:0044464//cell part;GO:0030312//external encapsulating structure;GO:0005623//cell;GO:0016020//membrane	GO:0097159//organic cyclic compound binding;GO:0016491//oxidoreductase activity;GO:0016614//oxidoreductase activity, acting on CH-OH group of donors;GO:0036094//small molecule binding;GO:0003885//D-arabinono-1,4-lactone oxidase activity;GO:0050662//coenzyme binding;GO:0050660//flavin adenine dinucleotide binding;GO:0048037//cofactor binding;GO:0043168//anion binding;GO:0003824//catalytic activity…	GO:0044710//single-organism metabolic process;GO:0055114//oxidation-reduction process;GO:0044699//single-organism process;GO:0008152//metabolic process
OS02G0124501	0.453333	0.001	-8.82443	1.54069e-06	1.1165e-05	yes	-	-	-	-	-	-	-	-
OS02G0124650	0.0233333	0.403333	4.11151	0.000142561	0.00072884	yes	-	-	-	-	-	-	-	-
OS02G0125500	0.39	1.61	2.04551	1.30618e-05	8.15581e-05	yes	-	-	-	-	-	-	GO:0003723//RNA binding;GO:0003676//nucleic acid binding;GO:0097159//organic cyclic compound binding;GO:0005488//binding;GO:1901363//heterocyclic compound binding	-
OS02G0125566	0.266667	1.40667	2.39917	0.000398774	0.00185105	yes	-	-	-	-	-	-	-	-
OS02G0125600	0.55	2.02	1.87685	0.00743212	0.0248446	yes	-	Os02g0125600 protein [Source:UniProtKB/TrEMBL;Acc:C7IZ70]	-	-	-	-	GO:0003824//catalytic activity;GO:0004553//hydrolase activity, hydrolyzing O-glycosyl compounds;GO:0033926//glycopeptide alpha-N-acetylgalactosaminidase activity;GO:0016798//hydrolase activity, acting on glycosyl bonds;GO:0016787//hydrolase activity	GO:0008152//metabolic process
OS02G0129800	2.97667	1.06	-1.48963	0.0151974	0.0459076	yes	-	-	-	-	-	-	-	-
OS02G0129900	1.09667	0.263333	-2.05816	0.00101718	0.00433055	yes	-	Putative uncharacterized protein [Source:UniProtKB/TrEMBL;Acc:B9F297]	-	-	-	GO:0043229//intracellular organelle;GO:0044446//intracellular organelle part;GO:0098588//bounding membrane of organelle;GO:0005623//cell;GO:0009507//chloroplast;GO:0098589//membrane region;GO:0031227//intrinsic component of endoplasmic reticulum membrane;GO:0031090//organelle membrane;GO:0012505//endomembrane system;GO:0043226//organelle;GO:0009536//plastid;GO:0044425//membrane part;GO:0005737//c…	GO:0016787//hydrolase activity;GO:0016788//hydrolase activity, acting on ester bonds;GO:0003824//catalytic activity	GO:0006810//transport;GO:0006643//membrane lipid metabolic process;GO:1903509//liposaccharide metabolic process;GO:0046486//glycerolipid metabolic process;GO:1901135//carbohydrate derivative metabolic process;GO:0006886//intracellular protein transport;GO:0071702//organic substance transport;GO:0034613//cellular protein localization;GO:0070727//cellular macromolecule localization;GO:0006664//glyc…
OS02G0130200	15.6133	4.36333	-1.83928	9.43033e-31	4.1162e-29	yes	-	Os02g0130200 protein; cDNA clone:002-116-B12, full insert sequence [Source:UniProtKB/TrEMBL;Acc:Q0E491]	-	-	-	GO:0005576//extracellular region	GO:0004650//polygalacturonase activity;GO:0003824//catalytic activity;GO:0016787//hydrolase activity;GO:0004553//hydrolase activity, hydrolyzing O-glycosyl compounds;GO:0016798//hydrolase activity, acting on glycosyl bonds	GO:0009987//cellular process;GO:0071704//organic substance metabolic process;GO:0008152//metabolic process;GO:0071555//cell wall organization;GO:0016043//cellular component organization;GO:0005975//carbohydrate metabolic process;GO:0044238//primary metabolic process;GO:0071554//cell wall organization or biogenesis;GO:0071840//cellular component organization or biogenesis;GO:0045229//external enca…
OS02G0130250	8.29333	2.04333	-2.02103	9.1332e-12	1.22533e-10	yes	-	-	-	-	-	-	-	-
OS02G0130600	40.9133	19.4233	-1.07478	2.18173e-27	8.19439e-26	yes	-	-	-	-	-	-	-	-
OS02G0132200	2.80667	0.95	-1.56286	5.23336e-09	5.30926e-08	yes	-	-	-	-	-	-	-	-
OS02G0134700	5.39	0.366667	-3.87774	3.32238e-09	3.45256e-08	yes	-	-	-	-	-	-	-	-
OS02G0135900	162.637	68.7867	-1.24145	1.02203e-22	2.97942e-21	yes	-	-	-	-	-	GO:0005622//intracellular;GO:0005623//cell;GO:0009536//plastid;GO:0043229//intracellular organelle;GO:0009507//chloroplast;GO:0005737//cytoplasm;GO:0043226//organelle;GO:0044424//intracellular part;GO:0043227//membrane-bounded organelle;GO:0044444//cytoplasmic part;GO:0043231//intracellular membrane-bounded organelle;GO:0044464//cell part	GO:0005488//binding;GO:0030246//carbohydrate binding;GO:0001871//pattern binding;GO:0030247//polysaccharide binding;GO:0005515//protein binding	-
OS02G0136800	0.256667	3.04	3.5661	1.64113e-24	5.2684e-23	yes	-	-	-	-	-	-	-	-
OS02G0136900	0.0666667	0.913333	3.7761	2.4646e-10	2.90725e-09	yes	-	Os02g0136900 protein; Putative leucine-rich repeat transmembrane protein kinase 2; cDNA clone:J013122N06, full insert sequence [Source:UniProtKB/TrEMBL;Acc:Q6YXY8]	-	-	-	GO:0031224//intrinsic component of membrane;GO:0044425//membrane part;GO:0016020//membrane;GO:0016021//integral component of membrane	GO:0032549//ribonucleoside binding;GO:0036094//small molecule binding;GO:0043167//ion binding;GO:0097159//organic cyclic compound binding;GO:0003824//catalytic activity;GO:0097367//carbohydrate derivative binding;GO:0001883//purine nucleoside binding;GO:0000166//nucleotide binding;GO:0004672//protein kinase activity;GO:1901265//nucleoside phosphate binding;GO:0017076//purine nucleotide binding;GO…	GO:0044237//cellular metabolic process;GO:0071704//organic substance metabolic process;GO:0043170//macromolecule metabolic process;GO:0019538//protein metabolic process;GO:0043412//macromolecule modification;GO:0036211//protein modification process;GO:0044260//cellular macromolecule metabolic process;GO:0044238//primary metabolic process;GO:0008152//metabolic process;GO:0044267//cellular protein …
OS02G0138000	3.05333	9.34333	1.61355	1.50507e-22	4.34802e-21	yes	-	Os02g0138000 protein; Putative extensin [Source:UniProtKB/TrEMBL;Acc:Q6YXX5]	-	-	-	-	GO:0005515//protein binding;GO:0005488//binding	-
OS02G0138600	3.70667	9.26667	1.32193	9.35521e-15	1.60365e-13	yes	-	-	-	-	-	-	-	-
OS02G0140200	0.793333	2.56333	1.69202	6.58419e-08	5.83259e-07	yes	-	Os02g0140200 protein [Source:UniProtKB/TrEMBL;Acc:Q0E423]	-	-	-	-	GO:0016853//isomerase activity;GO:0003824//catalytic activity;GO:0016866//intramolecular transferase activity	GO:0008152//metabolic process
OS02G0140800	4.43333	1.99667	-1.1508	5.49293e-07	4.25284e-06	yes	-	Os02g0140800 protein; Putative uncharacterized protein OJ1679_B08.21 [Source:UniProtKB/TrEMBL;Acc:Q6Z2X0]	-	-	-	-	GO:0003674//molecular_function	GO:0008150//biological_process
OS02G0142060	0.001	1.96333	10.9391	1.46796e-12	2.12423e-11	yes	-	-	-	-	-	-	-	-
OS02G0142100	0.001	1.91667	10.9044	7.64853e-31	3.36598e-29	yes	-	-	-	-	-	-	-	-
OS02G0142750	0.001	1.58333	10.6287	1.69584e-17	3.52343e-16	yes	-	-	-	-	-	-	-	-
OS02G0142800	0.001	2.14	11.0634	9.83001e-22	2.70562e-20	yes	-	-	-	-	-	-	-	-
OS02G0143200	0.283333	0.806667	1.50947	5.08463e-06	3.41155e-05	yes	-	Cyclin-like protein; Os02g0143200 protein [Source:UniProtKB/TrEMBL;Acc:Q6YXW5]	-	-	-	-	GO:0005488//binding	-
OS02G0144800	0.483333	0.001	-8.91687	0.000695994	0.00307817	yes	-	-	-	-	-	-	-	-
OS02G0145000	1.72667	12.5667	2.86354	1.19674e-58	1.29531e-56	yes	-	-	-	-	-	-	-	-
OS02G0146900	5.90333	12.85	1.12217	6.55002e-15	1.13616e-13	yes	-	-	-	-	-	-	-	-
OS02G0147100	13.6067	5.84333	-1.21945	3.0376e-10	3.55048e-09	yes	-	-	-	-	-	-	-	-
OS02G0147200	0.0266667	2.34667	6.45943	6.52534e-40	4.09117e-38	yes	-	-	-	-	-	-	-	-
OS02G0147600	0.0633333	5.71333	6.49522	3.97003e-73	5.78145e-71	yes	-	-	-	-	-	-	-	-
OS02G0149500	0.136667	0.743333	2.44335	2.88821e-05	0.000169257	yes	-	-	-	-	-	-	-	-
OS02G0149600	0.49	1.24333	1.34336	7.6349e-05	0.000413397	yes	-	Os02g0149600 protein; Putative C2H2 zinc-finger protein SERRATE [Source:UniProtKB/TrEMBL;Acc:Q6Z422]	-	-	-	GO:0044428//nuclear part;GO:0044424//intracellular part;GO:0031981//nuclear lumen;GO:0016604//nuclear body;GO:0043229//intracellular organelle;GO:0070013//intracellular organelle lumen;GO:0005654//nucleoplasm;GO:0009536//plastid;GO:0005623//cell;GO:0043228//non-membrane-bounded organelle;GO:0044446//intracellular organelle part;GO:0005737//cytoplasm;GO:0005829//cytosol;GO:0043233//organelle lumen…	GO:0046872//metal ion binding;GO:0043167//ion binding;GO:0005488//binding;GO:0043169//cation binding	GO:0006725//cellular aromatic compound metabolic process;GO:0034660//ncRNA metabolic process;GO:0006139//nucleobase-containing compound metabolic process;GO:0016458//gene silencing;GO:0071704//organic substance metabolic process;GO:0032502//developmental process;GO:0030422//production of siRNA involved in RNA interference;GO:0035194//posttranscriptional gene silencing by RNA;GO:0010467//gene expr…
OS02G0153300	2.57667	1.18333	-1.12265	2.39949e-05	0.00014244	yes	-	-	-	-	-	-	-	-
OS02G0153450	0.06	0.206667	1.78427	0.0112685	0.0355386	yes	-	-	-	-	-	-	-	-
OS02G0153600	0.336667	1.22667	1.86535	4.61715e-05	0.000260522	yes	-	-	-	-	-	-	-	-
OS02G0153700	0.766667	1.75333	1.19343	2.44036e-06	1.71532e-05	yes	-	Os02g0153700 protein; Putative Phytosulfokine receptor; cDNA clone:J023084M06, full insert sequence [Source:UniProtKB/TrEMBL;Acc:Q67IT5]	-	-	-	GO:0031224//intrinsic component of membrane;GO:0016021//integral component of membrane;GO:0044425//membrane part;GO:0016020//membrane	GO:0005488//binding;GO:0004871//signal transducer activity;GO:0032549//ribonucleoside binding;GO:0036094//small molecule binding;GO:0030554//adenyl nucleotide binding;GO:0043167//ion binding;GO:0004674//protein serine/threonine kinase activity;GO:0016773//phosphotransferase activity, alcohol group as acceptor;GO:0038023//signaling receptor activity;GO:1901265//nucleoside phosphate binding;GO:0003…	GO:0006468//protein phosphorylation;GO:0006464//cellular protein modification process;GO:0050896//response to stimulus;GO:0009987//cellular process;GO:0071704//organic substance metabolic process;GO:0009611//response to wounding;GO:0006950//response to stress;GO:0044260//cellular macromolecule metabolic process;GO:0008152//metabolic process;GO:0044238//primary metabolic process;GO:0044237//cellul…
OS02G0154000	0.34	0.07	-2.28011	0.000895819	0.00386067	yes	-	Os02g0154000 protein; Putative Phytosulfokine receptor [Source:UniProtKB/TrEMBL;Acc:Q67IT1]	-	-	-	GO:0031224//intrinsic component of membrane;GO:0016021//integral component of membrane;GO:0016020//membrane;GO:0044425//membrane part	GO:0004888//transmembrane signaling receptor activity;GO:0017076//purine nucleotide binding;GO:0004674//protein serine/threonine kinase activity;GO:0000166//nucleotide binding;GO:0016740//transferase activity;GO:0004871//signal transducer activity;GO:0032549//ribonucleoside binding;GO:0005524//ATP binding;GO:0030554//adenyl nucleotide binding;GO:0043168//anion binding;GO:0043167//ion binding;GO:0…	GO:0019538//protein metabolic process;GO:0044267//cellular protein metabolic process;GO:0009611//response to wounding;GO:0043170//macromolecule metabolic process;GO:0006793//phosphorus metabolic process;GO:0008152//metabolic process;GO:0044237//cellular metabolic process;GO:0006950//response to stress;GO:0006464//cellular protein modification process;GO:0071704//organic substance metabolic proces…
OS02G0154100	0.02	0.443333	4.47032	2.32694e-05	0.00013839	yes	-	-	-	-	-	-	-	-
OS02G0154200	0.12	0.65	2.43741	6.74005e-07	5.15118e-06	yes	-	Os02g0154200 protein; Putative Phytosulfokine receptor [Source:UniProtKB/TrEMBL;Acc:Q67IS9]	-	-	-	GO:0016020//membrane;GO:0016021//integral component of membrane;GO:0044425//membrane part;GO:0031224//intrinsic component of membrane	GO:0016773//phosphotransferase activity, alcohol group as acceptor;GO:0043168//anion binding;GO:0038023//signaling receptor activity;GO:0004672//protein kinase activity;GO:0032550//purine ribonucleoside binding;GO:1901363//heterocyclic compound binding;GO:0001882//nucleoside binding;GO:0017076//purine nucleotide binding;GO:1901265//nucleoside phosphate binding;GO:0032553//ribonucleotide binding;G…	GO:0016310//phosphorylation;GO:0044237//cellular metabolic process;GO:0009987//cellular process;GO:0006468//protein phosphorylation;GO:0036211//protein modification process;GO:0019538//protein metabolic process;GO:0009611//response to wounding;GO:0071704//organic substance metabolic process;GO:0006464//cellular protein modification process;GO:0044238//primary metabolic process;GO:0006796//phospha…
OS02G0154600	0.766667	4.75667	2.63328	1.74425e-33	8.47985e-32	yes	-	Os02g0154600 protein; cDNA clone:J033089D19, full insert sequence [Source:UniProtKB/TrEMBL;Acc:A3A395]	-	-	-	GO:0044425//membrane part;GO:0005623//cell;GO:0043229//intracellular organelle;GO:0016021//integral component of membrane;GO:0031224//intrinsic component of membrane;GO:0044424//intracellular part;GO:0044444//cytoplasmic part;GO:0043227//membrane-bounded organelle;GO:0016020//membrane;GO:0005622//intracellular;GO:0012505//endomembrane system;GO:0005737//cytoplasm;GO:0043226//organelle;GO:0044464/…	-	GO:1901264//carbohydrate derivative transport;GO:0015748//organophosphate ester transport;GO:0006862//nucleotide transport;GO:0015780//nucleotide-sugar transport;GO:0044699//single-organism process;GO:0044765//single-organism transport;GO:0015931//nucleobase-containing compound transport;GO:0071705//nitrogen compound transport;GO:0071702//organic substance transport;GO:1902578//single-organism lo…
OS02G0155000	0.42	0.976667	1.21748	0.00458504	0.0163581	yes	-	-	-	-	-	-	-	-
OS02G0155600	0.52	0.001	-9.02237	1.09237e-07	9.39528e-07	yes	-	Putative uncharacterized protein [Source:UniProtKB/TrEMBL;Acc:B9F2T3]	-	-	-	-	GO:0005515//protein binding;GO:0005488//binding	-
OS02G0156500	1.17333	2.41667	1.04241	0.000847679	0.00368044	yes	-	-	-	-	-	-	-	-
OS02G0156633	0.866667	0.123333	-2.81291	1.27175e-07	1.08363e-06	yes	-	Putative uncharacterized protein [Source:UniProtKB/TrEMBL;Acc:B9F2U3]	-	-	-	-	GO:0005488//binding;GO:0005515//protein binding	-
OS02G0156700	0.001	0.476667	8.89684	1.17174e-11	1.55575e-10	yes	-	-	-	-	-	-	-	-
OS02G0156800	0.06	0.426667	2.83007	0.000209613	0.00103747	yes	-	-	-	-	-	-	-	-
OS02G0157400	0.06	0.426667	2.83007	0.000209318	0.00103617	yes	-	-	-	-	-	-	-	-
OS02G0159000	0.413333	1.99333	2.26981	0.0036682	0.0134634	yes	-	-	-	-	-	-	-	-
OS02G0163300	0.0566667	13.87	7.93525	1.36005e-53	1.3366e-51	yes	-	-	-	-	-	-	-	-
OS02G0163400	0.001	11.6333	13.506	1.97157e-39	1.22177e-37	yes	-	-	-	-	-	-	-	-
OS02G0163500	0.001	7.58333	12.8886	1.45842e-40	9.42032e-39	yes	-	-	-	-	-	-	-	-
OS02G0163533	0.001	9.56	13.2228	1.59656e-32	7.48909e-31	yes	-	-	-	-	-	-	-	-
OS02G0163600	0.001	4.08	11.9944	2.00204e-28	7.95799e-27	yes	-	-	-	-	-	-	-	-
OS02G0164000	0.46	1.09667	1.25342	0.0052538	0.0184193	yes	-	-	-	-	-	-	GO:0003824//catalytic activity;GO:0008233//peptidase activity;GO:0016787//hydrolase activity;GO:0008234//cysteine-type peptidase activity;GO:0070011//peptidase activity, acting on L-amino acid peptides	GO:0044238//primary metabolic process;GO:0006508//proteolysis;GO:0071704//organic substance metabolic process;GO:0043170//macromolecule metabolic process;GO:0019538//protein metabolic process;GO:0008152//metabolic process
OS02G0164300	11.7733	5.59333	-1.07374	5.40952e-09	5.47757e-08	yes	-	-	-	-	-	GO:0005737//cytoplasm;GO:0043231//intracellular membrane-bounded organelle;GO:0044425//membrane part;GO:0031224//intrinsic component of membrane;GO:0005794//Golgi apparatus;GO:0043227//membrane-bounded organelle;GO:0016021//integral component of membrane;GO:0005623//cell;GO:0044424//intracellular part;GO:0012505//endomembrane system;GO:0016020//membrane;GO:0044464//cell part;GO:0005622//intracell…	GO:0016758//transferase activity, transferring hexosyl groups;GO:0003824//catalytic activity;GO:0016740//transferase activity;GO:0008378//galactosyltransferase activity;GO:0016757//transferase activity, transferring glycosyl groups	GO:0009101//glycoprotein biosynthetic process;GO:0006486//protein glycosylation;GO:0005975//carbohydrate metabolic process;GO:0043412//macromolecule modification;GO:0043413//macromolecule glycosylation;GO:0044710//single-organism metabolic process;GO:0036211//protein modification process;GO:1901137//carbohydrate derivative biosynthetic process;GO:0070085//glycosylation;GO:0034645//cellular macrom…
OS02G0165800	0.5	2.48	2.31034	4.23906e-06	2.88837e-05	yes	-	-	-	-	-	-	-	-
OS02G0167100	6.21333	12.4733	1.00541	1.65071e-10	1.97999e-09	yes	-	Sulfurtransferase [Source:UniProtKB/TrEMBL;Acc:Q6H4W2]	Genetic Information Processing;Metabolism	Amino acid metabolism;Energy metabolism;Folding, sorting and degradation	ko00270//Cysteine and methionine metabolism;ko00920//Sulfur metabolism;ko04122//Sulfur relay system	-	GO:0016782//transferase activity, transferring sulfur-containing groups;GO:0004792//thiosulfate sulfurtransferase activity;GO:0016740//transferase activity;GO:0003824//catalytic activity;GO:0016783//sulfurtransferase activity	-
OS02G0169700	0.1	0.483333	2.27302	0.000890564	0.00384061	yes	-	Os02g0169700 protein [Source:UniProtKB/TrEMBL;Acc:C7IY93]	-	-	-	GO:0044424//intracellular part;GO:0044464//cell part;GO:0043234//protein complex;GO:0005960//glycine cleavage complex;GO:0005737//cytoplasm;GO:0044444//cytoplasmic part;GO:1902494//catalytic complex;GO:0005622//intracellular;GO:0032991//macromolecular complex;GO:0005623//cell;GO:1990204//oxidoreductase complex	-	GO:0044282//small molecule catabolic process;GO:0006520//cellular amino acid metabolic process;GO:0044238//primary metabolic process;GO:0009063//cellular amino acid catabolic process;GO:0009071//serine family amino acid catabolic process;GO:0044712//single-organism catabolic process;GO:0016054//organic acid catabolic process;GO:0044710//single-organism metabolic process;GO:0009069//serine family …
OS02G0169800	1.15667	4.96333	2.10134	2.04125e-27	7.69384e-26	yes	-	Os02g0169800 protein [Source:UniProtKB/TrEMBL;Acc:C7IY94]	-	-	-	-	GO:0005488//binding	-
OS02G0171500	2.47333	0.646667	-1.93536	0.0146494	0.0445123	yes	-	Os02g0171500 protein; Putative uncharacterized protein OJ1116_A06.48; Putative uncharacterized protein P0030G02.38 [Source:UniProtKB/TrEMBL;Acc:Q6H6Z8]	-	-	-	-	-	GO:0006952//defense response;GO:0006950//response to stress;GO:0050896//response to stimulus
OS02G0173300	0.001	1.23	10.2644	5.12035e-06	3.43264e-05	yes	-	-	-	-	-	-	-	-
OS02G0173700	0.37	1.10333	1.57627	0.00124145	0.00518425	yes	-	Putative uncharacterized protein [Source:UniProtKB/TrEMBL;Acc:B9F3B5]	-	-	-	GO:0005623//cell;GO:0044464//cell part;GO:0016020//membrane;GO:0005886//plasma membrane;GO:0071944//cell periphery	GO:0003723//RNA binding;GO:0003676//nucleic acid binding;GO:0008168//methyltransferase activity;GO:0016740//transferase activity;GO:0016741//transferase activity, transferring one-carbon groups;GO:1901363//heterocyclic compound binding;GO:0003824//catalytic activity;GO:0097159//organic cyclic compound binding;GO:0005488//binding	GO:0032259//methylation;GO:0008152//metabolic process
OS02G0177700	8.61	3.93333	-1.13026	2.21618e-05	0.000132441	yes	-	CASP-like protein 2C2 [Source:UniProtKB/Swiss-Prot;Acc:Q6ETN2]	-	-	-	GO:0044464//cell part;GO:0005886//plasma membrane;GO:0071944//cell periphery;GO:0016020//membrane;GO:0044425//membrane part;GO:0005623//cell;GO:0016021//integral component of membrane;GO:0031224//intrinsic component of membrane	-	-
OS02G0178100	0.603333	1.55	1.36124	0.0060774	0.0209183	yes	-	CONSTANS-like protein; Os02g0178100 protein [Source:UniProtKB/TrEMBL;Acc:Q6ETM8]	-	-	-	GO:0005623//cell;GO:0044464//cell part;GO:0005622//intracellular	GO:0008270//zinc ion binding;GO:0005515//protein binding;GO:0043169//cation binding;GO:0046914//transition metal ion binding;GO:0005488//binding;GO:0043167//ion binding;GO:0046872//metal ion binding	-
OS02G0178600	2.75667	1.14333	-1.26968	0.0139273	0.0426009	yes	-	Os02g0178600 protein [Source:UniProtKB/TrEMBL;Acc:Q0E3E6]	-	-	-	-	GO:0046914//transition metal ion binding;GO:0046872//metal ion binding;GO:0005515//protein binding;GO:0043169//cation binding;GO:0008270//zinc ion binding;GO:0005488//binding;GO:0043167//ion binding	-
OS02G0179600	2	0.0166667	-6.90689	1.52216e-25	5.13336e-24	yes	-	-	-	-	-	-	-	-
OS02G0179800	23.0533	11.4233	-1.01299	2.1056e-22	6.03932e-21	yes	-	Putative uncharacterized protein P0544B02.28 [Source:UniProtKB/TrEMBL;Acc:Q6ETK7]	-	-	-	GO:0005911//cell-cell junction;GO:0009506//plasmodesma;GO:0030054//cell junction;GO:0055044//symplast	GO:0046914//transition metal ion binding;GO:0043169//cation binding;GO:0008270//zinc ion binding;GO:0043167//ion binding;GO:0046872//metal ion binding;GO:0005488//binding	GO:0009056//catabolic process;GO:0008152//metabolic process;GO:0009987//cellular process;GO:0006914//autophagy;GO:0044237//cellular metabolic process;GO:0044248//cellular catabolic process
OS02G0180500	2.31	5.78	1.32318	3.47136e-10	4.02517e-09	yes	-	Os02g0180500 protein; Putative chorismate mutase, cytosolic; cDNA clone:J033031C20, full insert sequence [Source:UniProtKB/TrEMBL;Acc:Q6H819]	Metabolism	Amino acid metabolism;Global and Overview	ko01230//Biosynthesis of amino acids;ko00400//Phenylalanine, tyrosine and tryptophan biosynthesis	-	GO:0016866//intramolecular transferase activity;GO:0003824//catalytic activity;GO:0016853//isomerase activity;GO:0004106//chorismate mutase activity	GO:0009058//biosynthetic process;GO:0009073//aromatic amino acid family biosynthetic process;GO:0006807//nitrogen compound metabolic process;GO:0044249//cellular biosynthetic process;GO:0044283//small molecule biosynthetic process;GO:0006082//organic acid metabolic process;GO:0043648//dicarboxylic acid metabolic process;GO:0071704//organic substance metabolic process;GO:0044238//primary metabolic…
OS02G0181300	4.46	1.84	-1.27734	0.00103893	0.00441214	yes	-	-	-	-	-	-	-	-
OS02G0182900	11.7133	25.9467	1.1474	1.12195e-20	2.8988e-19	yes	-	BRAP2-like protein; Os02g0182900 protein [Source:UniProtKB/TrEMBL;Acc:Q6H890]	-	-	-	GO:1990234//transferase complex;GO:0005623//cell;GO:1902494//catalytic complex;GO:0044464//cell part;GO:0032991//macromolecular complex;GO:0043234//protein complex;GO:0005622//intracellular;GO:0044424//intracellular part;GO:0000151//ubiquitin ligase complex	GO:0043130//ubiquitin binding;GO:0046983//protein dimerization activity;GO:0046982//protein heterodimerization activity;GO:0005515//protein binding;GO:0046872//metal ion binding;GO:0043169//cation binding;GO:0043167//ion binding;GO:0005488//binding;GO:0003824//catalytic activity;GO:0008270//zinc ion binding;GO:0016740//transferase activity;GO:0004842//ubiquitin-protein transferase activity;GO:003…	GO:0044267//cellular protein metabolic process;GO:0044763//single-organism cellular process;GO:0043288//apocarotenoid metabolic process;GO:0006082//organic acid metabolic process;GO:0072330//monocarboxylic acid biosynthetic process;GO:0032787//monocarboxylic acid metabolic process;GO:0043412//macromolecule modification;GO:0043170//macromolecule metabolic process;GO:0008152//metabolic process;GO:0…
OS02G0184700	1.78	0.743333	-1.2598	0.00685206	0.0231788	yes	-	Os02g0184700 protein; Putative cytochrome P450 [Source:UniProtKB/TrEMBL;Acc:Q6ZII0]	-	-	-	-	GO:1901363//heterocyclic compound binding;GO:0043167//ion binding;GO:0016705//oxidoreductase activity, acting on paired donors, with incorporation or reduction of molecular oxygen;GO:0004497//monooxygenase activity;GO:0046872//metal ion binding;GO:0046914//transition metal ion binding;GO:0009055//electron carrier activity;GO:0097159//organic cyclic compound binding;GO:0043169//cation binding;GO:0…	GO:0044699//single-organism process;GO:0044710//single-organism metabolic process;GO:0055114//oxidation-reduction process;GO:0008152//metabolic process
OS02G0184900	0.666667	3.62333	2.44228	1.25404e-13	1.98306e-12	yes	-	Os02g0184900 protein; Putative cytochrome P450 [Source:UniProtKB/TrEMBL;Acc:Q6ZIH6]	-	-	-	-	GO:0043167//ion binding;GO:0003824//catalytic activity;GO:0005506//iron ion binding;GO:0004497//monooxygenase activity;GO:0046872//metal ion binding;GO:0043169//cation binding;GO:0020037//heme binding;GO:0046914//transition metal ion binding;GO:0005488//binding;GO:0097159//organic cyclic compound binding;GO:1901363//heterocyclic compound binding;GO:0016705//oxidoreductase activity, acting on pair…	GO:0044710//single-organism metabolic process;GO:0044699//single-organism process;GO:0055114//oxidation-reduction process;GO:0008152//metabolic process
OS02G0185200	4.09667	1.62667	-1.33253	2.75356e-10	3.22908e-09	yes	-	Os02g0185200 protein; Putative cytochrome P450 [Source:UniProtKB/TrEMBL;Acc:Q6ZIH2]	-	-	-	-	GO:0004497//monooxygenase activity;GO:0097159//organic cyclic compound binding;GO:0046914//transition metal ion binding;GO:0003824//catalytic activity;GO:0043167//ion binding;GO:0009055//electron carrier activity;GO:0016705//oxidoreductase activity, acting on paired donors, with incorporation or reduction of molecular oxygen;GO:0005506//iron ion binding;GO:0046872//metal ion binding;GO:1901363//h…	GO:0008152//metabolic process;GO:0055114//oxidation-reduction process;GO:0044710//single-organism metabolic process;GO:0044699//single-organism process
OS02G0185766	14.53	7.24333	-1.00431	1.20374e-09	1.31532e-08	yes	-	-	-	-	-	-	-	-
OS02G0186100	6.03333	0.813333	-2.89104	3.37144e-36	1.82456e-34	yes	-	Os02g0186100 protein [Source:UniProtKB/TrEMBL;Acc:Q0E3A6]	-	-	-	-	GO:1901363//heterocyclic compound binding;GO:0009055//electron carrier activity;GO:0043169//cation binding;GO:0097159//organic cyclic compound binding;GO:0020037//heme binding;GO:0016491//oxidoreductase activity;GO:0046914//transition metal ion binding;GO:0005488//binding;GO:0046872//metal ion binding;GO:0003824//catalytic activity;GO:0043167//ion binding;GO:0046906//tetrapyrrole binding;GO:00055…	GO:0044699//single-organism process;GO:0044710//single-organism metabolic process;GO:0008152//metabolic process;GO:0055114//oxidation-reduction process
OS02G0187300	1.64667	0.253333	-2.70044	0.0127661	0.0395361	yes	-	-	-	-	-	-	-	-
OS02G0187700	1.51	3.46667	1.199	0.00021596	0.00106593	yes	-	Os02g0187700 protein; Putative tuber-specific and sucrose-responsive element binding factor [Source:UniProtKB/TrEMBL;Acc:Q6ZHS5]	-	-	-	-	GO:0005488//binding;GO:0003682//chromatin binding;GO:1901363//heterocyclic compound binding;GO:0003676//nucleic acid binding;GO:0044877//macromolecular complex binding;GO:0003677//DNA binding;GO:0097159//organic cyclic compound binding	-
OS02G0189150	0.256667	1.90667	2.89308	0.00405211	0.014704	yes	-	-	-	-	-	-	-	-
OS02G0189200	0.28	0.736667	1.39559	0.0133607	0.0411388	yes	-	Putative Anter-specific proline-rich protein APG; cDNA clone:002-145-C12, full insert sequence [Source:UniProtKB/TrEMBL;Acc:Q6YUV2]	-	-	-	-	GO:0016788//hydrolase activity, acting on ester bonds;GO:0016787//hydrolase activity;GO:0003824//catalytic activity	GO:0044710//single-organism metabolic process;GO:0006629//lipid metabolic process;GO:0008152//metabolic process;GO:0071704//organic substance metabolic process;GO:0044238//primary metabolic process;GO:0044699//single-organism process
OS02G0189400	2.10333	0.833333	-1.33571	0.000332782	0.00157624	yes	-	-	-	-	-	-	-	-
OS02G0194400	0.001	0.41	8.67948	7.56486e-05	0.00041009	yes	-	Os02g0194400 protein [Source:UniProtKB/TrEMBL;Acc:Q0E346]	-	-	-	GO:0016020//membrane;GO:0044425//membrane part;GO:0016021//integral component of membrane;GO:0031224//intrinsic component of membrane	GO:1901363//heterocyclic compound binding;GO:0097159//organic cyclic compound binding;GO:0032553//ribonucleotide binding;GO:0019199//transmembrane receptor protein kinase activity;GO:0060089//molecular transducer activity;GO:0004872//receptor activity;GO:0003824//catalytic activity;GO:0005515//protein binding;GO:1901265//nucleoside phosphate binding;GO:0036094//small molecule binding;GO:0016772//…	GO:0051321//meiotic cell cycle;GO:0030154//cell differentiation;GO:0048608//reproductive structure development;GO:0048229//gametophyte development;GO:0090626//plant epidermis morphogenesis;GO:0044700//single organism signaling;GO:0009605//response to external stimulus;GO:0019538//protein metabolic process;GO:0048444//floral organ morphogenesis;GO:0000003//reproduction;GO:0048513//organ developmen…
OS02G0197600	14.35	5.64333	-1.34643	1.21038e-15	2.21337e-14	yes	-	Chlorophyll a/b-binding protein type III-like protein; Os02g0197600 protein [Source:UniProtKB/TrEMBL;Acc:Q6H746]	Metabolism	Energy metabolism	ko00196//Photosynthesis - antenna proteins	GO:0044464//cell part;GO:0031984//organelle subcompartment;GO:0044446//intracellular organelle part;GO:0044422//organelle part;GO:0043234//protein complex;GO:0044425//membrane part;GO:0016020//membrane;GO:0009523//photosystem II;GO:0044434//chloroplast part;GO:0009535//chloroplast thylakoid membrane;GO:0009507//chloroplast;GO:0031976//plastid thylakoid;GO:0043229//intracellular organelle;GO:00057…	GO:0016168//chlorophyll binding;GO:0046872//metal ion binding;GO:0005488//binding;GO:0046906//tetrapyrrole binding;GO:0097159//organic cyclic compound binding;GO:1901363//heterocyclic compound binding;GO:0043167//ion binding;GO:0043169//cation binding	GO:0006520//cellular amino acid metabolic process;GO:0019684//photosynthesis, light reaction;GO:1901564//organonitrogen compound metabolic process;GO:0008152//metabolic process;GO:0044237//cellular metabolic process;GO:0008652//cellular amino acid biosynthetic process;GO:0044260//cellular macromolecule metabolic process;GO:0009069//serine family amino acid metabolic process;GO:0044272//sulfur com…
OS02G0199666	0.956667	2.19667	1.19923	0.00222854	0.00871344	yes	-	-	-	-	-	-	-	-
OS02G0210600	0.0566667	0.343333	2.59904	0.000102819	0.000541616	yes	-	-	-	-	-	-	-	-
OS02G0210700	0.02	0.26	3.70044	2.89672e-06	2.014e-05	yes	-	Os02g0210700 protein; Putative uncharacterized protein OJ1006_A02.42 [Source:UniProtKB/TrEMBL;Acc:Q6H8C5]	-	-	-	GO:0016020//membrane;GO:0031224//intrinsic component of membrane;GO:0016021//integral component of membrane;GO:0044425//membrane part	GO:0032553//ribonucleotide binding;GO:0003824//catalytic activity;GO:0036094//small molecule binding;GO:0016772//transferase activity, transferring phosphorus-containing groups;GO:0097367//carbohydrate derivative binding;GO:0016301//kinase activity;GO:0005515//protein binding;GO:0032549//ribonucleoside binding;GO:0001882//nucleoside binding;GO:0005524//ATP binding;GO:0004674//protein serine/threo…	GO:0044238//primary metabolic process;GO:0016310//phosphorylation;GO:0019538//protein metabolic process;GO:0006793//phosphorus metabolic process;GO:0043412//macromolecule modification;GO:0044260//cellular macromolecule metabolic process;GO:0006464//cellular protein modification process;GO:0071704//organic substance metabolic process;GO:0043170//macromolecule metabolic process;GO:0008152//metaboli…
OS02G0211000	2.38	0.426667	-2.47978	8.24343e-14	1.3192e-12	yes	-	-	-	-	-	-	-	-
OS02G0211800	0.646667	0.166667	-1.95606	7.70949e-05	0.000417219	yes	-	Putative uncharacterized protein [Source:UniProtKB/TrEMBL;Acc:A3A4G5]	-	-	-	GO:0016021//integral component of membrane;GO:0031224//intrinsic component of membrane;GO:0044425//membrane part;GO:0016020//membrane	GO:0097159//organic cyclic compound binding;GO:1901265//nucleoside phosphate binding;GO:0005524//ATP binding;GO:0032555//purine ribonucleotide binding;GO:0000166//nucleotide binding;GO:0032549//ribonucleoside binding;GO:0032559//adenyl ribonucleotide binding;GO:0017076//purine nucleotide binding;GO:0003824//catalytic activity;GO:0001882//nucleoside binding;GO:0005488//binding;GO:0043167//ion bind…	GO:0016310//phosphorylation;GO:0044238//primary metabolic process;GO:0006468//protein phosphorylation;GO:0043412//macromolecule modification;GO:0071704//organic substance metabolic process;GO:0006464//cellular protein modification process;GO:0006793//phosphorus metabolic process;GO:0043170//macromolecule metabolic process;GO:0044260//cellular macromolecule metabolic process;GO:0006796//phosphate-…
OS02G0212500	4.69667	0.616667	-2.92907	1.2371e-11	1.63845e-10	yes	-	-	-	-	-	-	-	-
OS02G0214400	0.106667	0.463333	2.11894	0.00327947	0.0122206	yes	-	Os02g0214400 protein; Putative pectate lyase; cDNA clone:J023148H12, full insert sequence [Source:UniProtKB/TrEMBL;Acc:Q6H8B0]	Metabolism	Carbohydrate metabolism	ko00040//Pentose and glucuronate interconversions	-	GO:0030570//pectate lyase activity;GO:0003824//catalytic activity;GO:0043167//ion binding;GO:0046872//metal ion binding;GO:0016837//carbon-oxygen lyase activity, acting on polysaccharides;GO:0005488//binding;GO:0043169//cation binding;GO:0016829//lyase activity;GO:0016835//carbon-oxygen lyase activity	GO:0044238//primary metabolic process;GO:0016052//carbohydrate catabolic process;GO:0045490//pectin catabolic process;GO:1901575//organic substance catabolic process;GO:0010393//galacturonan metabolic process;GO:0009056//catabolic process;GO:0005975//carbohydrate metabolic process;GO:0000272//polysaccharide catabolic process;GO:0008152//metabolic process;GO:0009057//macromolecule catabolic proces…
OS02G0215200	0.98	2	1.02915	0.00191876	0.00763739	yes	-	Histone deacetylase [Source:UniProtKB/TrEMBL;Acc:Q6YV04]	-	-	-	GO:0005623//cell;GO:0044464//cell part;GO:0043231//intracellular membrane-bounded organelle;GO:0043226//organelle;GO:0044424//intracellular part;GO:0043229//intracellular organelle;GO:0043227//membrane-bounded organelle;GO:0005634//nucleus;GO:0005622//intracellular	GO:0097372//NAD-dependent histone deacetylase activity (H3-K18 specific);GO:0003824//catalytic activity;GO:0032129//histone deacetylase activity (H3-K9 specific);GO:0016811//hydrolase activity, acting on carbon-nitrogen (but not peptide) bonds, in linear amides;GO:0004407//histone deacetylase activity;GO:0019213//deacetylase activity;GO:0033558//protein deacetylase activity;GO:0016787//hydrolase …	GO:2000112//regulation of cellular macromolecule biosynthetic process;GO:0016573//histone acetylation;GO:2000026//regulation of multicellular organismal development;GO:0016570//histone modification;GO:0032774//RNA biosynthetic process;GO:0006325//chromatin organization;GO:0031323//regulation of cellular metabolic process;GO:0044267//cellular protein metabolic process;GO:0006351//transcription, DN…
OS02G0215500	0.27	0.596667	1.14397	0.00233662	0.00908723	yes	-	Os02g0215500 protein; Putative uncharacterized protein B1307A11.7; Putative uncharacterized protein OJ1006_D05.35 [Source:UniProtKB/TrEMBL;Acc:Q6YV01]	-	-	-	GO:0044425//membrane part;GO:0031224//intrinsic component of membrane;GO:0016021//integral component of membrane;GO:0016020//membrane	GO:1901265//nucleoside phosphate binding;GO:0035639//purine ribonucleoside triphosphate binding;GO:0004674//protein serine/threonine kinase activity;GO:0001882//nucleoside binding;GO:0005515//protein binding;GO:0016772//transferase activity, transferring phosphorus-containing groups;GO:0004672//protein kinase activity;GO:0032559//adenyl ribonucleotide binding;GO:0043168//anion binding;GO:0032549/…	GO:0006468//protein phosphorylation;GO:0071704//organic substance metabolic process;GO:0043170//macromolecule metabolic process;GO:0006793//phosphorus metabolic process;GO:0044267//cellular protein metabolic process;GO:0044238//primary metabolic process;GO:0044237//cellular metabolic process;GO:0008152//metabolic process;GO:0006796//phosphate-containing compound metabolic process;GO:0009987//cell…
OS02G0215700	0.34	0.001	-8.40939	1.94324e-08	1.84576e-07	yes	-	Os02g0215700 protein; Putative uncharacterized protein B1307A11.10; Putative uncharacterized protein OJ1006_D05.38 [Source:UniProtKB/TrEMBL;Acc:Q6YUZ9]	-	-	-	-	GO:0032559//adenyl ribonucleotide binding;GO:0030554//adenyl nucleotide binding;GO:0016301//kinase activity;GO:0005524//ATP binding;GO:1901363//heterocyclic compound binding;GO:0004672//protein kinase activity;GO:0000166//nucleotide binding;GO:0032555//purine ribonucleotide binding;GO:0032550//purine ribonucleoside binding;GO:0097367//carbohydrate derivative binding;GO:0001882//nucleoside binding…	GO:0044238//primary metabolic process;GO:0036211//protein modification process;GO:0006796//phosphate-containing compound metabolic process;GO:0008152//metabolic process;GO:0016310//phosphorylation;GO:0043170//macromolecule metabolic process;GO:0019538//protein metabolic process;GO:0006464//cellular protein modification process;GO:0009987//cellular process;GO:0044267//cellular protein metabolic pr…
OS02G0215950	0.0766667	0.393333	2.35908	1.26421e-05	7.91687e-05	yes	-	-	-	-	-	-	-	-
OS02G0216000	0.11	0.46	2.06413	0.000317915	0.0015114	yes	-	Putative uncharacterized protein B1307A11.13 [Source:UniProtKB/TrEMBL;Acc:Q6YUZ6]	-	-	-	GO:0031224//intrinsic component of membrane;GO:0016020//membrane;GO:0016021//integral component of membrane;GO:0044425//membrane part	GO:0036094//small molecule binding;GO:0016301//kinase activity;GO:0032553//ribonucleotide binding;GO:0004672//protein kinase activity;GO:0005524//ATP binding;GO:0003824//catalytic activity;GO:0000166//nucleotide binding;GO:1901363//heterocyclic compound binding;GO:0005515//protein binding;GO:0032559//adenyl ribonucleotide binding;GO:0016740//transferase activity;GO:1901265//nucleoside phosphate b…	GO:0044238//primary metabolic process;GO:0006468//protein phosphorylation;GO:0006796//phosphate-containing compound metabolic process;GO:0044237//cellular metabolic process;GO:0006464//cellular protein modification process;GO:0044267//cellular protein metabolic process;GO:0036211//protein modification process;GO:0044260//cellular macromolecule metabolic process;GO:0016310//phosphorylation;GO:0009…
OS02G0216300	73.97	0.0666667	-10.1158	0	0	yes	-	-	-	-	-	-	-	-
OS02G0216500	13.76	0.001	-13.7482	3.08406e-111	1.05114e-108	yes	-	-	-	-	-	-	-	-
OS02G0216600	2.39	0.001	-11.2228	8.6839e-26	2.96604e-24	yes	-	-	-	-	-	-	-	-
OS02G0216700	4.84333	0.0166667	-8.18289	2.25556e-69	3.07504e-67	yes	-	-	-	-	-	-	-	-
OS02G0218700	3.77333	0.113333	-5.0572	1.66229e-32	7.78605e-31	yes	CYP74A3	Allene oxide synthase 3 [Source:UniProtKB/Swiss-Prot;Acc:Q6Z6L1]	Metabolism	Lipid metabolism	ko00592//alpha-Linolenic acid metabolism	GO:0005737//cytoplasm;GO:0009507//chloroplast;GO:0009570//chloroplast stroma;GO:0016020//membrane;GO:0031976//plastid thylakoid;GO:0009532//plastid stroma;GO:0034357//photosynthetic membrane;GO:0044434//chloroplast part;GO:0044464//cell part;GO:0044444//cytoplasmic part;GO:0043226//organelle;GO:0009941//chloroplast envelope;GO:0005622//intracellular;GO:0031975//envelope;GO:0009536//plastid;GO:000…	GO:1901363//heterocyclic compound binding;GO:0020037//heme binding;GO:0046906//tetrapyrrole binding;GO:0005506//iron ion binding;GO:0009055//electron carrier activity;GO:0047987//hydroperoxide dehydratase activity;GO:0097159//organic cyclic compound binding;GO:0016835//carbon-oxygen lyase activity;GO:0043167//ion binding;GO:0005488//binding;GO:0016829//lyase activity;GO:0003824//catalytic activit…	GO:0009719//response to endogenous stimulus;GO:0006950//response to stress;GO:0044237//cellular metabolic process;GO:0009987//cellular process;GO:0008610//lipid biosynthetic process;GO:0044763//single-organism cellular process;GO:0032787//monocarboxylic acid metabolic process;GO:0044281//small molecule metabolic process;GO:0044711//single-organism biosynthetic process;GO:0010033//response to orga…
OS02G0218750	1.24667	0.436667	-1.51347	0.000307899	0.00146815	yes	-	-	-	-	-	-	-	-
OS02G0221300	2.09667	4.54667	1.11671	1.54316e-13	2.42352e-12	yes	-	Putative uncharacterized protein [Source:UniProtKB/TrEMBL;Acc:B9F4B9]	-	-	-	-	GO:0032553//ribonucleotide binding;GO:0016818//hydrolase activity, acting on acid anhydrides, in phosphorus-containing anhydrides;GO:0016887//ATPase activity;GO:0016787//hydrolase activity;GO:1901265//nucleoside phosphate binding;GO:0000166//nucleotide binding;GO:0032559//adenyl ribonucleotide binding;GO:0043168//anion binding;GO:0004386//helicase activity;GO:0003824//catalytic activity;GO:007003…	-
OS02G0221900	0.41	1.38333	1.75445	1.49714e-06	1.08765e-05	yes	-	Os02g0221900 protein; cDNA clone:J033136E09, full insert sequence [Source:UniProtKB/TrEMBL;Acc:Q0E2P9]	-	-	-	-	GO:0046914//transition metal ion binding;GO:0043167//ion binding;GO:0046906//tetrapyrrole binding;GO:0004497//monooxygenase activity;GO:0005488//binding;GO:0043169//cation binding;GO:0016491//oxidoreductase activity;GO:0046872//metal ion binding;GO:0009055//electron carrier activity;GO:0020037//heme binding;GO:1901363//heterocyclic compound binding;GO:0005506//iron ion binding;GO:0097159//organic…	GO:0044699//single-organism process;GO:0008152//metabolic process;GO:0044710//single-organism metabolic process;GO:0055114//oxidation-reduction process
OS02G0222000	0.203333	0.633333	1.63912	0.0116099	0.0364164	yes	-	-	-	-	-	-	-	-
OS02G0222100	0.156667	3.01	4.26399	3.95629e-29	1.60852e-27	yes	-	-	-	-	-	-	-	-
OS02G0223200	0.001	1.07667	10.0724	2.16817e-09	2.29618e-08	yes	-	-	-	-	-	-	-	-
OS02G0223300	0.001	1.04	10.0224	5.87041e-10	6.65521e-09	yes	-	Putative uncharacterized protein P0758B01.27 [Source:UniProtKB/TrEMBL;Acc:Q6YVF5]	-	-	-	GO:0043231//intracellular membrane-bounded organelle;GO:0005634//nucleus;GO:0005622//intracellular;GO:0005623//cell;GO:0043226//organelle;GO:0044464//cell part;GO:0043227//membrane-bounded organelle;GO:0044424//intracellular part;GO:0043229//intracellular organelle	GO:0070566//adenylyltransferase activity;GO:0004652//polynucleotide adenylyltransferase activity;GO:0016779//nucleotidyltransferase activity;GO:0016772//transferase activity, transferring phosphorus-containing groups;GO:0003824//catalytic activity;GO:0016740//transferase activity	GO:0043631//RNA polyadenylation;GO:0090304//nucleic acid metabolic process;GO:0016070//RNA metabolic process;GO:0046483//heterocycle metabolic process;GO:0043170//macromolecule metabolic process;GO:0006807//nitrogen compound metabolic process;GO:0006396//RNA processing;GO:0034641//cellular nitrogen compound metabolic process;GO:0006725//cellular aromatic compound metabolic process;GO:0044260//cel…
OS02G0227100	24.6367	7.49667	-1.71649	8.68351e-27	3.15065e-25	yes	-	-	-	-	-	-	-	-
OS02G0230300	0.793333	4.31	2.44169	9.39781e-05	0.000499896	yes	-	-	-	-	-	-	-	-
OS02G0231600	3.26333	0.001	-11.6721	1.39631e-30	6.04525e-29	yes	-	-	-	-	-	-	-	-
OS02G0232900	3.77	7.82	1.0526	4.35111e-09	4.4594e-08	yes	NIP1-1	Aquaporin NIP1-1 [Source:UniProtKB/Swiss-Prot;Acc:Q40746]	-	-	-	GO:0031224//intrinsic component of membrane;GO:0044425//membrane part;GO:0016020//membrane;GO:0016021//integral component of membrane	GO:0005215//transporter activity	GO:0051179//localization;GO:0006810//transport;GO:0051234//establishment of localization
OS02G0233200	2.17	4.44667	1.03503	1.94079e-05	0.000117563	yes	BZR4	Protein BZR1 homolog 4 [Source:UniProtKB/Swiss-Prot;Acc:Q6EUF1]	-	-	-	-	GO:0003677//DNA binding;GO:0003676//nucleic acid binding;GO:0097159//organic cyclic compound binding;GO:0005488//binding;GO:1901363//heterocyclic compound binding	GO:0044700//single organism signaling;GO:0009742//brassinosteroid mediated signaling pathway;GO:0048545//response to steroid hormone;GO:0071383//cellular response to steroid hormone stimulus;GO:0046483//heterocycle metabolic process;GO:0032870//cellular response to hormone stimulus;GO:0060255//regulation of macromolecule metabolic process;GO:0071704//organic substance metabolic process;GO:0071495…
OS02G0233333	1.20667	3.04333	1.33463	0.0117147	0.0366949	yes	-	-	-	-	-	-	-	-
OS02G0233566	3.47333	1.10667	-1.6501	1.20984e-11	1.60367e-10	yes	-	-	-	-	-	-	-	-
OS02G0234200	7.50667	16.4967	1.13593	8.51507e-20	2.08249e-18	yes	-	Os02g0234200 protein; Putative NHL repeat-containing protein [Source:UniProtKB/TrEMBL;Acc:Q6EUK9]	-	-	-	-	GO:0005488//binding;GO:0005515//protein binding;GO:0003674//molecular_function	GO:0010467//gene expression;GO:0090304//nucleic acid metabolic process;GO:0032502//developmental process;GO:1901607//alpha-amino acid biosynthetic process;GO:0006082//organic acid metabolic process;GO:0052018//modulation by symbiont of RNA levels in host;GO:0009791//post-embryonic development;GO:0051817//modification of morphology or physiology of other organism involved in symbiotic interaction;…
OS02G0234400	0.166667	0.55	1.72247	0.0138442	0.0423872	yes	-	-	-	-	-	-	-	-
OS02G0236600	0.356667	1.75333	2.29745	6.56885e-08	5.82165e-07	yes	-	Class III peroxidase 27; Putative bacterial-induced peroxidase; cDNA, clone: J100054A05, full insert sequence [Source:UniProtKB/TrEMBL;Acc:Q6EUS1]	-	-	-	GO:0005576//extracellular region	GO:0046906//tetrapyrrole binding;GO:0097159//organic cyclic compound binding;GO:0016684//oxidoreductase activity, acting on peroxide as acceptor;GO:0005488//binding;GO:0003824//catalytic activity;GO:0004601//peroxidase activity;GO:1901363//heterocyclic compound binding;GO:0043167//ion binding;GO:0016491//oxidoreductase activity;GO:0046872//metal ion binding;GO:0016209//antioxidant activity;GO:004…	GO:0055114//oxidation-reduction process;GO:0006950//response to stress;GO:0050896//response to stimulus;GO:0006979//response to oxidative stress;GO:0008152//metabolic process;GO:0044710//single-organism metabolic process;GO:0044699//single-organism process
OS02G0242600	1109.93	4408.47	1.98981	5.11515e-87	1.06415e-84	yes	-	Glutelin [Source:UniProtKB/TrEMBL;Acc:Q6ESW6]	-	-	-	-	GO:0045735//nutrient reservoir activity	-
OS02G0244100	38.32	96.5433	1.33308	1.18239e-49	1.05519e-47	yes	-	Os02g0244100 protein; Putative uncharacterized protein P0503B05.32 [Source:UniProtKB/TrEMBL;Acc:Q6ESV2]	-	-	-	-	GO:0005488//binding;GO:0046914//transition metal ion binding;GO:0046872//metal ion binding;GO:0043167//ion binding;GO:0043169//cation binding;GO:0008270//zinc ion binding;GO:0005515//protein binding	-
OS02G0247800	3.84333	1.34667	-1.51297	2.27793e-15	4.08396e-14	yes	-	-	-	-	-	-	-	-
OS02G0250600	71.2033	28.4533	-1.32335	4.57767e-43	3.28097e-41	yes	-	-	-	-	-	-	-	-
OS02G0257200	26.0967	7.59667	-1.78043	2.79974e-32	1.30375e-30	yes	-	-	-	-	-	-	-	-
OS02G0257250	10.71	4.85333	-1.14191	1.91974e-09	2.04606e-08	yes	-	-	-	-	-	-	-	-
OS02G0265100	0.796667	0.133333	-2.57894	0.0002509	0.00122089	yes	-	-	-	-	-	-	-	-
OS02G0265200	1.15667	0.186667	-2.63144	7.63353e-08	6.71507e-07	yes	-	Os02g0265200 protein; Putative WRKY transcription factor; cDNA clone:J013074N21, full insert sequence [Source:UniProtKB/TrEMBL;Acc:Q6ETY2]	-	-	-	-	GO:0043565//sequence-specific DNA binding;GO:0097159//organic cyclic compound binding;GO:0001071//nucleic acid binding transcription factor activity;GO:0003700//sequence-specific DNA binding transcription factor activity;GO:0003677//DNA binding;GO:0003676//nucleic acid binding;GO:1901363//heterocyclic compound binding;GO:0005488//binding	GO:0006355//regulation of transcription, DNA-templated;GO:0051171//regulation of nitrogen compound metabolic process;GO:1903506//regulation of nucleic acid-templated transcription;GO:0010468//regulation of gene expression;GO:0019222//regulation of metabolic process;GO:0080090//regulation of primary metabolic process;GO:0010556//regulation of macromolecule biosynthetic process;GO:2000112//regulati…
OS02G0267200	1.42333	9.97	2.80832	1.55301e-35	8.23764e-34	yes	EXPA13	Expansin-A13 [Source:UniProtKB/Swiss-Prot;Acc:Q4PR52]	-	-	-	GO:0016020//membrane;GO:0005618//cell wall;GO:0030312//external encapsulating structure;GO:0044464//cell part;GO:0005576//extracellular region;GO:0005623//cell;GO:0071944//cell periphery	-	GO:0071669//plant-type cell wall organization or biogenesis;GO:0009987//cellular process;GO:0045229//external encapsulating structure organization;GO:0071554//cell wall organization or biogenesis;GO:0071555//cell wall organization;GO:0071840//cellular component organization or biogenesis;GO:0016043//cellular component organization;GO:0009664//plant-type cell wall organization
OS02G0267350	1.94333	14.33	2.88243	5.04609e-26	1.7501e-24	yes	-	-	-	-	-	-	-	-
OS02G0268300	6069.82	20490.2	1.75521	5.93845e-88	1.2435e-85	yes	GLUB4	Glutelin type-B 4 [Source:UniProtKB/Swiss-Prot;Acc:P14614]	-	-	-	GO:0019867//outer membrane;GO:0030313//cell envelope;GO:0044464//cell part;GO:0005623//cell;GO:0009279//cell outer membrane;GO:0071944//cell periphery;GO:0030312//external encapsulating structure;GO:0016020//membrane;GO:0031975//envelope;GO:0044462//external encapsulating structure part	GO:0045735//nutrient reservoir activity	GO:0006952//defense response;GO:0006950//response to stress;GO:0050896//response to stimulus
OS02G0270200	0.0333333	0.333333	3.32193	0.000206596	0.00102412	yes	-	Os02g0270200 protein [Source:UniProtKB/TrEMBL;Acc:Q0E256]	-	-	-	GO:0071944//cell periphery;GO:0030312//external encapsulating structure;GO:0005623//cell;GO:0044464//cell part;GO:0005618//cell wall	GO:0004175//endopeptidase activity;GO:0017171//serine hydrolase activity;GO:0042802//identical protein binding;GO:0016787//hydrolase activity;GO:0005515//protein binding;GO:0005488//binding;GO:0070011//peptidase activity, acting on L-amino acid peptides;GO:0004252//serine-type endopeptidase activity;GO:0008236//serine-type peptidase activity;GO:0008233//peptidase activity;GO:0003824//catalytic ac…	GO:0043170//macromolecule metabolic process;GO:0044092//negative regulation of molecular function;GO:0044238//primary metabolic process;GO:0019222//regulation of metabolic process;GO:0065007//biological regulation;GO:0009892//negative regulation of metabolic process;GO:0019538//protein metabolic process;GO:0050790//regulation of catalytic activity;GO:0071704//organic substance metabolic process;G…
OS02G0274600	1.2	0.52	-1.20645	0.00317646	0.0118845	yes	-	-	-	-	-	-	-	-
OS02G0275200	0.176667	0.54	1.61193	0.0025507	0.00980653	yes	-	Os02g0275200 protein; Putative galactoside 2-alpha-L-fucosyltransferase; cDNA clone:J023106B19, full insert sequence [Source:UniProtKB/TrEMBL;Acc:Q6K7S6]	-	-	-	GO:0016020//membrane	GO:0016758//transferase activity, transferring hexosyl groups;GO:0003824//catalytic activity;GO:0016740//transferase activity;GO:0016757//transferase activity, transferring glycosyl groups;GO:0008417//fucosyltransferase activity;GO:0031127//alpha-(1,2)-fucosyltransferase activity;GO:0008107//galactoside 2-alpha-L-fucosyltransferase activity	GO:0044085//cellular component biogenesis;GO:0009987//cellular process;GO:0071554//cell wall organization or biogenesis;GO:0071840//cellular component organization or biogenesis;GO:0042546//cell wall biogenesis
OS02G0276200	8.93667	2.98667	-1.5812	7.4087e-09	7.35088e-08	yes	-	Putative uncharacterized protein [Source:UniProtKB/TrEMBL;Acc:B9F4Z8]	-	-	-	-	GO:0003824//catalytic activity	GO:0008152//metabolic process
OS02G0278700	0.17	0.393333	1.21022	0.0144988	0.044126	yes	CPS1	Ent-copalyl diphosphate synthase 1, chloroplastic [Source:UniProtKB/Swiss-Prot;Acc:Q6ET36]	Metabolism	Metabolism of terpenoids and polyketides	ko00904//Diterpenoid biosynthesis	GO:0044444//cytoplasmic part;GO:0044424//intracellular part;GO:0043227//membrane-bounded organelle;GO:0009536//plastid;GO:0005622//intracellular;GO:0005623//cell;GO:0009507//chloroplast;GO:0044464//cell part;GO:0005737//cytoplasm;GO:0043229//intracellular organelle;GO:0043226//organelle;GO:0043231//intracellular membrane-bounded organelle	GO:0005488//binding;GO:0016872//intramolecular lyase activity;GO:0016829//lyase activity;GO:0016838//carbon-oxygen lyase activity, acting on phosphates;GO:0003824//catalytic activity;GO:0043167//ion binding;GO:0010333//terpene synthase activity;GO:0000287//magnesium ion binding;GO:0009905//ent-copalyl diphosphate synthase activity;GO:0016835//carbon-oxygen lyase activity;GO:0043169//cation bindin…	GO:0043436//oxoacid metabolic process;GO:0008610//lipid biosynthetic process;GO:0046394//carboxylic acid biosynthetic process;GO:1901576//organic substance biosynthetic process;GO:0016114//terpenoid biosynthetic process;GO:0044699//single-organism process;GO:0044763//single-organism cellular process;GO:0044238//primary metabolic process;GO:0009058//biosynthetic process;GO:0019752//carboxylic acid…
OS02G0279150	0.0333333	0.223333	2.74416	0.00588432	0.0203456	yes	-	-	-	-	-	-	-	-
OS02G0282000	0.03	0.136667	2.18763	0.0137736	0.0421993	yes	-	Os02g0282000 protein; Putative disease resistance protein I2 [Source:UniProtKB/TrEMBL;Acc:Q6K3C7]	-	-	-	-	GO:0017076//purine nucleotide binding;GO:0043168//anion binding;GO:0032553//ribonucleotide binding;GO:0001883//purine nucleoside binding;GO:0032549//ribonucleoside binding;GO:0043167//ion binding;GO:0032550//purine ribonucleoside binding;GO:0030554//adenyl nucleotide binding;GO:0097367//carbohydrate derivative binding;GO:0000166//nucleotide binding;GO:0005488//binding;GO:1901265//nucleoside phosp…	GO:0006952//defense response;GO:0006950//response to stress;GO:0050896//response to stimulus
OS02G0286500	0.606667	2.82333	2.21842	0.000152853	0.000776948	yes	-	-	-	-	-	-	-	-
OS02G0288100	0.97	2.89333	1.57668	1.00868e-09	1.11281e-08	yes	-	Pectinesterase [Source:UniProtKB/TrEMBL;Acc:Q6K8B0]	-	-	-	GO:0030312//external encapsulating structure;GO:0071944//cell periphery;GO:0005623//cell;GO:0005618//cell wall;GO:0044464//cell part	GO:0030234//enzyme regulator activity;GO:0004857//enzyme inhibitor activity;GO:0016787//hydrolase activity;GO:0098772//molecular function regulator;GO:0045330//aspartyl esterase activity;GO:0003824//catalytic activity;GO:0030599//pectinesterase activity;GO:0052689//carboxylic ester hydrolase activity;GO:0016788//hydrolase activity, acting on ester bonds	GO:0065009//regulation of molecular function;GO:0065007//biological regulation;GO:0044092//negative regulation of molecular function;GO:0071840//cellular component organization or biogenesis;GO:0042545//cell wall modification;GO:0050790//regulation of catalytic activity;GO:0045229//external encapsulating structure organization;GO:0050789//regulation of biological process;GO:0019222//regulation of…
OS02G0289300	0.123333	0.91	2.8833	0.00696078	0.0234972	yes	-	-	-	-	-	-	-	-
OS02G0293575	3.07	1.27667	-1.26586	0.00681715	0.023068	yes	-	-	-	-	-	-	-	-
OS02G0305700	30.9033	13.2733	-1.21923	3.69929e-20	9.29551e-19	yes	-	Putative uncharacterized protein P0543C11.17-1; cDNA clone:J013163I06, full insert sequence [Source:UniProtKB/TrEMBL;Acc:Q6K2Z4]	-	-	-	-	GO:0005488//binding	-
OS02G0306401	8.57333	17.55	1.03354	3.48652e-14	5.72239e-13	yes	-	Nicotianamine aminotransferase [Source:UniProtKB/TrEMBL;Acc:A9CM06]	-	-	-	-	GO:0008483//transaminase activity;GO:0003824//catalytic activity;GO:0016740//transferase activity;GO:0016769//transferase activity, transferring nitrogenous groups;GO:0097159//organic cyclic compound binding;GO:1901363//heterocyclic compound binding;GO:0043168//anion binding;GO:0005488//binding;GO:0043167//ion binding;GO:0030170//pyridoxal phosphate binding;GO:0048037//cofactor binding	GO:0006807//nitrogen compound metabolic process;GO:0006775//fat-soluble vitamin metabolic process;GO:0071704//organic substance metabolic process;GO:1901360//organic cyclic compound metabolic process;GO:0009058//biosynthetic process;GO:1901576//organic substance biosynthetic process;GO:0006082//organic acid metabolic process;GO:0042362//fat-soluble vitamin biosynthetic process;GO:0044710//single-…
OS02G0310200	0.956667	37.3933	5.28862	2.16951e-124	8.91113e-122	yes	-	-	-	-	-	-	-	-
OS02G0316800	0.06	0.83	3.79008	0.00149294	0.00610165	yes	-	-	-	-	-	-	-	-
OS02G0324400	3.28667	1.58667	-1.05063	0.000965831	0.00413018	yes	FOS1	Inactive protein FON2 SPARE1 [Source:UniProtKB/Swiss-Prot;Acc:Q6Z6T2]	-	-	-	-	-	GO:0044767//single-organism developmental process;GO:0009987//cellular process;GO:0044707//single-multicellular organism process;GO:0030154//cell differentiation;GO:0048869//cellular developmental process;GO:0044763//single-organism cellular process;GO:0044699//single-organism process;GO:0032501//multicellular organismal process;GO:0032502//developmental process;GO:0007275//multicellular organism…
OS02G0332450	4.43333	0.926667	-2.25827	9.12812e-31	3.98972e-29	yes	-	-	-	-	-	-	-	-
OS02G0451501	15.82	0.403333	-5.29363	3.79684e-55	3.84947e-53	yes	-	-	-	-	-	-	-	-
OS02G0454300	4.24667	2.00333	-1.08393	0.00137571	0.00567537	yes	-	-	-	-	-	-	-	-
OS02G0454500	0.246667	0.0233333	-3.4021	0.0163295	0.0487573	yes	-	Os02g0454500 protein; Putative wax synthase [Source:UniProtKB/TrEMBL;Acc:Q6K3V2]	-	-	-	-	GO:0016747//transferase activity, transferring acyl groups other than amino-acyl groups;GO:0016740//transferase activity;GO:0003824//catalytic activity;GO:0016746//transferase activity, transferring acyl groups;GO:0047196//long-chain-alcohol O-fatty-acyltransferase activity;GO:0008374//O-acyltransferase activity	-
OS02G0456100	57.0833	179.843	1.6556	1.06702e-93	2.65e-91	yes	-	-	-	-	-	-	GO:0045735//nutrient reservoir activity	-
OS02G0463500	21.4133	46.84	1.12923	1.72493e-26	6.14036e-25	yes	-	Putative carboxypeptidase C [Source:UniProtKB/TrEMBL;Acc:Q6K4Y0]	-	-	-	-	GO:0004185//serine-type carboxypeptidase activity;GO:0016787//hydrolase activity;GO:0070008//serine-type exopeptidase activity;GO:0008236//serine-type peptidase activity;GO:0070011//peptidase activity, acting on L-amino acid peptides;GO:0008233//peptidase activity;GO:0017171//serine hydrolase activity;GO:0008238//exopeptidase activity;GO:0003824//catalytic activity;GO:0004180//carboxypeptidase ac…	GO:0044238//primary metabolic process;GO:0008152//metabolic process;GO:0043170//macromolecule metabolic process;GO:0071704//organic substance metabolic process;GO:0019538//protein metabolic process;GO:0006508//proteolysis
OS02G0467300	0.126667	2.36333	4.22171	2.76767e-08	2.5844e-07	yes	-	-	-	-	-	-	-	-
OS02G0478050	0.706667	1.74667	1.3055	4.97271e-06	3.34486e-05	yes	-	-	-	-	-	-	-	-
OS02G0478700	20.1967	90.3533	2.16146	8.9828e-69	1.20415e-66	yes	-	40S ribosomal protein S27 [Source:UniProtKB/TrEMBL;Acc:Q6K5R5]	Genetic Information Processing	Translation	ko03010//Ribosome	GO:0043226//organelle;GO:0071944//cell periphery;GO:0044446//intracellular organelle part;GO:0043232//intracellular non-membrane-bounded organelle;GO:0022626//cytosolic ribosome;GO:0030312//external encapsulating structure;GO:0005886//plasma membrane;GO:0043227//membrane-bounded organelle;GO:0044422//organelle part;GO:0031981//nuclear lumen;GO:0005634//nucleus;GO:0043229//intracellular organelle;…	GO:0003735//structural constituent of ribosome;GO:0005198//structural molecule activity;GO:0043169//cation binding;GO:0043167//ion binding;GO:0046872//metal ion binding;GO:0005488//binding	GO:0019538//protein metabolic process;GO:0044238//primary metabolic process;GO:0071704//organic substance metabolic process;GO:0010467//gene expression;GO:0008152//metabolic process;GO:0044267//cellular protein metabolic process;GO:1901576//organic substance biosynthetic process;GO:0044237//cellular metabolic process;GO:0009987//cellular process;GO:0009059//macromolecule biosynthetic process;GO:0…
OS02G0479300	0.393333	0.903333	1.19951	0.00197933	0.00784629	yes	-	-	-	-	-	-	-	-
OS02G0482200	0.13	5.43	5.38437	1.49977e-19	3.60733e-18	yes	-	-	-	-	-	-	-	-
OS02G0484200	0.001	0.256667	8.00375	0.000856949	0.00371716	yes	-	Os02g0484200 protein; Putative quercetin 3-O-glucoside-6''-O-malonyltransferase; cDNA clone:J033148A21, full insert sequence [Source:UniProtKB/TrEMBL;Acc:Q6K6U4]	-	-	-	-	GO:0003824//catalytic activity;GO:0016740//transferase activity;GO:0016746//transferase activity, transferring acyl groups;GO:0016747//transferase activity, transferring acyl groups other than amino-acyl groups	-
OS02G0484950	1.16667	3.13	1.42377	0.0106665	0.0339258	yes	-	-	-	-	-	-	-	-
OS02G0487300	4.46667	32.4733	2.86198	1.72124e-88	3.62796e-86	yes	-	-	-	-	-	-	-	-
OS02G0492000	1.04667	2.13667	1.02956	0.000324748	0.00154183	yes	-	Os02g0492000 protein; Putative ankyrin-like protein; cDNA clone:002-117-A05, full insert sequence [Source:UniProtKB/TrEMBL;Acc:Q6K5P5]	-	-	-	-	GO:0005488//binding;GO:0005515//protein binding	-
OS02G0492500	0.346667	4.33333	3.64386	8.92376e-32	4.09598e-30	yes	-	-	-	-	-	-	-	-
OS02G0495400	1.07	2.39667	1.16342	9.06948e-06	5.81601e-05	yes	-	Putative uncharacterized protein [Source:UniProtKB/TrEMBL;Acc:B9EZR7]	-	-	-	-	GO:0005488//binding	-
OS02G0497600	0.913333	2.62667	1.52402	1.27034e-05	7.9506e-05	yes	-	-	-	-	-	-	-	-
OS02G0504000	0.2	0.001	-7.64386	0.00411587	0.0148949	yes	-	-	-	-	-	-	GO:0097159//organic cyclic compound binding;GO:0043167//ion binding;GO:0046872//metal ion binding;GO:0016705//oxidoreductase activity, acting on paired donors, with incorporation or reduction of molecular oxygen;GO:1901363//heterocyclic compound binding;GO:0016491//oxidoreductase activity;GO:0046906//tetrapyrrole binding;GO:0043169//cation binding;GO:0005506//iron ion binding;GO:0046914//transiti…	GO:0044699//single-organism process;GO:0008152//metabolic process;GO:0055114//oxidation-reduction process;GO:0044710//single-organism metabolic process
OS02G0504050	0.0533333	1.29	4.59619	6.03886e-13	9.04925e-12	yes	-	-	-	-	-	-	-	-
OS02G0507600	0.413333	1.22667	1.56937	0.000780387	0.00341418	yes	-	-	-	-	-	-	-	-
OS02G0508100	35.7667	483.683	3.75738	3.95415e-197	3.95884e-194	yes	-	-	-	-	-	-	-	-
OS02G0508500	0.001	5.82667	12.5085	3.02722e-128	1.31062e-125	yes	-	cDNA clone:J013074B07, full insert sequence [Source:UniProtKB/TrEMBL;Acc:B7ECA1]	-	-	-	-	GO:0005488//binding;GO:0046872//metal ion binding;GO:0097159//organic cyclic compound binding;GO:0043167//ion binding;GO:0008270//zinc ion binding;GO:0046914//transition metal ion binding;GO:0003676//nucleic acid binding;GO:0043169//cation binding;GO:1901363//heterocyclic compound binding	-
OS02G0509500	29.4033	78.39	1.41469	3.65006e-23	1.08782e-21	yes	-	-	-	-	-	-	-	-
OS02G0509600	1.20667	2.71	1.16727	0.00109923	0.00464422	yes	-	Os02g0509600 protein; Putative uncharacterized protein OSJNBa0052M16.34; cDNA clone:002-175-E10, full insert sequence [Source:UniProtKB/TrEMBL;Acc:Q6K2F2]	-	-	-	GO:0044444//cytoplasmic part;GO:0005737//cytoplasm;GO:0044422//organelle part;GO:0043229//intracellular organelle;GO:0043231//intracellular membrane-bounded organelle;GO:0012505//endomembrane system;GO:0005768//endosome;GO:0098791//Golgi subcompartment;GO:0044431//Golgi apparatus part;GO:0005623//cell;GO:0044424//intracellular part;GO:0043226//organelle;GO:0044446//intracellular organelle part;GO…	GO:0005515//protein binding;GO:0005488//binding	GO:0008150//biological_process
OS02G0510200	77.12	166.78	1.11277	3.89174e-24	1.22401e-22	yes	-	-	-	-	-	-	-	-
OS02G0511600	0.0633333	0.76	3.58496	0.00388016	0.0141607	yes	-	-	-	-	-	-	-	-
OS02G0511800	1.00333	10.2467	3.35228	1.92328e-52	1.83935e-50	yes	-	-	Genetic Information Processing	Translation	ko03008//Ribosome biogenesis in eukaryotes	-	-	-
OS02G0514326	10.74	1.08333	-3.30944	9.81275e-85	1.86024e-82	yes	-	-	-	-	-	-	-	-
OS02G0514500	109.16	10.8733	-3.32758	2.97698e-166	1.94646e-163	yes	-	Glycerophosphoryl diester phosphodisterase [Source:UniProtKB/TrEMBL;Acc:Q2V8D7]	-	-	-	-	GO:0008081//phosphoric diester hydrolase activity;GO:0016787//hydrolase activity;GO:0016788//hydrolase activity, acting on ester bonds;GO:0008889//glycerophosphodiester phosphodiesterase activity;GO:0042578//phosphoric ester hydrolase activity;GO:0003824//catalytic activity	GO:0044262//cellular carbohydrate metabolic process;GO:0044763//single-organism cellular process;GO:0044699//single-organism process;GO:0008152//metabolic process;GO:0009987//cellular process;GO:0006071//glycerol metabolic process;GO:0006629//lipid metabolic process;GO:0044237//cellular metabolic process;GO:0044238//primary metabolic process;GO:0044710//single-organism metabolic process;GO:000597…
OS02G0517900	0.23	0.03	-2.9386	0.00200074	0.00791943	yes	-	-	-	-	-	-	-	-
OS02G0518400	1.54333	0.45	-1.77805	1.55461e-06	1.12608e-05	yes	-	-	-	-	-	-	-	-
OS02G0519700	1.61	3.25	1.01338	0.0121	0.0377173	yes	-	-	-	-	-	-	-	-
OS02G0520100	0.45	1.84667	2.03693	9.64155e-07	7.21382e-06	yes	-	MutT-like protein; Os02g0520100 protein; cDNA clone:J023132J05, full insert sequence [Source:UniProtKB/TrEMBL;Acc:Q6H4N6]	-	-	-	GO:0005622//intracellular;GO:0043229//intracellular organelle;GO:0005739//mitochondrion;GO:0044464//cell part;GO:0044424//intracellular part;GO:0044444//cytoplasmic part;GO:0005737//cytoplasm;GO:0005623//cell;GO:0043231//intracellular membrane-bounded organelle;GO:0043227//membrane-bounded organelle;GO:0043226//organelle	GO:0016817//hydrolase activity, acting on acid anhydrides;GO:0016818//hydrolase activity, acting on acid anhydrides, in phosphorus-containing anhydrides;GO:0016462//pyrophosphatase activity;GO:0016787//hydrolase activity;GO:0003824//catalytic activity;GO:0034432//bis(5'-adenosyl)-pentaphosphatase activity;GO:0004551//nucleotide diphosphatase activity	-
OS02G0521432	1.08333	0.48	-1.17437	0.0115382	0.0362127	yes	-	-	-	-	-	-	-	-
OS02G0524800	0.966667	2.55333	1.40129	1.48374e-06	1.07865e-05	yes	-	-	-	-	-	-	-	-
OS02G0527200	4.73333	1.30667	-1.85697	8.75146e-08	7.63145e-07	yes	-	Os02g0527200 protein; Putative uncharacterized protein P0458B05.21; Putative uncharacterized protein P0475F05.1; cDNA clone:001-005-A09, full insert sequence [Source:UniProtKB/TrEMBL;Acc:Q6H6Q9]	-	-	-	-	-	GO:0006914//autophagy;GO:0008152//metabolic process;GO:0044237//cellular metabolic process;GO:0009987//cellular process;GO:0044248//cellular catabolic process;GO:0009056//catabolic process
OS02G0527600	0.983333	2.39	1.28126	7.69286e-09	7.61632e-08	yes	-	Putative CTR1-like protein kinase [Source:UniProtKB/TrEMBL;Acc:Q6H6Q5]	-	-	-	-	GO:0000166//nucleotide binding;GO:0032555//purine ribonucleotide binding;GO:0017076//purine nucleotide binding;GO:1901265//nucleoside phosphate binding;GO:0005524//ATP binding;GO:0005488//binding;GO:1901363//heterocyclic compound binding;GO:0001883//purine nucleoside binding;GO:0032553//ribonucleotide binding;GO:0016772//transferase activity, transferring phosphorus-containing groups;GO:0032549//…	GO:0016310//phosphorylation;GO:0006468//protein phosphorylation;GO:0019538//protein metabolic process;GO:0043170//macromolecule metabolic process;GO:0006464//cellular protein modification process;GO:0044238//primary metabolic process;GO:0044260//cellular macromolecule metabolic process;GO:0043412//macromolecule modification;GO:0036211//protein modification process;GO:0009987//cellular process;GO:…
OS02G0528900	0.306667	0.906667	1.5639	7.92473e-07	5.99651e-06	yes	-	-	-	-	-	-	GO:0032553//ribonucleotide binding;GO:0036094//small molecule binding;GO:0032555//purine ribonucleotide binding;GO:0016787//hydrolase activity;GO:0032550//purine ribonucleoside binding;GO:0035639//purine ribonucleoside triphosphate binding;GO:0005488//binding;GO:0097159//organic cyclic compound binding;GO:0043168//anion binding;GO:0016887//ATPase activity;GO:0097367//carbohydrate derivative bindi…	-
OS02G0530100	13.5233	32.16	1.24982	1.0558e-11	1.40999e-10	yes	-	Copper chaperone homolog CCH [Source:UniProtKB/TrEMBL;Acc:Q6H759]	-	-	-	GO:0031224//intrinsic component of membrane;GO:0044425//membrane part;GO:0016021//integral component of membrane;GO:0016020//membrane	GO:0022832//voltage-gated channel activity;GO:0022891//substrate-specific transmembrane transporter activity;GO:0005216//ion channel activity;GO:0043167//ion binding;GO:0022838//substrate-specific channel activity;GO:0005215//transporter activity;GO:0043169//cation binding;GO:0022857//transmembrane transporter activity;GO:0015267//channel activity;GO:0015075//ion transmembrane transporter activit…	GO:0065007//biological regulation;GO:1902578//single-organism localization;GO:0009987//cellular process;GO:0006811//ion transport;GO:0030001//metal ion transport;GO:0044699//single-organism process;GO:0006812//cation transport;GO:0048878//chemical homeostasis;GO:0044763//single-organism cellular process;GO:0065008//regulation of biological quality;GO:0019725//cellular homeostasis;GO:0051234//esta…
OS02G0530300	94.86	37.7067	-1.33098	8.29083e-36	4.43442e-34	yes	SAP5	Zinc finger A20 and AN1 domain-containing stress-associated protein 5 [Source:UniProtKB/Swiss-Prot;Acc:Q6H754]	-	-	-	-	GO:0043169//cation binding;GO:1901363//heterocyclic compound binding;GO:0003677//DNA binding;GO:0005488//binding;GO:0003676//nucleic acid binding;GO:0008270//zinc ion binding;GO:0046914//transition metal ion binding;GO:0043167//ion binding;GO:0097159//organic cyclic compound binding;GO:0046872//metal ion binding	-
OS02G0531600	0.03	0.706667	4.558	5.0544e-06	3.39482e-05	yes	-	Os02g0531600 protein; Putative Cen-like protein; cDNA, clone: J100010A16, full insert sequence [Source:UniProtKB/TrEMBL;Acc:Q6ESF8]	-	-	-	GO:0005622//intracellular;GO:0044424//intracellular part;GO:0044464//cell part;GO:0043231//intracellular membrane-bounded organelle;GO:0005773//vacuole;GO:0043227//membrane-bounded organelle;GO:0044444//cytoplasmic part;GO:0005623//cell;GO:0043226//organelle;GO:0005886//plasma membrane;GO:0031982//vesicle;GO:0043229//intracellular organelle;GO:0016020//membrane;GO:0005737//cytoplasm;GO:0071944//c…	GO:0003712//transcription cofactor activity;GO:0005488//binding;GO:0043168//anion binding;GO:0043167//ion binding;GO:0000989//transcription factor binding transcription factor activity;GO:0008429//phosphatidylethanolamine binding;GO:0008289//lipid binding;GO:0005543//phospholipid binding;GO:0000988//protein binding transcription factor activity	GO:0009744//response to sucrose;GO:0007034//vacuolar transport;GO:0051239//regulation of multicellular organismal process;GO:0090344//negative regulation of cell aging;GO:0044767//single-organism developmental process;GO:0061458//reproductive system development;GO:0045184//establishment of protein localization;GO:0072594//establishment of protein localization to organelle;GO:0016482//cytoplasmic …
OS02G0533300	0.313333	1.01333	1.69334	0.0083769	0.0274922	yes	-	Os02g0533300 protein; Putative nectarin III; cDNA, clone: J065137F18, full insert sequence [Source:UniProtKB/TrEMBL;Acc:Q6EPY7]	Metabolism	Energy metabolism	ko00910//Nitrogen metabolism	-	GO:0016836//hydro-lyase activity;GO:0043169//cation binding;GO:0016829//lyase activity;GO:0046914//transition metal ion binding;GO:0005488//binding;GO:0008270//zinc ion binding;GO:0004089//carbonate dehydratase activity;GO:0046872//metal ion binding;GO:0003824//catalytic activity;GO:0016835//carbon-oxygen lyase activity;GO:0043167//ion binding	GO:0044281//small molecule metabolic process;GO:0044699//single-organism process;GO:0008152//metabolic process;GO:0006730//one-carbon metabolic process;GO:0044710//single-organism metabolic process;GO:0044237//cellular metabolic process;GO:0009987//cellular process;GO:0044763//single-organism cellular process
OS02G0536601	3.72333	0.001	-11.8624	1.06564e-26	3.84471e-25	yes	-	-	-	-	-	-	-	-
OS02G0537400	1.64667	8.26	2.32659	7.49331e-35	3.84729e-33	yes	-	Os02g0537400 protein [Source:UniProtKB/TrEMBL;Acc:Q0E0M6]	-	-	-	-	GO:0032555//purine ribonucleotide binding;GO:0097159//organic cyclic compound binding;GO:0017076//purine nucleotide binding;GO:1901363//heterocyclic compound binding;GO:0032553//ribonucleotide binding;GO:0032559//adenyl ribonucleotide binding;GO:0016817//hydrolase activity, acting on acid anhydrides;GO:0016462//pyrophosphatase activity;GO:0043168//anion binding;GO:0001883//purine nucleoside bindi…	-
OS02G0537450	0.42	2.56667	2.61143	3.18601e-08	2.94075e-07	yes	-	-	-	-	-	-	-	-
OS02G0539900	0.42	1.36333	1.69868	6.95968e-06	4.53938e-05	yes	-	Os02g0539900 protein; Rab11 binding protein-like [Source:UniProtKB/TrEMBL;Acc:Q6ER76]	-	-	-	-	GO:0005515//protein binding;GO:0005488//binding	GO:0009617//response to bacterium;GO:0006950//response to stress;GO:0050829//defense response to Gram-negative bacterium;GO:0009605//response to external stimulus;GO:0051707//response to other organism;GO:0051704//multi-organism process;GO:0050896//response to stimulus;GO:0042742//defense response to bacterium;GO:0098542//defense response to other organism;GO:0009607//response to biotic stimulus;…
OS02G0540000	0.001	0.266667	8.05889	0.000353727	0.00166315	yes	-	-	-	-	-	-	-	-
OS02G0545000	1.63333	6.53	1.99926	2.76979e-08	2.58562e-07	yes	-	Os02g0545000 protein [Source:UniProtKB/TrEMBL;Acc:Q0E0J7]	-	-	-	GO:0005623//cell;GO:0044424//intracellular part;GO:0005777//peroxisome;GO:0043226//organelle;GO:0043231//intracellular membrane-bounded organelle;GO:0044444//cytoplasmic part;GO:0005737//cytoplasm;GO:0005622//intracellular;GO:0043227//membrane-bounded organelle;GO:0044464//cell part;GO:0043229//intracellular organelle;GO:0042579//microbody	GO:0031267//small GTPase binding;GO:0019899//enzyme binding;GO:0017016//Ras GTPase binding;GO:0017137//Rab GTPase binding;GO:0051020//GTPase binding;GO:0005515//protein binding;GO:0005488//binding;GO:0030742//GTP-dependent protein binding	GO:0044767//single-organism developmental process;GO:0032501//multicellular organismal process;GO:0048869//cellular developmental process;GO:0048764//trichoblast maturation;GO:0044707//single-multicellular organism process;GO:0009987//cellular process;GO:0048856//anatomical structure development;GO:0007275//multicellular organismal development;GO:0048767//root hair elongation;GO:0010054//trichobl…
OS02G0548900	0.0866667	5.28333	5.92983	4.70448e-49	4.08461e-47	yes	-	-	-	-	-	-	-	-
OS02G0552100	2.15333	0.586667	-1.87596	7.07428e-15	1.22379e-13	yes	-	Os02g0552100 protein; Putative pentatricopeptide (PPR) repeat-containing protein; cDNA clone:J013170L14, full insert sequence [Source:UniProtKB/TrEMBL;Acc:Q6ZI32]	-	-	-	-	GO:0005488//binding;GO:0005515//protein binding	-
OS02G0562600	0.49	0.18	-1.44478	0.00119964	0.00502538	yes	-	cDNA clone:J023080H22, full insert sequence [Source:UniProtKB/TrEMBL;Acc:B7F6U9]	-	-	-	GO:0016021//integral component of membrane;GO:0031224//intrinsic component of membrane;GO:0016020//membrane;GO:0044425//membrane part	-	GO:0006950//response to stress;GO:0050896//response to stimulus;GO:0006952//defense response
OS02G0569400	1.96333	0.803333	-1.28923	0.000467252	0.00213732	yes	CYP76M8	Oryzalexin D synthase [Source:UniProtKB/Swiss-Prot;Acc:Q6YTF1]	Metabolism	Metabolism of terpenoids and polyketides	ko00904//Diterpenoid biosynthesis	GO:0016020//membrane;GO:0031224//intrinsic component of membrane;GO:0044425//membrane part;GO:0016021//integral component of membrane	GO:0046906//tetrapyrrole binding;GO:0043169//cation binding;GO:0016491//oxidoreductase activity;GO:0004497//monooxygenase activity;GO:0009055//electron carrier activity;GO:0043167//ion binding;GO:0046914//transition metal ion binding;GO:0005488//binding;GO:0020037//heme binding;GO:1901363//heterocyclic compound binding;GO:0016709//oxidoreductase activity, acting on paired donors, with incorporati…	GO:0009403//toxin biosynthetic process;GO:0055114//oxidation-reduction process;GO:0006720//isoprenoid metabolic process;GO:0044237//cellular metabolic process;GO:0016102//diterpenoid biosynthetic process;GO:0044711//single-organism biosynthetic process;GO:0016114//terpenoid biosynthetic process;GO:0006629//lipid metabolic process;GO:0044710//single-organism metabolic process;GO:0044550//secondary…
OS02G0569900	1.67333	0.68	-1.29912	0.00227585	0.00887893	yes	-	Os02g0569900 protein; Putative Cyt-P450 monooxygenase; cDNA clone:001-204-H06, full insert sequence [Source:UniProtKB/TrEMBL;Acc:Q6YTE2]	Metabolism	Metabolism of terpenoids and polyketides	ko00904//Diterpenoid biosynthesis	-	GO:0003824//catalytic activity;GO:0046872//metal ion binding;GO:0005488//binding;GO:0043169//cation binding;GO:0016491//oxidoreductase activity;GO:0009055//electron carrier activity;GO:1901363//heterocyclic compound binding;GO:0097159//organic cyclic compound binding;GO:0016705//oxidoreductase activity, acting on paired donors, with incorporation or reduction of molecular oxygen;GO:0005506//iron …	GO:0055114//oxidation-reduction process;GO:0044710//single-organism metabolic process;GO:0008152//metabolic process;GO:0044699//single-organism process
OS02G0570300	0.0666667	0.473333	2.82782	0.00111674	0.0047126	yes	-	-	-	-	-	-	-	-
OS02G0570500	1.62333	0.396667	-2.03296	6.85981e-06	4.47515e-05	yes	CYP71Z6	Ent-isokaurene C2-hydroxylase [Source:UniProtKB/Swiss-Prot;Acc:A3A871]	Metabolism	Metabolism of terpenoids and polyketides	ko00904//Diterpenoid biosynthesis	GO:0044425//membrane part;GO:0016020//membrane;GO:0031224//intrinsic component of membrane;GO:0016021//integral component of membrane	GO:0046914//transition metal ion binding;GO:0046906//tetrapyrrole binding;GO:0016491//oxidoreductase activity;GO:0016709//oxidoreductase activity, acting on paired donors, with incorporation or reduction of molecular oxygen, NAD(P)H as one donor, and incorporation of one atom of oxygen;GO:0020037//heme binding;GO:0046872//metal ion binding;GO:0005506//iron ion binding;GO:0004497//monooxygenase ac…	GO:0098542//defense response to other organism;GO:1901576//organic substance biosynthetic process;GO:0044710//single-organism metabolic process;GO:0006629//lipid metabolic process;GO:0055114//oxidation-reduction process;GO:0016101//diterpenoid metabolic process;GO:0044255//cellular lipid metabolic process;GO:0044238//primary metabolic process;GO:0044237//cellular metabolic process;GO:0006720//iso…
OS02G0570600	1.87	0.463333	-2.01292	1.26431e-07	1.07757e-06	yes	-	-	-	-	-	-	-	-
[truncated: 4,627 more rows]
