# Supplementary material for: High-resolution QTL mapping for grain appearance traits and co-localization of chalkiness-associated differentially expressed candidate genes in rice
Source: Rice (N Y). 2016 Sep 22;9:48. doi: 10.1186/s12284-016-0121-6 (PMC5033801; doi:10.1186/s12284-016-0121-6)
Supplement: Additional file 3: — Table S5. Annotated function of differentially expressed genes identified between RIL segregant pools. (XLSX 170 kb) [file 12284_2016_121_MOESM3_ESM.xlsx]

## Sheet: Pool_K-vs-Pool_C.genes.filter.a
Table S5. Annotated function of differentially expressed genes identified between RIL segregant pools.
Gene ID	H-Pool_fpkm	L-Pool_fpkm	log2(FC)	Pvalue	FDR	significant	Symbol	Description	KEGG_A_class	KEGG_B_class	Pathway	GO Component	GO Function	GO Process
OS01G0104900	10.6167	4.71	-1.17253	1.63654e-07	1.19367e-05	yes	-	Hsr201-like [Source:UniProtKB/TrEMBL;Acc:Q657X9]	-	-	-	-	GO:0003824//catalytic activity;GO:0016746//transferase activity, transferring acyl groups;GO:0016747//transferase activity, transferring acyl groups other than amino-acyl groups;GO:0016740//transferase activity	-
OS01G0106300	7.1	3.05667	-1.21586	1.38257e-05	0.000475221	yes	-	Os01g0106300 protein; Putative isoflavone reductase; Uncharacterized protein; cDNA clone:001-038-D01, full insert sequence; cDNA clone:001-207-E04, full insert sequence; cDNA clone:006-302-G05, full insert sequence; cDNA clone:006-303-C06, full insert sequence; cDNA clone:006-307-H12, full insert sequence; cDNA clone:J013045H04, full insert sequence [Source:UniProtKB/TrEMBL;Acc:Q9FTN6]	-	-	-	GO:0005886//plasma membrane;GO:0071944//cell periphery;GO:0005623//cell;GO:0044464//cell part;GO:0016020//membrane	-	GO:0006950//response to stress;GO:0010035//response to inorganic substance;GO:0006979//response to oxidative stress;GO:0046686//response to cadmium ion;GO:0010038//response to metal ion;GO:0050896//response to stimulus;GO:0042221//response to chemical
OS01G0111600	76.89	29.6833	-1.37314	4.60958e-23	3.197e-20	yes	-	Os01g0111600 protein; Putative SP2G; cDNA clone:002-169-A04, full insert sequence [Source:UniProtKB/TrEMBL;Acc:Q9ASJ1]	-	-	-	GO:0005623//cell;GO:0044424//intracellular part;GO:0044464//cell part;GO:0043229//intracellular organelle;GO:0005634//nucleus;GO:0043226//organelle;GO:0043227//membrane-bounded organelle;GO:0043231//intracellular membrane-bounded organelle;GO:0005622//intracellular	GO:0003712//transcription cofactor activity;GO:0000989//transcription factor binding transcription factor activity;GO:0000988//protein binding transcription factor activity	GO:0042221//response to chemical;GO:0065007//biological regulation;GO:0048582//positive regulation of post-embryonic development;GO:0009737//response to abscisic acid;GO:0048518//positive regulation of biological process;GO:0048581//negative regulation of post-embryonic development;GO:2000026//regulation of multicellular organismal development;GO:0050789//regulation of biological process;GO:00485…
OS01G0117650	1.09667	0.0833333	-3.71809	1.30997e-06	6.78012e-05	yes	-	-	-	-	-	-	-	-
OS01G0124100	2.54	0.68	-1.90122	2.28249e-06	0.000108168	yes	-	Os01g0124100 protein; cDNA clone:001-102-D05, full insert sequence [Source:UniProtKB/TrEMBL;Acc:Q0JR27]	-	-	-	GO:0005576//extracellular region	GO:0098772//molecular function regulator;GO:0004867//serine-type endopeptidase inhibitor activity;GO:0030234//enzyme regulator activity;GO:0061134//peptidase regulator activity;GO:0004857//enzyme inhibitor activity;GO:0004866//endopeptidase inhibitor activity;GO:0061135//endopeptidase regulator activity;GO:0030414//peptidase inhibitor activity	GO:0050790//regulation of catalytic activity;GO:0051248//negative regulation of protein metabolic process;GO:0032269//negative regulation of cellular protein metabolic process;GO:0031323//regulation of cellular metabolic process;GO:0065007//biological regulation;GO:0051346//negative regulation of hydrolase activity;GO:0060255//regulation of macromolecule metabolic process;GO:0019222//regulation o…
OS01G0124401	948.12	346.987	-1.45019	3.20153e-40	8.32664e-37	yes	RBBI3.3	Bowman-Birk type bran trypsin inhibitor [Source:UniProtKB/Swiss-Prot;Acc:Q0JR25]	-	-	-	GO:0005576//extracellular region	GO:0098772//molecular function regulator;GO:0061135//endopeptidase regulator activity;GO:0030414//peptidase inhibitor activity;GO:0004867//serine-type endopeptidase inhibitor activity;GO:0004866//endopeptidase inhibitor activity;GO:0004857//enzyme inhibitor activity;GO:0061134//peptidase regulator activity;GO:0030234//enzyme regulator activity	-
OS01G0124700	20.7867	7.90667	-1.39452	4.95487e-12	1.05919e-09	yes	-	-	-	-	-	-	-	-
OS01G0127600	42.0333	7.16333	-2.55283	1.66213e-50	8.64586e-47	yes	-	Os01g0127600 protein; Putative Bowman Birk trypsin inhibitor; Uncharacterized protein; cDNA clone:001-125-D07, full insert sequence; cDNA clone:J033085I16, full insert sequence [Source:UniProtKB/TrEMBL;Acc:Q9FTR9]	-	-	-	GO:0005576//extracellular region	GO:0030234//enzyme regulator activity;GO:0004867//serine-type endopeptidase inhibitor activity;GO:0061135//endopeptidase regulator activity;GO:0098772//molecular function regulator;GO:0004866//endopeptidase inhibitor activity;GO:0030414//peptidase inhibitor activity;GO:0061134//peptidase regulator activity;GO:0004857//enzyme inhibitor activity	GO:0080090//regulation of primary metabolic process;GO:0032268//regulation of cellular protein metabolic process;GO:0051248//negative regulation of protein metabolic process;GO:0050790//regulation of catalytic activity;GO:0065009//regulation of molecular function;GO:0048519//negative regulation of biological process;GO:0010605//negative regulation of macromolecule metabolic process;GO:0051346//ne…
OS01G0136000	10.8667	4.11667	-1.40036	4.91215e-07	3.06616e-05	yes	HSP16.9C	16.9 kDa class I heat shock protein 3 [Source:UniProtKB/Swiss-Prot;Acc:Q943E7]	Genetic Information Processing	Folding, sorting and degradation	ko04141//Protein processing in endoplasmic reticulum	GO:0044464//cell part;GO:0005622//intracellular;GO:0005623//cell;GO:0005737//cytoplasm;GO:0044424//intracellular part	-	GO:0009628//response to abiotic stimulus;GO:0006950//response to stress;GO:0050896//response to stimulus;GO:0009266//response to temperature stimulus;GO:0009408//response to heat
OS01G0139600	2.54	0.95	-1.41883	0.00324494	0.0376345	yes	-	Os01g0139600 protein; cDNA clone:J033011L13, full insert sequence [Source:UniProtKB/TrEMBL;Acc:Q0JQT7]	-	-	-	GO:0005886//plasma membrane;GO:0044464//cell part;GO:0016020//membrane;GO:0071944//cell periphery;GO:0005623//cell	GO:0003824//catalytic activity	GO:0050896//response to stimulus;GO:0006950//response to stress;GO:0008152//metabolic process
OS01G0139700	9.16667	2.71667	-1.75456	8.8506e-07	4.96812e-05	yes	-	-	-	-	-	-	-	-
OS01G0139900	1.46667	0.183333	-3	0.000981448	0.0150966	yes	-	-	-	-	-	-	-	-
OS01G0153150	0.45	0.156667	-1.52223	0.0015535	0.0215843	yes	-	-	-	-	-	-	-	-
OS01G0159600	69.05	17.8	-1.95576	4.97356e-30	5.54374e-27	yes	-	-	-	-	-	-	-	-
OS01G0166500	7.56667	3.68667	-1.03734	2.54127e-05	0.000786835	yes	-	-	-	-	-	-	-	-
OS01G0184050	10.5167	2.55667	-2.04034	1.82844e-12	4.1352e-10	yes	-	-	-	-	-	-	-	-
OS01G0184100	9.99	3.80333	-1.39322	4.54996e-07	2.88041e-05	yes	HSP18.0	18.0 kDa class II heat shock protein [Source:UniProtKB/Swiss-Prot;Acc:Q5VRY1]	Genetic Information Processing	Folding, sorting and degradation	ko04141//Protein processing in endoplasmic reticulum	GO:0005622//intracellular;GO:0005623//cell;GO:0005737//cytoplasm;GO:0044464//cell part;GO:0044424//intracellular part	-	GO:0009266//response to temperature stimulus;GO:0009628//response to abiotic stimulus;GO:0006950//response to stress;GO:0050896//response to stimulus;GO:0009408//response to heat
OS01G0207500	0.89	0.37	-1.26628	0.00200645	0.0263115	yes	-	-	-	-	-	-	-	-
OS01G0225550	41.6533	10.83	-1.9434	6.47555e-40	1.55463e-36	yes	-	-	-	-	-	-	-	-
OS01G0225600	80.7233	21.3567	-1.9183	1.64932e-36	3.21721e-33	yes	-	Os01g0225600 protein; Putative late embryogenesis-abundant protein; Uncharacterized protein [Source:UniProtKB/TrEMBL;Acc:Q9AWZ5]	-	-	-	GO:0044464//cell part;GO:0005623//cell;GO:0016020//membrane;GO:0071944//cell periphery;GO:0005886//plasma membrane	-	GO:0009415//response to water;GO:0009607//response to biotic stimulus;GO:1901700//response to oxygen-containing compound;GO:0050832//defense response to fungus;GO:0009314//response to radiation;GO:0006950//response to stress;GO:0009628//response to abiotic stimulus;GO:0001101//response to acid chemical;GO:0009611//response to wounding;GO:0042221//response to chemical;GO:0050896//response to stimu…
OS01G0227700	0.0933333	0.756667	3.01919	0.000170537	0.00376141	yes	-	cDNA, clone: J075083L18, full insert sequence [Source:UniProtKB/TrEMBL;Acc:B7F956]	-	-	-	-	GO:0020037//heme binding;GO:0003824//catalytic activity;GO:0004497//monooxygenase activity;GO:0016491//oxidoreductase activity;GO:0009055//electron carrier activity;GO:0043169//cation binding;GO:0005488//binding;GO:0005506//iron ion binding;GO:0016705//oxidoreductase activity, acting on paired donors, with incorporation or reduction of molecular oxygen;GO:0097159//organic cyclic compound binding;…	GO:0055114//oxidation-reduction process;GO:0008152//metabolic process;GO:0044710//single-organism metabolic process;GO:0044699//single-organism process
OS01G0264600	0.71	0.2	-1.82782	0.000128897	0.00302245	yes	-	Os01g0264600 protein; Putative uncharacterized protein P0453A06.26; Putative uncharacterized protein P0499C11.8 [Source:UniProtKB/TrEMBL;Acc:Q9LDC2]	-	-	-	-	GO:0003674//molecular_function	GO:0009628//response to abiotic stimulus;GO:0009638//phototropism;GO:0050896//response to stimulus;GO:0071478//cellular response to radiation;GO:0009987//cellular process;GO:0050789//regulation of biological process;GO:0009416//response to light stimulus;GO:0065007//biological regulation;GO:0007165//signal transduction;GO:0044700//single organism signaling;GO:0007154//cell communication;GO:000963…
OS01G0291500	3.62	1.72	-1.07358	0.000389535	0.0072886	yes	-	3'-N-debenzoyltaxol N-benzoyltransferase-like; Os01g0291500 protein; Uncharacterized protein; cDNA clone:001-030-A09, full insert sequence; cDNA clone:J023054D03, full insert sequence [Source:UniProtKB/TrEMBL;Acc:Q5JNT2]	-	-	-	-	GO:0016747//transferase activity, transferring acyl groups other than amino-acyl groups;GO:0003824//catalytic activity;GO:0016740//transferase activity;GO:0016746//transferase activity, transferring acyl groups	-
OS01G0291733	3.73333	1.63	-1.19559	0.000308604	0.00606138	yes	-	-	-	-	-	-	-	-
OS01G0298301	2.96	1.26333	-1.22836	0.000295311	0.00585185	yes	-	-	-	-	-	-	-	-
OS01G0314800	49.15	20.02	-1.29575	1.37584e-12	3.22856e-10	yes	-	Os01g0314800 protein; Uncharacterized protein [Source:UniProtKB/TrEMBL;Acc:Q0JN91]	-	-	-	-	-	GO:0006950//response to stress;GO:0050896//response to stimulus
OS01G0327400	7.11667	2.82	-1.33551	1.00134e-07	7.81296e-06	yes	-	Class III peroxidase 16; Os01g0327400 protein; Putative peroxidase; Uncharacterized protein [Source:UniProtKB/TrEMBL;Acc:Q9AS12]	Metabolism	Biosynthesis of other secondary metabolites	ko00940//Phenylpropanoid biosynthesis	-	GO:0020037//heme binding;GO:0016491//oxidoreductase activity;GO:0043169//cation binding;GO:0046872//metal ion binding;GO:0016209//antioxidant activity;GO:0043167//ion binding;GO:0016684//oxidoreductase activity, acting on peroxide as acceptor;GO:0005488//binding;GO:1901363//heterocyclic compound binding;GO:0004601//peroxidase activity;GO:0003824//catalytic activity;GO:0046906//tetrapyrrole bindin…	GO:0055114//oxidation-reduction process;GO:0006979//response to oxidative stress;GO:0044699//single-organism process;GO:0006950//response to stress;GO:0050896//response to stimulus;GO:0044710//single-organism metabolic process;GO:0008152//metabolic process
OS01G0356800	14.1733	33.0833	1.22293	7.4848e-20	4.0276e-17	yes	-	Os01g0356800 protein [Source:UniProtKB/TrEMBL;Acc:Q0JMV9]	-	-	-	-	GO:0000166//nucleotide binding;GO:0005488//binding;GO:0097367//carbohydrate derivative binding;GO:0043167//ion binding;GO:0043168//anion binding;GO:0001883//purine nucleoside binding;GO:0032550//purine ribonucleoside binding;GO:0017076//purine nucleotide binding;GO:0032561//guanyl ribonucleotide binding;GO:0035639//purine ribonucleoside triphosphate binding;GO:0001882//nucleoside binding;GO:00360…	-
OS01G0372500	12.3333	1.32333	-3.22031	7.96874e-26	7.31484e-23	yes	-	Os01g0372500 protein; Putative leucoanthocyanidin dioxygenase 1 [Source:UniProtKB/TrEMBL;Acc:Q93VC3]	Metabolism	Biosynthesis of other secondary metabolites	ko00941//Flavonoid biosynthesis	-	GO:0043169//cation binding;GO:0016491//oxidoreductase activity;GO:0046872//metal ion binding;GO:0046914//transition metal ion binding;GO:0051213//dioxygenase activity;GO:0016705//oxidoreductase activity, acting on paired donors, with incorporation or reduction of molecular oxygen;GO:0016706//oxidoreductase activity, acting on paired donors, with incorporation or reduction of molecular oxygen, 2-o…	GO:0010023//proanthocyanidin biosynthetic process;GO:0019438//aromatic compound biosynthetic process;GO:0008152//metabolic process;GO:0001101//response to acid chemical;GO:0009058//biosynthetic process;GO:0044763//single-organism cellular process;GO:1901617//organic hydroxy compound biosynthetic process;GO:0009698//phenylpropanoid metabolic process;GO:0009611//response to wounding;GO:0071840//cel…
OS01G0382000	6.33667	1.93667	-1.71015	6.71004e-05	0.00176131	yes	-	Os01g0382000 protein; Putative pathogenesis-related protein 1 [Source:UniProtKB/TrEMBL;Acc:Q7F2P0]	Organismal Systems;Environmental Information Processing	Signal transduction;Environmental adaptation	ko04075//Plant hormone signal transduction;ko04626//Plant-pathogen interaction	GO:0005576//extracellular region	-	-
OS01G0533500	1.38333	3.02667	1.12958	0.00146827	0.0206884	yes	-	Callose synthase 1 catalytic subunit-like protein; Os01g0533500 protein [Source:UniProtKB/TrEMBL;Acc:Q5JLH4]	-	-	-	GO:0005886//plasma membrane;GO:0044425//membrane part;GO:0032991//macromolecular complex;GO:0016020//membrane;GO:1990234//transferase complex;GO:0005623//cell;GO:0000148//1,3-beta-D-glucan synthase complex;GO:0071944//cell periphery;GO:0044459//plasma membrane part;GO:0043234//protein complex;GO:0044464//cell part;GO:1902494//catalytic complex	GO:0016758//transferase activity, transferring hexosyl groups;GO:0008194//UDP-glycosyltransferase activity;GO:0016757//transferase activity, transferring glycosyl groups;GO:0016740//transferase activity;GO:0046527//glucosyltransferase activity;GO:0035251//UDP-glucosyltransferase activity;GO:0003824//catalytic activity;GO:0003843//1,3-beta-D-glucan synthase activity	GO:0009059//macromolecule biosynthetic process;GO:0071704//organic substance metabolic process;GO:0006075//(1->3)-beta-D-glucan biosynthetic process;GO:1901576//organic substance biosynthetic process;GO:0009987//cellular process;GO:0000271//polysaccharide biosynthetic process;GO:0005975//carbohydrate metabolic process;GO:0044763//single-organism cellular process;GO:0016051//carbohydrate biosynthe…
OS01G0537250	98.29	45.5833	-1.10854	5.71666e-15	1.91846e-12	yes	-	-	-	-	-	-	-	-
OS01G0544700	0.816667	3.71	2.1836	0.000544276	0.00949516	yes	-	-	-	-	-	-	-	-
OS01G0563000	0.513333	2.66	2.37346	1.9195e-06	9.36058e-05	yes	-	Peptidyl-prolyl cis-trans isomerase [Source:UniProtKB/TrEMBL;Acc:Q657L5]	-	-	-	GO:0016020//membrane	GO:0005515//protein binding;GO:0008144//drug binding;GO:0097159//organic cyclic compound binding;GO:0005528//FK506 binding;GO:0005527//macrolide binding;GO:0016853//isomerase activity;GO:0016859//cis-trans isomerase activity;GO:0003755//peptidyl-prolyl cis-trans isomerase activity;GO:1901363//heterocyclic compound binding;GO:0003824//catalytic activity;GO:0005488//binding	GO:0018208//peptidyl-proline modification;GO:0000413//protein peptidyl-prolyl isomerization;GO:0019538//protein metabolic process;GO:0043412//macromolecule modification;GO:0044237//cellular metabolic process;GO:0043170//macromolecule metabolic process;GO:0044260//cellular macromolecule metabolic process;GO:0006464//cellular protein modification process;GO:0006457//protein folding;GO:0071704//orga…
OS01G0566500	1.33667	0.313333	-2.09287	9.55892e-06	0.000350569	yes	CCD8A	Carotenoid cleavage dioxygenase 8 homolog A, chloroplastic [Source:UniProtKB/Swiss-Prot;Acc:Q93VD5]	-	-	-	GO:0044424//intracellular part;GO:0005622//intracellular;GO:0009536//plastid;GO:0009507//chloroplast;GO:0043227//membrane-bounded organelle;GO:0005737//cytoplasm;GO:0043226//organelle;GO:0043231//intracellular membrane-bounded organelle;GO:0044464//cell part;GO:0043229//intracellular organelle;GO:0044444//cytoplasmic part;GO:0005623//cell	GO:0046872//metal ion binding;GO:0051213//dioxygenase activity;GO:0005488//binding;GO:0043167//ion binding;GO:0043169//cation binding;GO:0016491//oxidoreductase activity;GO:0003824//catalytic activity	-
OS01G0579800	39.77	19.87	-1.00109	4.1946e-10	6.0052e-08	yes	-	-	-	-	-	-	-	-
OS01G0621400	2.44	1.18333	-1.04402	0.00298002	0.0353658	yes	-	-	-	-	-	-	-	-
OS01G0622066	0.406667	1.17333	1.52869	0.00421335	0.0450436	yes	-	-	-	-	-	-	-	-
OS01G0633500	8.7	3.08	-1.49809	7.81284e-11	1.33245e-08	yes	-	Putative dihydrokaempferol 4-reductase [Source:UniProtKB/TrEMBL;Acc:Q5VNT1]	-	-	-	GO:0042175//nuclear outer membrane-endoplasmic reticulum membrane network;GO:0044432//endoplasmic reticulum part;GO:0043226//organelle;GO:0043227//membrane-bounded organelle;GO:0042406//extrinsic component of endoplasmic reticulum membrane;GO:0044446//intracellular organelle part;GO:0044464//cell part;GO:0016020//membrane;GO:0044425//membrane part;GO:0031312//extrinsic component of organelle memb…	GO:0005488//binding;GO:0050662//coenzyme binding;GO:0005515//protein binding;GO:0048037//cofactor binding;GO:0003824//catalytic activity	GO:0009987//cellular process;GO:0010033//response to organic substance;GO:0050896//response to stimulus;GO:0009628//response to abiotic stimulus;GO:0034285//response to disaccharide;GO:0009314//response to radiation;GO:0009744//response to sucrose;GO:0009411//response to UV;GO:0008152//metabolic process;GO:0010224//response to UV-B;GO:0044237//cellular metabolic process;GO:0009743//response to ca…
OS01G0634500	1.69333	0.25	-2.75987	5.40324e-06	0.000220727	yes	LAC2	Laccase-2 [Source:UniProtKB/Swiss-Prot;Acc:Q8RYM9]	-	-	-	GO:0005576//extracellular region;GO:0048046//apoplast	GO:0005488//binding;GO:0016491//oxidoreductase activity;GO:0052716//hydroquinone:oxygen oxidoreductase activity;GO:0005507//copper ion binding;GO:0016679//oxidoreductase activity, acting on diphenols and related substances as donors;GO:0016682//oxidoreductase activity, acting on diphenols and related substances as donors, oxygen as acceptor;GO:0003824//catalytic activity;GO:0043167//ion binding;G…	GO:0071704//organic substance metabolic process;GO:0055114//oxidation-reduction process;GO:0006725//cellular aromatic compound metabolic process;GO:0010413//glucuronoxylan metabolic process;GO:0009698//phenylpropanoid metabolic process;GO:0000271//polysaccharide biosynthetic process;GO:1901575//organic substance catabolic process;GO:0009059//macromolecule biosynthetic process;GO:0044262//cellular…
OS01G0635200	5.51	2.11333	-1.38253	0.0023811	0.0299108	yes	-	Os01g0635200 protein; cDNA clone:001-108-G06, full insert sequence [Source:UniProtKB/TrEMBL;Acc:Q0JL02]	-	-	-	GO:0005622//intracellular;GO:0044464//cell part;GO:0005634//nucleus;GO:0043229//intracellular organelle;GO:0044424//intracellular part;GO:0043227//membrane-bounded organelle;GO:0005623//cell;GO:0043231//intracellular membrane-bounded organelle;GO:0043226//organelle	GO:1901363//heterocyclic compound binding;GO:0003677//DNA binding;GO:0097159//organic cyclic compound binding;GO:0003676//nucleic acid binding;GO:0044877//macromolecular complex binding;GO:0005488//binding;GO:0003682//chromatin binding	-
OS01G0638600	1.85333	0.693333	-1.4185	0.00153485	0.0213661	yes	-	Glucosyltransferase IS10a-like; Os01g0638600 protein; Uncharacterized protein [Source:UniProtKB/TrEMBL;Acc:Q94CY6]	-	-	-	-	GO:0003824//catalytic activity;GO:0016757//transferase activity, transferring glycosyl groups;GO:0016758//transferase activity, transferring hexosyl groups;GO:0016740//transferase activity	GO:0008152//metabolic process
OS01G0644200	20.41	7.94	-1.36207	9.02e-10	1.18782e-07	yes	-	-	-	-	-	-	-	-
OS01G0654400	92.3133	43.9233	-1.07155	5.40994e-11	9.59342e-09	yes	-	-	-	-	-	-	-	-
OS01G0654450	73.84	32.4967	-1.18411	3.34264e-14	1.03291e-11	yes	-	-	-	-	-	-	-	-
OS01G0659900	0.4	0.1	-2	0.0025668	0.0317141	yes	-	Fimbriata-like; Os01g0659900 protein [Source:UniProtKB/TrEMBL;Acc:Q5SMS6]	-	-	-	GO:0043234//protein complex;GO:0044424//intracellular part;GO:0032991//macromolecular complex;GO:0031461//cullin-RING ubiquitin ligase complex;GO:0044464//cell part;GO:0019005//SCF ubiquitin ligase complex;GO:0005622//intracellular;GO:1990234//transferase complex;GO:0005623//cell;GO:1902494//catalytic complex;GO:0000151//ubiquitin ligase complex	GO:0005488//binding;GO:0030332//cyclin binding;GO:0005515//protein binding	GO:0045786//negative regulation of cell cycle;GO:0019538//protein metabolic process;GO:0050794//regulation of cellular process;GO:0033554//cellular response to stress;GO:0044767//single-organism developmental process;GO:0044267//cellular protein metabolic process;GO:0043632//modification-dependent macromolecule catabolic process;GO:1903047//mitotic cell cycle process;GO:0065007//biological regula…
OS01G0685100	0.843333	0.0166667	-5.66107	0.00455228	0.0477248	yes	-	-	-	-	-	-	-	-
OS01G0688000	0.53	0.001	-9.04985	0.00327169	0.0378043	yes	-	-	-	-	-	-	-	-
OS01G0689900	15.88	7.49333	-1.08353	6.2512e-10	8.55702e-08	yes	-	Receptor-like protein kinase-like; cDNA clone:002-114-G02, full insert sequence [Source:UniProtKB/TrEMBL;Acc:Q5N7Q6]	-	-	-	-	GO:0032553//ribonucleotide binding;GO:0043167//ion binding;GO:0030247//polysaccharide binding;GO:0097159//organic cyclic compound binding;GO:1901265//nucleoside phosphate binding;GO:0016740//transferase activity;GO:0004674//protein serine/threonine kinase activity;GO:0030554//adenyl nucleotide binding;GO:0032549//ribonucleoside binding;GO:0016772//transferase activity, transferring phosphorus-con…	GO:0019538//protein metabolic process;GO:0016310//phosphorylation;GO:0048583//regulation of response to stimulus;GO:0065007//biological regulation;GO:0006793//phosphorus metabolic process;GO:0006796//phosphate-containing compound metabolic process;GO:0010646//regulation of cell communication;GO:0023051//regulation of signaling;GO:0044267//cellular protein metabolic process;GO:0043412//macromolecu…
OS01G0723200	128.997	57.8167	-1.15778	1.82339e-25	1.58078e-22	yes	-	40S ribosomal protein S24 [Source:UniProtKB/TrEMBL;Acc:Q8W0C2]	Genetic Information Processing	Translation	ko03010//Ribosome	GO:0022627//cytosolic small ribosomal subunit;GO:0043229//intracellular organelle;GO:0005634//nucleus;GO:0009536//plastid;GO:0071944//cell periphery;GO:0070013//intracellular organelle lumen;GO:0005622//intracellular;GO:0005623//cell;GO:0031981//nuclear lumen;GO:0005737//cytoplasm;GO:0043227//membrane-bounded organelle;GO:0015935//small ribosomal subunit;GO:0044391//ribosomal subunit;GO:0044446//…	GO:0097159//organic cyclic compound binding;GO:0000166//nucleotide binding;GO:0005488//binding;GO:0003735//structural constituent of ribosome;GO:1901265//nucleoside phosphate binding;GO:0036094//small molecule binding;GO:1901363//heterocyclic compound binding;GO:0005198//structural molecule activity	GO:0044237//cellular metabolic process;GO:0044249//cellular biosynthetic process;GO:0009058//biosynthetic process;GO:0019538//protein metabolic process;GO:0044260//cellular macromolecule metabolic process;GO:1901576//organic substance biosynthetic process;GO:0009059//macromolecule biosynthetic process;GO:0044267//cellular protein metabolic process;GO:0044238//primary metabolic process;GO:0006412/…
OS01G0725900	3.15333	0.76	-2.05281	0.000503658	0.00897213	yes	-	-	-	-	-	-	-	-
OS01G0731100	1.43	0.33	-2.11548	0.000340294	0.00652771	yes	-	Os01g0731100 protein; Putative infection-related protein; Uncharacterized protein; cDNA clone:001-206-D09, full insert sequence; cDNA clone:006-303-D12, full insert sequence; cDNA clone:006-308-E01, full insert sequence [Source:UniProtKB/TrEMBL;Acc:Q94EA4]	-	-	-	-	GO:0003674//molecular_function	GO:0008150//biological_process
OS01G0733500	4.09667	1.45	-1.4984	1.46464e-05	0.000496864	yes	BURP3	-	-	-	-	-	-	-
OS01G0738400	2.43333	0.346667	-2.81131	0.000203845	0.00435157	yes	-	Zinc finger CCCH domain-containing protein 10 [Source:UniProtKB/Swiss-Prot;Acc:Q94JI5]	-	-	-	-	GO:0043167//ion binding;GO:0003676//nucleic acid binding;GO:0043169//cation binding;GO:0046872//metal ion binding;GO:1901363//heterocyclic compound binding;GO:0005488//binding;GO:0003677//DNA binding;GO:0097159//organic cyclic compound binding	-
OS01G0748150	6.81667	0.786667	-3.11524	1.73024e-16	6.92317e-14	yes	ENODL1	Early nodulin-like protein 1 [Source:UniProtKB/Swiss-Prot;Acc:Q5JNJ5]	-	-	-	GO:0005623//cell;GO:0031988//membrane-bounded vesicle;GO:0043229//intracellular organelle;GO:0005622//intracellular;GO:0005773//vacuole;GO:0016020//membrane;GO:0016023//cytoplasmic membrane-bounded vesicle;GO:0044444//cytoplasmic part;GO:0044425//membrane part;GO:0044424//intracellular part;GO:0031982//vesicle;GO:0012506//vesicle membrane;GO:0044446//intracellular organelle part;GO:0032578//aleur…	GO:0009055//electron carrier activity	-
OS01G0771300	1.82	0.533333	-1.77083	0.0034259	0.0392087	yes	-	-	-	-	-	-	-	-
OS01G0776300	0.926667	3.03	1.7092	4.61331e-09	5.14219e-07	yes	-	-	-	-	-	-	-	-
OS01G0780900	168.067	42.6333	-1.97898	1.27791e-44	3.62579e-41	yes	-	-	-	-	-	-	-	-
OS01G0781600	6.23667	1.91333	-1.70469	6.41965e-08	5.21764e-06	yes	-	-	-	-	-	-	-	-
OS01G0781833	6.23667	1.91333	-1.70469	6.41394e-08	5.21764e-06	yes	-	-	-	-	-	-	-	-
OS01G0782100	0.283333	0.0233333	-3.60204	0.00209487	0.0271177	yes	-	-	-	-	-	-	GO:0097367//carbohydrate derivative binding;GO:0000166//nucleotide binding;GO:0032550//purine ribonucleoside binding;GO:0043531//ADP binding;GO:1901265//nucleoside phosphate binding;GO:0017076//purine nucleotide binding;GO:0001882//nucleoside binding;GO:0043168//anion binding;GO:0032553//ribonucleotide binding;GO:0036094//small molecule binding;GO:0001883//purine nucleoside binding;GO:0005488//bi…	-
OS01G0787600	1.30333	0.323333	-2.01111	0.000150379	0.0034233	yes	-	-	-	-	-	-	-	-
OS01G0803200	126.853	58.84	-1.10829	1.82722e-16	7.21866e-14	yes	-	Cysteine proteinase inhibitor 1 [Source:UniProtKB/Swiss-Prot;Acc:P09229]	-	-	-	GO:0005576//extracellular region	GO:0004866//endopeptidase inhibitor activity;GO:0004869//cysteine-type endopeptidase inhibitor activity;GO:0004857//enzyme inhibitor activity;GO:0061134//peptidase regulator activity;GO:0098772//molecular function regulator;GO:0030414//peptidase inhibitor activity;GO:0061135//endopeptidase regulator activity;GO:0030234//enzyme regulator activity	GO:0051336//regulation of hydrolase activity;GO:0051346//negative regulation of hydrolase activity;GO:0032269//negative regulation of cellular protein metabolic process;GO:0065007//biological regulation;GO:0019222//regulation of metabolic process;GO:0031323//regulation of cellular metabolic process;GO:0009892//negative regulation of metabolic process;GO:0010605//negative regulation of macromolecu…
OS01G0804400	2.2	0.826667	-1.41213	7.45355e-05	0.00194178	yes	-	Os01g0804400 protein; Putative cytochrome P450-dependent fatty acid hydroxylase; Uncharacterized protein [Source:UniProtKB/TrEMBL;Acc:Q8LRA0]	-	-	-	-	GO:0003824//catalytic activity;GO:0016491//oxidoreductase activity;GO:0005506//iron ion binding;GO:0046872//metal ion binding;GO:0009055//electron carrier activity;GO:1901363//heterocyclic compound binding;GO:0043169//cation binding;GO:0020037//heme binding;GO:0097159//organic cyclic compound binding;GO:0004497//monooxygenase activity;GO:0005488//binding;GO:0046914//transition metal ion binding;G…	GO:0008152//metabolic process;GO:0044710//single-organism metabolic process;GO:0055114//oxidation-reduction process;GO:0044699//single-organism process
OS01G0806801	2.52333	0.793333	-1.66933	0.00107765	0.0162168	yes	-	-	-	-	-	-	-	-
OS01G0810300	14.9867	5.87667	-1.35061	7.95386e-08	6.30051e-06	yes	CML1	Calmodulin-like protein 1 [Source:UniProtKB/Swiss-Prot;Acc:Q8S1Y9]	Organismal Systems;Environmental Information Processing	Signal transduction;Environmental adaptation	ko04626//Plant-pathogen interaction;ko04070//Phosphatidylinositol signaling system	GO:0016020//membrane	GO:0005488//binding;GO:0043167//ion binding;GO:0046872//metal ion binding;GO:0005509//calcium ion binding;GO:0043169//cation binding	-
OS01G0812800	4.16667	1.61333	-1.36885	0.000299912	0.00593548	yes	-	Os01g0812800 protein; Putative ribosomal protein L30; Uncharacterized protein; cDNA clone:001-109-A05, full insert sequence [Source:UniProtKB/TrEMBL;Acc:Q5VQR3]	Genetic Information Processing	Translation	ko03010//Ribosome	GO:0005737//cytoplasm;GO:0030529//ribonucleoprotein complex;GO:0044424//intracellular part;GO:0005840//ribosome;GO:0044391//ribosomal subunit;GO:0043226//organelle;GO:0044422//organelle part;GO:0043228//non-membrane-bounded organelle;GO:0005623//cell;GO:0044445//cytosolic part;GO:0032991//macromolecular complex;GO:0044446//intracellular organelle part;GO:0022626//cytosolic ribosome;GO:0043232//in…	GO:0005198//structural molecule activity;GO:0003735//structural constituent of ribosome	GO:0044237//cellular metabolic process;GO:0044260//cellular macromolecule metabolic process;GO:0034645//cellular macromolecule biosynthetic process;GO:0043170//macromolecule metabolic process;GO:0044267//cellular protein metabolic process;GO:0071704//organic substance metabolic process;GO:0044238//primary metabolic process;GO:0009987//cellular process;GO:0044249//cellular biosynthetic process;GO:…
OS01G0814100	11.07	3.98333	-1.47461	1.41392e-08	1.39172e-06	yes	-	P0432B10.23 protein; Protease inhibitor-like protein; Uncharacterized protein; cDNA clone:006-209-B11, full insert sequence [Source:UniProtKB/TrEMBL;Acc:Q8RZK6]	-	-	-	-	GO:0003824//catalytic activity;GO:0016787//hydrolase activity;GO:0008233//peptidase activity	GO:0044238//primary metabolic process;GO:0071704//organic substance metabolic process;GO:0008152//metabolic process;GO:0019538//protein metabolic process;GO:0006508//proteolysis;GO:0043170//macromolecule metabolic process
OS01G0825800	3.25	1.38667	-1.22882	0.000131672	0.00308057	yes	-	Amino acid transporter-like protein [Source:UniProtKB/TrEMBL;Acc:Q5QMA9]	-	-	-	GO:0031224//intrinsic component of membrane;GO:0016021//integral component of membrane;GO:0044425//membrane part;GO:0016020//membrane	-	-
OS01G0830500	2.63333	1.17333	-1.16628	0.00157917	0.0218562	yes	-	Os01g0830500 protein; Putative uncharacterized protein B1088C09.46; Putative uncharacterized protein P0446G04.19; Uncharacterized protein; cDNA clone:001-203-A11, full insert sequence; cDNA clone:006-308-F05, full insert sequence [Source:UniProtKB/TrEMBL;Acc:Q5QLU1]	-	-	-	-	-	GO:0008150//biological_process
OS01G0847100	5.20333	1.79333	-1.53679	0.0039977	0.0433977	yes	-	-	-	-	-	-	-	-
OS01G0857200	1.95	0.726667	-1.42411	0.00390909	0.042838	yes	-	Os01g0857200 protein; Putative undecaprenyl pyrophosphate synthetase; Uncharacterized protein [Source:UniProtKB/TrEMBL;Acc:Q94DE7]	Metabolism	Metabolism of terpenoids and polyketides	ko00900//Terpenoid backbone biosynthesis	GO:0005623//cell;GO:0005622//intracellular;GO:0009536//plastid;GO:0044424//intracellular part;GO:0043226//organelle;GO:0005737//cytoplasm;GO:0043229//intracellular organelle;GO:0044464//cell part;GO:0043227//membrane-bounded organelle;GO:0043231//intracellular membrane-bounded organelle;GO:0044444//cytoplasmic part;GO:0009507//chloroplast	GO:0004659//prenyltransferase activity;GO:0045547//dehydrodolichyl diphosphate synthase activity;GO:0016740//transferase activity;GO:0016765//transferase activity, transferring alkyl or aryl (other than methyl) groups;GO:0003824//catalytic activity	GO:0009987//cellular process;GO:0044763//single-organism cellular process;GO:0019408//dolichol biosynthetic process;GO:0006733//oxidoreduction coenzyme metabolic process;GO:0051186//cofactor metabolic process;GO:0071704//organic substance metabolic process;GO:0009108//coenzyme biosynthetic process;GO:0016094//polyprenol biosynthetic process;GO:1901615//organic hydroxy compound metabolic process;G…
OS01G0858350	2.27333	0.936667	-1.2792	0.00167526	0.0228818	yes	-	Os01g0858350 protein; Putative cytochrome P450-dependent fatty acid hydroxylase; Uncharacterized protein; cDNA clone:006-207-H02, full insert sequence [Source:UniProtKB/TrEMBL;Acc:Q94DD8]	-	-	-	-	GO:0005488//binding;GO:0005506//iron ion binding;GO:0043167//ion binding;GO:0046914//transition metal ion binding;GO:0016713//oxidoreductase activity, acting on paired donors, with incorporation or reduction of molecular oxygen, reduced iron-sulfur protein as one donor, and incorporation of one atom of oxygen;GO:0043169//cation binding;GO:0018685//alkane 1-monooxygenase activity;GO:0046872//metal…	GO:0044699//single-organism process;GO:0008152//metabolic process;GO:0044710//single-organism metabolic process;GO:0055114//oxidation-reduction process
OS01G0862500	0.506667	0.0833333	-2.60407	0.000213068	0.00449315	yes	-	-	-	-	-	-	-	-
OS01G0863100	1.78333	0.42	-2.08612	6.61297e-06	0.000261585	yes	-	-	-	-	-	-	-	-
OS01G0867300	10.3067	5.02	-1.03782	3.54479e-08	3.13408e-06	yes	-	ABA responsive element binding factor 1; Os01g0867300 protein; cDNA clone:J013123H12, full insert sequence [Source:UniProtKB/TrEMBL;Acc:Q0JHF1]	Environmental Information Processing	Signal transduction	ko04075//Plant hormone signal transduction	-	GO:0003676//nucleic acid binding;GO:0005488//binding;GO:0003677//DNA binding;GO:0003700//sequence-specific DNA binding transcription factor activity;GO:1901363//heterocyclic compound binding;GO:0043565//sequence-specific DNA binding;GO:0001071//nucleic acid binding transcription factor activity;GO:0097159//organic cyclic compound binding	GO:0060255//regulation of macromolecule metabolic process;GO:0050794//regulation of cellular process;GO:0051252//regulation of RNA metabolic process;GO:0050789//regulation of biological process;GO:0010468//regulation of gene expression;GO:1903506//regulation of nucleic acid-templated transcription;GO:0006355//regulation of transcription, DNA-templated;GO:0010556//regulation of macromolecule biosy…
OS01G0869200	3.54667	1.45667	-1.28379	0.000447581	0.00816423	yes	MRS2-E	Magnesium transporter MRS2-E [Source:UniProtKB/Swiss-Prot;Acc:Q8S1N1]	-	-	-	GO:0031224//intrinsic component of membrane;GO:0044425//membrane part;GO:0016020//membrane;GO:0016021//integral component of membrane	GO:0022857//transmembrane transporter activity;GO:0046873//metal ion transmembrane transporter activity;GO:0072509//divalent inorganic cation transmembrane transporter activity;GO:0005215//transporter activity;GO:0015075//ion transmembrane transporter activity;GO:0022890//inorganic cation transmembrane transporter activity;GO:0015095//magnesium ion transmembrane transporter activity;GO:0022891//s…	GO:0006810//transport;GO:0051179//localization;GO:0044765//single-organism transport;GO:0030001//metal ion transport;GO:0006812//cation transport;GO:0015693//magnesium ion transport;GO:0072511//divalent inorganic cation transport;GO:1902578//single-organism localization;GO:0006811//ion transport;GO:0051234//establishment of localization;GO:0044699//single-organism process;GO:0070838//divalent met…
OS01G0891000	1.56667	0.773333	-1.01854	0.00376873	0.0418138	yes	-	Beta-hexosaminidase [Source:UniProtKB/TrEMBL;Acc:Q5JLX3]	Metabolism	Carbohydrate metabolism;Glycan biosynthesis and metabolism	ko00520//Amino sugar and nucleotide sugar metabolism;ko00511//Other glycan degradation;ko00603//Glycosphingolipid biosynthesis - globo series;ko00531//Glycosaminoglycan degradation;ko00604//Glycosphingolipid biosynthesis - ganglio series	-	GO:0003824//catalytic activity;GO:0016798//hydrolase activity, acting on glycosyl bonds;GO:0004553//hydrolase activity, hydrolyzing O-glycosyl compounds;GO:0016787//hydrolase activity;GO:0004563//beta-N-acetylhexosaminidase activity;GO:0015929//hexosaminidase activity	GO:0044238//primary metabolic process;GO:0071704//organic substance metabolic process;GO:0008152//metabolic process;GO:0005975//carbohydrate metabolic process
OS01G0902700	3.72333	0.606667	-2.61762	2.51168e-15	8.70996e-13	yes	-	Putative peptide transport protein [Source:UniProtKB/TrEMBL;Acc:Q8RZ75]	-	-	-	GO:0016020//membrane	GO:0005215//transporter activity	GO:0051234//establishment of localization;GO:0051179//localization;GO:0006810//transport
OS01G0902750	3.53667	0.893333	-1.98512	1.33156e-06	6.85882e-05	yes	-	-	-	-	-	-	-	-
OS01G0906450	4.75667	0.986667	-2.26932	1.33191e-06	6.85882e-05	yes	-	-	-	-	-	-	-	-
OS01G0910500	7.43	0.626667	-3.56759	5.04987e-22	3.35333e-19	yes	-	-	-	-	-	-	-	-
OS01G0910900	48.3667	11.7633	-2.03972	3.6416e-30	4.20942e-27	yes	-	-	-	-	-	-	-	-
OS01G0915800	214.81	102.277	-1.07058	2.07951e-20	1.15895e-17	yes	-	Peptidyl-prolyl cis-trans isomerase [Source:UniProtKB/TrEMBL;Acc:Q5N801]	-	-	-	GO:0005783//endoplasmic reticulum;GO:0043229//intracellular organelle;GO:0043231//intracellular membrane-bounded organelle;GO:0005773//vacuole;GO:0005789//endoplasmic reticulum membrane;GO:0005737//cytoplasm;GO:0016020//membrane;GO:0044464//cell part;GO:0043226//organelle;GO:0043227//membrane-bounded organelle;GO:0005622//intracellular;GO:0005623//cell;GO:0044444//cytoplasmic part;GO:0098588//bou…	GO:0016859//cis-trans isomerase activity;GO:0003824//catalytic activity;GO:0005528//FK506 binding;GO:0003755//peptidyl-prolyl cis-trans isomerase activity;GO:0005527//macrolide binding;GO:1901363//heterocyclic compound binding;GO:0005488//binding;GO:0016853//isomerase activity;GO:0008144//drug binding;GO:0097159//organic cyclic compound binding	GO:0018208//peptidyl-proline modification;GO:0043170//macromolecule metabolic process;GO:0019538//protein metabolic process;GO:0061077//chaperone-mediated protein folding;GO:0009987//cellular process;GO:0044238//primary metabolic process;GO:0000413//protein peptidyl-prolyl isomerization;GO:0044267//cellular protein metabolic process;GO:0044237//cellular metabolic process;GO:0006464//cellular prot…
OS01G0919400	2.29667	0.26	-3.14296	0.00389065	0.0427246	yes	-	-	Metabolism	Carbohydrate metabolism	ko00500//Starch and sucrose metabolism	-	-	-
OS01G0937300	0.566667	2.16	1.93046	0.000192264	0.00415264	yes	-	Os01g0937300 protein [Source:UniProtKB/TrEMBL;Acc:Q0JG80]	-	-	-	-	GO:0032549//ribonucleoside binding;GO:0001883//purine nucleoside binding;GO:0097367//carbohydrate derivative binding;GO:0043168//anion binding;GO:0001882//nucleoside binding;GO:1901265//nucleoside phosphate binding;GO:0036094//small molecule binding;GO:0032553//ribonucleotide binding;GO:0005488//binding;GO:0030554//adenyl nucleotide binding;GO:0097159//organic cyclic compound binding;GO:0043531//…	GO:0050896//response to stimulus;GO:0006952//defense response;GO:0006950//response to stress
OS01G0937400	1.02	3.06333	1.58653	5.58436e-07	3.43087e-05	yes	-	Uncharacterized protein [Source:UniProtKB/TrEMBL;Acc:B9EW37]	-	-	-	-	GO:0032553//ribonucleotide binding;GO:0043168//anion binding;GO:0043531//ADP binding;GO:0032559//adenyl ribonucleotide binding;GO:1901363//heterocyclic compound binding;GO:0097367//carbohydrate derivative binding;GO:0017076//purine nucleotide binding;GO:0000166//nucleotide binding;GO:1901265//nucleoside phosphate binding;GO:0032550//purine ribonucleoside binding;GO:0032555//purine ribonucleotide …	GO:0006950//response to stress;GO:0006952//defense response;GO:0050896//response to stimulus
OS01G0942900	73.2567	22.2133	-1.72153	2.14504e-30	2.57488e-27	yes	-	cDNA, clone: J100054L12, full insert sequence [Source:UniProtKB/TrEMBL;Acc:B7FA83]	-	-	-	-	GO:0005515//protein binding;GO:0005488//binding	-
OS01G0943000	12.0033	3.61333	-1.73203	1.35398e-10	2.13423e-08	yes	-	-	-	-	-	-	-	-
OS01G0943800	26.2367	8.45	-1.63456	4.56384e-21	2.6875e-18	yes	-	cDNA clone:001-029-B04, full insert sequence [Source:UniProtKB/TrEMBL;Acc:B7E3R6]	-	-	-	-	GO:0005488//binding;GO:0005515//protein binding	-
OS01G0943900	12.0033	3.61333	-1.73203	1.35114e-10	2.13423e-08	yes	-	-	-	-	-	-	-	-
OS01G0944200	18.6133	8.76	-1.08733	9.2111e-10	1.20789e-07	yes	-	Os01g0944200 protein; Putative uncharacterized protein P0614D08.17 [Source:UniProtKB/TrEMBL;Acc:Q5JKJ6]	-	-	-	-	GO:1901363//heterocyclic compound binding;GO:0097159//organic cyclic compound binding;GO:0003676//nucleic acid binding;GO:0005488//binding	-
OS01G0947700	0.833333	0.163333	-2.35107	0.00125633	0.0183054	yes	-	Uncharacterized protein [Source:UniProtKB/TrEMBL;Acc:B9EWF7]	-	-	-	-	GO:0016787//hydrolase activity;GO:0016798//hydrolase activity, acting on glycosyl bonds;GO:0004553//hydrolase activity, hydrolyzing O-glycosyl compounds;GO:0003824//catalytic activity	GO:0044238//primary metabolic process;GO:0071704//organic substance metabolic process;GO:0005975//carbohydrate metabolic process;GO:0008152//metabolic process
OS01G0959200	4.04	0.606667	-2.73538	0.000128494	0.00301753	yes	-	Uncharacterized protein [Source:UniProtKB/TrEMBL;Acc:B9EWK0]	-	-	-	-	-	GO:0006950//response to stress;GO:0050896//response to stimulus
OS01G0962100	9.56667	3.94	-1.27982	5.02588e-09	5.52316e-07	yes	-	-	-	-	-	-	-	-
OS01G0962700	14.73	5.90667	-1.31834	2.59155e-11	4.75777e-09	yes	-	Os01g0962700 protein; Putative peroxidase; cDNA clone:001-025-F04, full insert sequence; cDNA clone:001-041-D02, full insert sequence; cDNA clone:006-202-E11, full insert sequence; cDNA clone:006-205-C03, full insert sequence [Source:UniProtKB/TrEMBL;Acc:Q5JMS4]	Metabolism	Biosynthesis of other secondary metabolites	ko00940//Phenylpropanoid biosynthesis	-	GO:0046872//metal ion binding;GO:0004601//peroxidase activity;GO:0046906//tetrapyrrole binding;GO:0016209//antioxidant activity;GO:0016491//oxidoreductase activity;GO:0003824//catalytic activity;GO:0043169//cation binding;GO:0016684//oxidoreductase activity, acting on peroxide as acceptor;GO:0097159//organic cyclic compound binding;GO:0005488//binding;GO:0020037//heme binding;GO:1901363//heterocy…	GO:0006950//response to stress;GO:0006979//response to oxidative stress;GO:0008152//metabolic process;GO:0044699//single-organism process;GO:0055114//oxidation-reduction process;GO:0044710//single-organism metabolic process;GO:0050896//response to stimulus
OS01G0967600	4.72667	1.27	-1.89599	7.22463e-05	0.00188687	yes	-	-	-	-	-	-	-	-
OS01G0967800	13.82	6.14667	-1.16888	1.10215e-11	2.20501e-09	yes	-	-	-	-	-	-	-	-
OS01G0974200	558.397	247.773	-1.17227	4.40081e-22	2.98585e-19	yes	MT2B	-	-	-	-	-	GO:0046872//metal ion binding;GO:0043167//ion binding;GO:0043169//cation binding;GO:0005488//binding	-
OS01G0976500	0.383333	0.18	-1.0906	0.00221597	0.0283444	yes	-	Os01g0976500 protein; Putative kinase interacting protein 1 [Source:UniProtKB/TrEMBL;Acc:Q5JNC1]	-	-	-	-	GO:0003824//catalytic activity;GO:0016301//kinase activity;GO:0016772//transferase activity, transferring phosphorus-containing groups;GO:0016740//transferase activity	GO:0006793//phosphorus metabolic process;GO:0044237//cellular metabolic process;GO:0006796//phosphate-containing compound metabolic process;GO:0016310//phosphorylation;GO:0009987//cellular process;GO:0008152//metabolic process
OS01G0976800	10.05	3.78	-1.41074	1.80401e-07	1.29433e-05	yes	-	Os01g0976800 protein; Uncharacterized protein; Zinc finger protein-like; cDNA, clone: J065189M03, full insert sequence [Source:UniProtKB/TrEMBL;Acc:Q5JNB8]	-	-	-	-	GO:1901363//heterocyclic compound binding;GO:0003677//DNA binding;GO:0043565//sequence-specific DNA binding;GO:0005488//binding;GO:0043169//cation binding;GO:0008270//zinc ion binding;GO:0046872//metal ion binding;GO:0043167//ion binding;GO:0097159//organic cyclic compound binding;GO:0001071//nucleic acid binding transcription factor activity;GO:0003700//sequence-specific DNA binding transcriptio…	GO:0031326//regulation of cellular biosynthetic process;GO:0080090//regulation of primary metabolic process;GO:0065007//biological regulation;GO:0019219//regulation of nucleobase-containing compound metabolic process;GO:1903506//regulation of nucleic acid-templated transcription;GO:0050794//regulation of cellular process;GO:2000112//regulation of cellular macromolecule biosynthetic process;GO:006…
OS02G0102200	1.31	0.243333	-2.42856	0.000347759	0.00663826	yes	-	Os02g0102200 protein; Putative amino acid transporter [Source:UniProtKB/TrEMBL;Acc:Q6YU84]	-	-	-	GO:0031224//intrinsic component of membrane;GO:0044425//membrane part;GO:0016020//membrane;GO:0016021//integral component of membrane	-	-
OS02G0106201	1.24	0.3	-2.04731	0.00104466	0.0158579	yes	-	-	-	-	-	-	-	-
OS02G0124400	1.5	0.196667	-2.93114	0.000112695	0.00271181	yes	-	Os02g0124400 protein [Source:UniProtKB/TrEMBL;Acc:Q0E4D6]	-	-	-	GO:0071944//cell periphery;GO:0005618//cell wall;GO:0044464//cell part;GO:0030312//external encapsulating structure;GO:0005623//cell;GO:0016020//membrane	GO:0097159//organic cyclic compound binding;GO:0016491//oxidoreductase activity;GO:0016614//oxidoreductase activity, acting on CH-OH group of donors;GO:0036094//small molecule binding;GO:0003885//D-arabinono-1,4-lactone oxidase activity;GO:0050662//coenzyme binding;GO:0050660//flavin adenine dinucleotide binding;GO:0048037//cofactor binding;GO:0043168//anion binding;GO:0003824//catalytic activity…	GO:0044710//single-organism metabolic process;GO:0055114//oxidation-reduction process;GO:0044699//single-organism process;GO:0008152//metabolic process
OS02G0124501	1.02333	0.246667	-2.05264	0.000268178	0.00542791	yes	-	-	-	-	-	-	-	-
OS02G0157900	0.313333	1.69667	2.43693	0.000785812	0.0126319	yes	OML7	Protein MEI2-like 7 [Source:UniProtKB/Swiss-Prot;Acc:Q6ET49]	-	-	-	-	GO:0097159//organic cyclic compound binding;GO:1901265//nucleoside phosphate binding;GO:1901363//heterocyclic compound binding;GO:0003676//nucleic acid binding;GO:0003723//RNA binding;GO:0005488//binding;GO:0036094//small molecule binding;GO:0000166//nucleotide binding	-
OS02G0171500	1.71667	8.83	2.3628	5.96103e-05	0.0015942	yes	-	Os02g0171500 protein; Putative uncharacterized protein OJ1116_A06.48; Putative uncharacterized protein P0030G02.38 [Source:UniProtKB/TrEMBL;Acc:Q6H6Z8]	-	-	-	-	-	GO:0006952//defense response;GO:0006950//response to stress;GO:0050896//response to stimulus
OS02G0216300	34.6067	12.85	-1.42928	1.8196e-13	5.02565e-11	yes	-	-	-	-	-	-	-	-
OS02G0218700	0.903333	0.21	-2.10487	0.00045946	0.00830809	yes	CYP74A3	Allene oxide synthase 3 [Source:UniProtKB/Swiss-Prot;Acc:Q6Z6L1]	Metabolism	Lipid metabolism	ko00592//alpha-Linolenic acid metabolism	GO:0005737//cytoplasm;GO:0009507//chloroplast;GO:0009570//chloroplast stroma;GO:0016020//membrane;GO:0031976//plastid thylakoid;GO:0009532//plastid stroma;GO:0034357//photosynthetic membrane;GO:0044434//chloroplast part;GO:0044464//cell part;GO:0044444//cytoplasmic part;GO:0043226//organelle;GO:0009941//chloroplast envelope;GO:0005622//intracellular;GO:0031975//envelope;GO:0009536//plastid;GO:000…	GO:1901363//heterocyclic compound binding;GO:0020037//heme binding;GO:0046906//tetrapyrrole binding;GO:0005506//iron ion binding;GO:0009055//electron carrier activity;GO:0047987//hydroperoxide dehydratase activity;GO:0097159//organic cyclic compound binding;GO:0016835//carbon-oxygen lyase activity;GO:0043167//ion binding;GO:0005488//binding;GO:0016829//lyase activity;GO:0003824//catalytic activit…	GO:0009719//response to endogenous stimulus;GO:0006950//response to stress;GO:0044237//cellular metabolic process;GO:0009987//cellular process;GO:0008610//lipid biosynthetic process;GO:0044763//single-organism cellular process;GO:0032787//monocarboxylic acid metabolic process;GO:0044281//small molecule metabolic process;GO:0044711//single-organism biosynthetic process;GO:0010033//response to orga…
OS02G0222000	0.94	0.313333	-1.58496	0.000200426	0.00429032	yes	-	-	-	-	-	-	-	-
OS02G0223300	0.85	0.03	-4.82443	7.03602e-05	0.00184378	yes	-	Putative uncharacterized protein P0758B01.27 [Source:UniProtKB/TrEMBL;Acc:Q6YVF5]	-	-	-	GO:0043231//intracellular membrane-bounded organelle;GO:0005634//nucleus;GO:0005622//intracellular;GO:0005623//cell;GO:0043226//organelle;GO:0044464//cell part;GO:0043227//membrane-bounded organelle;GO:0044424//intracellular part;GO:0043229//intracellular organelle	GO:0070566//adenylyltransferase activity;GO:0004652//polynucleotide adenylyltransferase activity;GO:0016779//nucleotidyltransferase activity;GO:0016772//transferase activity, transferring phosphorus-containing groups;GO:0003824//catalytic activity;GO:0016740//transferase activity	GO:0043631//RNA polyadenylation;GO:0090304//nucleic acid metabolic process;GO:0016070//RNA metabolic process;GO:0046483//heterocycle metabolic process;GO:0043170//macromolecule metabolic process;GO:0006807//nitrogen compound metabolic process;GO:0006396//RNA processing;GO:0034641//cellular nitrogen compound metabolic process;GO:0006725//cellular aromatic compound metabolic process;GO:0044260//cel…
OS02G0226200	10.9733	5.01	-1.13112	1.19277e-07	9.01364e-06	yes	-	Os02g0226200 protein; Putative phosphatase, orphan 1 [Source:UniProtKB/TrEMBL;Acc:Q6H6J4]	-	-	-	-	GO:0042578//phosphoric ester hydrolase activity;GO:0016788//hydrolase activity, acting on ester bonds;GO:0003824//catalytic activity;GO:0016791//phosphatase activity;GO:0016787//hydrolase activity	GO:0008152//metabolic process;GO:0006793//phosphorus metabolic process;GO:0006796//phosphate-containing compound metabolic process;GO:0009987//cellular process;GO:0016311//dephosphorylation;GO:0044237//cellular metabolic process
OS02G0230300	14.0433	4.8	-1.54878	0.00106465	0.0160753	yes	-	-	-	-	-	-	-	-
OS02G0247800	2.01333	0.913333	-1.14037	0.000549368	0.00957329	yes	-	-	-	-	-	-	-	-
OS02G0249600	86.93	976.583	3.48982	1.50119e-138	4.6852e-134	yes	GLUB2	Glutelin type-B 2 [Source:UniProtKB/Swiss-Prot;Acc:Q02897]	-	-	-	-	GO:0045735//nutrient reservoir activity	-
OS02G0257200	41.1133	18.84	-1.12581	8.73809e-15	2.87069e-12	yes	-	-	-	-	-	-	-	-
OS02G0257250	26.46	9.81	-1.43149	4.59303e-16	1.72709e-13	yes	-	-	-	-	-	-	-	-
OS02G0265200	0.883333	2	1.17897	0.00244122	0.0304762	yes	-	Os02g0265200 protein; Putative WRKY transcription factor; cDNA clone:J013074N21, full insert sequence [Source:UniProtKB/TrEMBL;Acc:Q6ETY2]	-	-	-	-	GO:0043565//sequence-specific DNA binding;GO:0097159//organic cyclic compound binding;GO:0001071//nucleic acid binding transcription factor activity;GO:0003700//sequence-specific DNA binding transcription factor activity;GO:0003677//DNA binding;GO:0003676//nucleic acid binding;GO:1901363//heterocyclic compound binding;GO:0005488//binding	GO:0006355//regulation of transcription, DNA-templated;GO:0051171//regulation of nitrogen compound metabolic process;GO:1903506//regulation of nucleic acid-templated transcription;GO:0010468//regulation of gene expression;GO:0019222//regulation of metabolic process;GO:0080090//regulation of primary metabolic process;GO:0010556//regulation of macromolecule biosynthetic process;GO:2000112//regulati…
OS02G0273900	13.1133	6.54333	-1.00294	0.00357594	0.040349	yes	-	-	-	-	-	-	-	-
OS02G0276200	4.33333	1.77667	-1.2863	0.000313707	0.00614229	yes	-	Putative uncharacterized protein [Source:UniProtKB/TrEMBL;Acc:B9F4Z8]	-	-	-	-	GO:0003824//catalytic activity	GO:0008152//metabolic process
OS02G0278450	1.4	0.543333	-1.36552	0.00363997	0.0408059	yes	-	-	-	-	-	-	-	-
OS02G0322400	4.44667	2.18	-1.0284	0.000207226	0.00440867	yes	-	Os02g0322400 protein [Source:UniProtKB/TrEMBL;Acc:Q0E1N3]	-	-	-	-	GO:0032553//ribonucleotide binding;GO:0001883//purine nucleoside binding;GO:0001882//nucleoside binding;GO:0005524//ATP binding;GO:0032549//ribonucleoside binding;GO:0097367//carbohydrate derivative binding;GO:0016773//phosphotransferase activity, alcohol group as acceptor;GO:0016301//kinase activity;GO:0032559//adenyl ribonucleotide binding;GO:0032550//purine ribonucleoside binding;GO:0043168//a…	GO:0043412//macromolecule modification;GO:0006793//phosphorus metabolic process;GO:0006468//protein phosphorylation;GO:0044267//cellular protein metabolic process;GO:0009987//cellular process;GO:0019538//protein metabolic process;GO:0043170//macromolecule metabolic process;GO:0036211//protein modification process;GO:0016310//phosphorylation;GO:0006796//phosphate-containing compound metabolic proc…
OS02G0460200	7.19667	3.23667	-1.15282	1.05158e-05	0.000381624	yes	-	-	-	-	-	-	-	-
OS02G0521432	0.353333	1.63667	2.21166	0.00033611	0.0064713	yes	-	-	-	-	-	-	-	-
OS02G0543000	54.3667	25.4833	-1.09317	9.79167e-13	2.40628e-10	yes	-	-	-	-	-	-	-	GO:0006950//response to stress;GO:0050896//response to stimulus
OS02G0570500	3.55667	1.75	-1.02317	5.86725e-05	0.00157317	yes	CYP71Z6	Ent-isokaurene C2-hydroxylase [Source:UniProtKB/Swiss-Prot;Acc:A3A871]	Metabolism	Metabolism of terpenoids and polyketides	ko00904//Diterpenoid biosynthesis	GO:0044425//membrane part;GO:0016020//membrane;GO:0031224//intrinsic component of membrane;GO:0016021//integral component of membrane	GO:0046914//transition metal ion binding;GO:0046906//tetrapyrrole binding;GO:0016491//oxidoreductase activity;GO:0016709//oxidoreductase activity, acting on paired donors, with incorporation or reduction of molecular oxygen, NAD(P)H as one donor, and incorporation of one atom of oxygen;GO:0020037//heme binding;GO:0046872//metal ion binding;GO:0005506//iron ion binding;GO:0004497//monooxygenase ac…	GO:0098542//defense response to other organism;GO:1901576//organic substance biosynthetic process;GO:0044710//single-organism metabolic process;GO:0006629//lipid metabolic process;GO:0055114//oxidation-reduction process;GO:0016101//diterpenoid metabolic process;GO:0044255//cellular lipid metabolic process;GO:0044238//primary metabolic process;GO:0044237//cellular metabolic process;GO:0006720//iso…
OS02G0575800	16.37	7.48333	-1.1293	6.966e-12	1.45912e-09	yes	-	Aldose 1-epimerase [Source:UniProtKB/TrEMBL;Acc:Q69JW7]	Metabolism	Carbohydrate metabolism	ko00010//Glycolysis / Gluconeogenesis;ko00052//Galactose metabolism	-	GO:0016857//racemase and epimerase activity, acting on carbohydrates and derivatives;GO:0003824//catalytic activity;GO:0016854//racemase and epimerase activity;GO:0005488//binding;GO:0004034//aldose 1-epimerase activity;GO:0030246//carbohydrate binding;GO:0016853//isomerase activity	GO:0044723//single-organism carbohydrate metabolic process;GO:0071704//organic substance metabolic process;GO:0044699//single-organism process;GO:0019318//hexose metabolic process;GO:0005975//carbohydrate metabolic process;GO:0008152//metabolic process;GO:0005996//monosaccharide metabolic process;GO:0044710//single-organism metabolic process;GO:0044238//primary metabolic process
OS02G0577400	0.206667	0.696667	1.75316	0.00124132	0.0181401	yes	-	-	-	-	-	-	-	-
OS02G0580966	2.38667	1.19	-1.00404	0.00357984	0.0403518	yes	-	-	-	-	-	-	-	-
OS02G0586900	21.8067	7.17667	-1.60338	1.30031e-11	2.58489e-09	yes	-	-	-	-	-	-	-	-
OS02G0587000	30.2467	9.23333	-1.71185	1.25722e-13	3.56707e-11	yes	-	-	-	-	-	-	-	-
OS02G0592833	8.20667	3.15667	-1.37839	2.104e-06	0.000101025	yes	-	-	-	-	-	-	-	-
OS02G0601500	5.76333	14.0767	1.28833	1.66651e-17	7.53795e-15	yes	-	Os02g0601500 protein [Source:UniProtKB/TrEMBL;Acc:Q0DZS4]	-	-	-	-	GO:0046914//transition metal ion binding;GO:0016491//oxidoreductase activity;GO:0005506//iron ion binding;GO:0016705//oxidoreductase activity, acting on paired donors, with incorporation or reduction of molecular oxygen;GO:0046872//metal ion binding;GO:0043167//ion binding;GO:0003824//catalytic activity;GO:0043169//cation binding;GO:0097159//organic cyclic compound binding;GO:0020037//heme bindin…	GO:0055114//oxidation-reduction process;GO:0008152//metabolic process;GO:0044710//single-organism metabolic process;GO:0044699//single-organism process
OS02G0658850	7.33667	1.98	-1.88962	0.00320393	0.037259	yes	-	-	-	-	-	-	-	-
OS02G0681700	4.77333	2.28667	-1.06175	0.000113773	0.00272842	yes	-	Os02g0681700 protein; Putative serine/threonine-specific protein kinase [Source:UniProtKB/TrEMBL;Acc:Q6EPM5]	-	-	-	-	GO:0016301//kinase activity;GO:0017076//purine nucleotide binding;GO:1901363//heterocyclic compound binding;GO:0001883//purine nucleoside binding;GO:0001882//nucleoside binding;GO:0005524//ATP binding;GO:0097367//carbohydrate derivative binding;GO:0032550//purine ribonucleoside binding;GO:0036094//small molecule binding;GO:0016740//transferase activity;GO:0016772//transferase activity, transferri…	GO:0050794//regulation of cellular process;GO:0036211//protein modification process;GO:0006468//protein phosphorylation;GO:0048583//regulation of response to stimulus;GO:0006464//cellular protein modification process;GO:0019538//protein metabolic process;GO:0016310//phosphorylation;GO:0071704//organic substance metabolic process;GO:0009966//regulation of signal transduction;GO:0050789//regulation…
OS02G0688200	0.47	3.40667	2.85763	6.01894e-05	0.00160694	yes	-	Putative uncharacterized protein OJ1743_B12.10 [Source:UniProtKB/TrEMBL;Acc:Q6ZH00]	-	-	-	-	GO:0030234//enzyme regulator activity;GO:0016787//hydrolase activity;GO:0030599//pectinesterase activity;GO:0052689//carboxylic ester hydrolase activity;GO:0004857//enzyme inhibitor activity;GO:0003824//catalytic activity;GO:0098772//molecular function regulator;GO:0016788//hydrolase activity, acting on ester bonds	GO:0044092//negative regulation of molecular function;GO:0050790//regulation of catalytic activity;GO:0019222//regulation of metabolic process;GO:0065009//regulation of molecular function;GO:0065007//biological regulation;GO:0048519//negative regulation of biological process;GO:0043086//negative regulation of catalytic activity;GO:0009892//negative regulation of metabolic process;GO:0050789//regu…
OS02G0704000	11.4367	4.21333	-1.44063	2.09095e-14	6.59178e-12	yes	-	9-cis-epoxycarotenoid dioxygenase 1; Os02g0704000 protein; Putative 9-cis-epoxycarotenoid dioxygenase; cDNA clone:J013040C20, full insert sequence [Source:UniProtKB/TrEMBL;Acc:Q6YVJ0]	Metabolism	Metabolism of terpenoids and polyketides	ko00906//Carotenoid biosynthesis	GO:0005737//cytoplasm;GO:0044446//intracellular organelle part;GO:0044422//organelle part;GO:0009536//plastid;GO:0043229//intracellular organelle;GO:0044424//intracellular part;GO:0009570//chloroplast stroma;GO:0009532//plastid stroma;GO:0005623//cell;GO:0009507//chloroplast;GO:0044464//cell part;GO:0043226//organelle;GO:0010287//plastoglobule;GO:0044435//plastid part;GO:0044444//cytoplasmic part…	GO:0016491//oxidoreductase activity;GO:0003824//catalytic activity;GO:0051213//dioxygenase activity	-
OS02G0704131	9.78	3.84333	-1.34748	3.85486e-11	6.91438e-09	yes	-	-	-	-	-	-	-	-
OS02G0745100	5.30333	2.37667	-1.15796	2.43696e-05	0.000759816	yes	NIP2-1	Aquaporin NIP2-1 [Source:UniProtKB/Swiss-Prot;Acc:Q6Z2T3]	-	-	-	GO:0009505//plant-type cell wall;GO:0044459//plasma membrane part;GO:0044426//cell wall part;GO:0009531//secondary cell wall;GO:0044462//external encapsulating structure part;GO:0048226//Casparian strip;GO:0005887//integral component of plasma membrane;GO:0005618//cell wall;GO:0016020//membrane;GO:0005886//plasma membrane;GO:0071944//cell periphery;GO:0031224//intrinsic component of membrane;GO:0…	GO:0015103//inorganic anion transmembrane transporter activity;GO:0008509//anion transmembrane transporter activity;GO:0015168//glycerol transmembrane transporter activity;GO:0015115//silicate transmembrane transporter activity;GO:0005215//transporter activity;GO:0015254//glycerol channel activity;GO:0015267//channel activity;GO:0015665//alcohol transmembrane transporter activity;GO:0005372//wate…	GO:0015850//organic hydroxy compound transport;GO:0006833//water transport;GO:0055085//transmembrane transport;GO:0015698//inorganic anion transport;GO:0008643//carbohydrate transport;GO:0034220//ion transmembrane transport;GO:0019725//cellular homeostasis;GO:0044699//single-organism process;GO:0015791//polyol transport;GO:0071702//organic substance transport;GO:0009987//cellular process;GO:00447…
OS02G0756800	4.08	1.31667	-1.63168	3.96959e-05	0.00114396	yes	-	-	-	-	-	-	-	-
OS02G0756850	4.49333	1.47333	-1.6087	4.59687e-06	0.0001919	yes	-	-	-	-	-	-	-	-
OS02G0758000	3.65	1.20333	-1.60086	1.30485e-05	0.000452996	yes	HSP24.1	24.1 kDa heat shock protein, mitochondrial [Source:UniProtKB/Swiss-Prot;Acc:Q6Z7V2]	Genetic Information Processing	Folding, sorting and degradation	ko04141//Protein processing in endoplasmic reticulum	GO:0005737//cytoplasm;GO:0043227//membrane-bounded organelle;GO:0043226//organelle;GO:0005622//intracellular;GO:0043231//intracellular membrane-bounded organelle;GO:0043229//intracellular organelle;GO:0044444//cytoplasmic part;GO:0044464//cell part;GO:0044424//intracellular part;GO:0005623//cell;GO:0005739//mitochondrion	-	GO:0009266//response to temperature stimulus;GO:0050896//response to stimulus;GO:0009408//response to heat;GO:0006950//response to stress;GO:0006970//response to osmotic stress;GO:0009628//response to abiotic stimulus
OS02G0778801	2.63667	1.29333	-1.02762	0.00391136	0.0428478	yes	-	-	-	-	-	-	-	-
OS02G0792500	5.27	15.71	1.57581	8.90725e-11	1.4866e-08	yes	-	-	-	-	-	-	-	-
OS02G0805100	2.35	0.956667	-1.29657	0.00384945	0.0424656	yes	IAA9	Auxin-responsive protein IAA9 [Source:UniProtKB/Swiss-Prot;Acc:Q6K846]	Environmental Information Processing	Signal transduction	ko04075//Plant hormone signal transduction	GO:0043229//intracellular organelle;GO:0043231//intracellular membrane-bounded organelle;GO:0043226//organelle;GO:0043227//membrane-bounded organelle;GO:0044464//cell part;GO:0005634//nucleus;GO:0005623//cell;GO:0005622//intracellular;GO:0044424//intracellular part	GO:0005515//protein binding;GO:0046983//protein dimerization activity;GO:0005488//binding	GO:0010556//regulation of macromolecule biosynthetic process;GO:0044763//single-organism cellular process;GO:0071310//cellular response to organic substance;GO:0009719//response to endogenous stimulus;GO:1901362//organic cyclic compound biosynthetic process;GO:0009755//hormone-mediated signaling pathway;GO:0044699//single-organism process;GO:2000112//regulation of cellular macromolecule biosynthe…
OS02G0808500	1.16333	2.74333	1.23767	0.00215845	0.0278484	yes	-	-	-	-	-	-	-	-
OS02G0812000	0.0733333	1.43333	4.28876	9.19013e-06	0.000340242	yes	-	Os02g0812000 protein [Source:UniProtKB/TrEMBL;Acc:Q0DWJ7]	-	-	-	-	GO:0050662//coenzyme binding;GO:0016491//oxidoreductase activity;GO:0003824//catalytic activity;GO:0033764//steroid dehydrogenase activity, acting on the CH-OH group of donors, NAD or NADP as acceptor;GO:0048037//cofactor binding;GO:0016229//steroid dehydrogenase activity;GO:0016614//oxidoreductase activity, acting on CH-OH group of donors;GO:0016616//oxidoreductase activity, acting on the CH-OH …	GO:0006694//steroid biosynthetic process;GO:0090304//nucleic acid metabolic process;GO:0009987//cellular process;GO:0009058//biosynthetic process;GO:0008152//metabolic process;GO:0008202//steroid metabolic process;GO:1901360//organic cyclic compound metabolic process;GO:1901576//organic substance biosynthetic process;GO:0044238//primary metabolic process;GO:0055114//oxidation-reduction process;GO…
OS02G0822100	5.98333	2.57	-1.21918	5.14513e-05	0.00141231	yes	-	Os02g0822100 protein; Putative arsenite transport subunit B; cDNA clone:J013000A03, full insert sequence [Source:UniProtKB/TrEMBL;Acc:Q6K6Z6]	-	-	-	GO:0016021//integral component of membrane;GO:0016020//membrane;GO:0031224//intrinsic component of membrane;GO:0044425//membrane part	-	GO:0009987//cellular process;GO:0044763//single-organism cellular process;GO:0044699//single-organism process;GO:0055085//transmembrane transport;GO:1902578//single-organism localization;GO:0006810//transport;GO:0051179//localization;GO:0044765//single-organism transport;GO:0051234//establishment of localization
OS02G0829100	4.55667	2.07	-1.13835	0.00109296	0.0163839	yes	RPA2A	Replication protein A 32 kDa subunit A [Source:UniProtKB/Swiss-Prot;Acc:Q6K9U2]	Genetic Information Processing	Replication and repair	ko03420//Nucleotide excision repair;ko03030//DNA replication;ko03440//Homologous recombination;ko03430//Mismatch repair	GO:0044424//intracellular part;GO:0005634//nucleus;GO:0043227//membrane-bounded organelle;GO:0043231//intracellular membrane-bounded organelle;GO:0005622//intracellular;GO:0005623//cell;GO:0044464//cell part;GO:0043229//intracellular organelle;GO:0043226//organelle	GO:0003676//nucleic acid binding;GO:0003677//DNA binding;GO:0005488//binding;GO:0097159//organic cyclic compound binding;GO:1901363//heterocyclic compound binding	GO:0044763//single-organism cellular process;GO:0090304//nucleic acid metabolic process;GO:0006281//DNA repair;GO:0051716//cellular response to stimulus;GO:0050896//response to stimulus;GO:0044249//cellular biosynthetic process;GO:0006725//cellular aromatic compound metabolic process;GO:1901360//organic cyclic compound metabolic process;GO:0009987//cellular process;GO:0006310//DNA recombination;G…
OS02G0830300	0.743333	1.57667	1.0848	0.000933487	0.0145018	yes	-	-	-	-	-	-	-	-
OS02G0832150	4.43667	1.46333	-1.60022	0.00173314	0.023518	yes	-	RING zinc finger protein-like [Source:UniProtKB/TrEMBL;Acc:Q6K966]	-	-	-	-	GO:0008270//zinc ion binding;GO:0046872//metal ion binding;GO:0005515//protein binding;GO:0043167//ion binding;GO:0046914//transition metal ion binding;GO:0043169//cation binding;GO:0005488//binding	-
OS03G0110900	2.46667	0.87	-1.50348	0.00298909	0.035404	yes	-	Expressed protein [Source:UniProtKB/TrEMBL;Acc:Q10SU2]	-	-	-	-	GO:0003674//molecular_function	GO:0008150//biological_process
OS03G0130100	0.486667	0.08	-2.60486	9.81109e-05	0.00242015	yes	-	Acyl-activating enzyme 11, putative, expressed; EST AU070346(S12172) corresponds to a region of the predicted gene; Os03g0130100 protein; cDNA clone:002-171-C04, full insert sequence [Source:UniProtKB/TrEMBL;Acc:Q9SNJ6]	-	-	-	-	GO:0016874//ligase activity;GO:0016877//ligase activity, forming carbon-sulfur bonds;GO:0018858//benzoate-CoA ligase activity;GO:0016405//CoA-ligase activity;GO:0016878//acid-thiol ligase activity;GO:0003824//catalytic activity	GO:0006790//sulfur compound metabolic process;GO:0019760//glucosinolate metabolic process;GO:0019757//glycosinolate metabolic process;GO:0019761//glucosinolate biosynthetic process;GO:1901659//glycosyl compound biosynthetic process;GO:0044711//single-organism biosynthetic process;GO:0044710//single-organism metabolic process;GO:0071704//organic substance metabolic process;GO:0044237//cellular met…
OS03G0134900	2.13	0.823333	-1.3713	0.0019624	0.0258861	yes	-	Glutathione S-transferase, N-terminal domain containing protein, expressed; Os03g0134900 protein; Putative glutathione S-transferase [Source:UniProtKB/TrEMBL;Acc:Q8H8D6]	-	-	-	-	GO:0005488//binding;GO:0005515//protein binding;GO:0016740//transferase activity;GO:0003824//catalytic activity	-
OS03G0138700	1.41667	0.663333	-1.09469	0.000882859	0.0139092	yes	-	Os03g0138700 protein; POT family protein, expressed [Source:UniProtKB/TrEMBL;Acc:Q10S13]	-	-	-	GO:0016020//membrane	GO:0042936//dipeptide transporter activity;GO:0022892//substrate-specific transporter activity;GO:0042937//tripeptide transporter activity;GO:0005215//transporter activity;GO:0015198//oligopeptide transporter activity;GO:0015197//peptide transporter activity	GO:0044699//single-organism process;GO:0009607//response to biotic stimulus;GO:1901698//response to nitrogen compound;GO:0009617//response to bacterium;GO:0006952//defense response;GO:0042221//response to chemical;GO:0043201//response to leucine;GO:0080053//response to phenylalanine;GO:0009628//response to abiotic stimulus;GO:0006972//hyperosmotic response;GO:0080052//response to histidine;GO:000…
OS03G0140300	5.49333	2.52	-1.12426	4.9987e-06	0.000206635	yes	-	-	-	-	-	-	-	-
OS03G0157700	5.47667	2.59	-1.08035	1.44571e-06	7.28928e-05	yes	-	-	-	-	-	-	-	-
OS03G0163000	11.0833	5.21667	-1.08719	0.00012816	0.00301195	yes	-	-	-	-	-	-	-	-
OS03G0176100	1.01667	0.22	-2.20827	0.00355007	0.0401542	yes	-	Putative uncharacterized protein [Source:UniProtKB/TrEMBL;Acc:B9FBM0]	Genetic Information Processing	Transcription	ko03022//Basal transcription factors	GO:0044424//intracellular part;GO:0044446//intracellular organelle part;GO:0016591//DNA-directed RNA polymerase II, holoenzyme;GO:0000428//DNA-directed RNA polymerase complex;GO:0044451//nucleoplasm part;GO:1990234//transferase complex;GO:0043227//membrane-bounded organelle;GO:0043229//intracellular organelle;GO:0005667//transcription factor complex;GO:0090575//RNA polymerase II transcription fac…	-	GO:0016070//RNA metabolic process;GO:0044238//primary metabolic process;GO:0044249//cellular biosynthetic process;GO:0010467//gene expression;GO:0008152//metabolic process;GO:0018130//heterocycle biosynthetic process;GO:0006807//nitrogen compound metabolic process;GO:1901360//organic cyclic compound metabolic process;GO:0019438//aromatic compound biosynthetic process;GO:0034654//nucleobase-contai…
OS03G0183050	23.1533	9.54	-1.27916	2.34275e-11	4.39026e-09	yes	-	-	-	-	-	-	-	-
OS03G0188900	4.58	1.28667	-1.83171	9.9972e-08	7.81296e-06	yes	HOX13	Homeobox-leucine zipper protein HOX13 [Source:UniProtKB/Swiss-Prot;Acc:Q10QP3]	-	-	-	GO:0044464//cell part;GO:0043226//organelle;GO:0043227//membrane-bounded organelle;GO:0005622//intracellular;GO:0005634//nucleus;GO:0043229//intracellular organelle;GO:0005623//cell;GO:0044424//intracellular part;GO:0043231//intracellular membrane-bounded organelle	GO:0001071//nucleic acid binding transcription factor activity;GO:0000975//regulatory region DNA binding;GO:0043565//sequence-specific DNA binding;GO:0005488//binding;GO:0003676//nucleic acid binding;GO:0001067//regulatory region nucleic acid binding;GO:0097159//organic cyclic compound binding;GO:0003677//DNA binding;GO:1901363//heterocyclic compound binding;GO:0003700//sequence-specific DNA bind…	GO:0016070//RNA metabolic process;GO:0006351//transcription, DNA-templated;GO:0034654//nucleobase-containing compound biosynthetic process;GO:0071704//organic substance metabolic process;GO:0031323//regulation of cellular metabolic process;GO:0050789//regulation of biological process;GO:0008152//metabolic process;GO:1901360//organic cyclic compound metabolic process;GO:0044260//cellular macromole…
OS03G0193000	7.17333	3.36667	-1.09132	5.99265e-09	6.53953e-07	yes	-	Chitin-inducible gibberellin-responsive protein 2, putative, expressed; Os03g0193000 protein; cDNA clone:J033041E22, full insert sequence [Source:UniProtKB/TrEMBL;Acc:Q10QK3]	-	-	-	GO:0044424//intracellular part;GO:0005622//intracellular;GO:0005623//cell;GO:0044464//cell part;GO:0005737//cytoplasm	GO:0004871//signal transducer activity;GO:0060089//molecular transducer activity	GO:0097659//nucleic acid-templated transcription;GO:0044260//cellular macromolecule metabolic process;GO:0009628//response to abiotic stimulus;GO:0044271//cellular nitrogen compound biosynthetic process;GO:1901362//organic cyclic compound biosynthetic process;GO:0006355//regulation of transcription, DNA-templated;GO:1903506//regulation of nucleic acid-templated transcription;GO:0007275//multicell…
OS03G0204300	17.29	2.79333	-2.62988	2.08394e-37	4.33599e-34	yes	-	-	-	-	-	-	-	-
OS03G0204366	41.82	13.3233	-1.65024	6.25588e-19	3.14913e-16	yes	-	-	-	-	-	-	-	-
OS03G0213200	2.3	0.943333	-1.28579	0.00444631	0.0468247	yes	-	Putative uncharacterized protein [Source:UniProtKB/TrEMBL;Acc:B9F661]	-	-	-	-	GO:0003674//molecular_function	GO:0008150//biological_process
OS03G0216733	1.87	0.93	-1.00774	0.00217044	0.0279454	yes	-	-	-	-	-	-	-	-
OS03G0235000	2.23	0.536667	-2.05495	8.90596e-05	0.00223436	yes	-	-	-	-	-	-	GO:0016209//antioxidant activity;GO:0046906//tetrapyrrole binding;GO:0020037//heme binding;GO:0005488//binding;GO:1901363//heterocyclic compound binding;GO:0003824//catalytic activity;GO:0097159//organic cyclic compound binding;GO:0004601//peroxidase activity;GO:0016491//oxidoreductase activity;GO:0016684//oxidoreductase activity, acting on peroxide as acceptor	GO:0044710//single-organism metabolic process;GO:0050896//response to stimulus;GO:0006979//response to oxidative stress;GO:0055114//oxidation-reduction process;GO:0044699//single-organism process;GO:0008152//metabolic process;GO:0006950//response to stress
OS03G0245800	12.5033	5.56333	-1.16829	2.52874e-08	2.30766e-06	yes	HSP26.7	26.7 kDa heat shock protein, chloroplastic [Source:UniProtKB/Swiss-Prot;Acc:Q10P60]	Genetic Information Processing	Folding, sorting and degradation	ko04141//Protein processing in endoplasmic reticulum	GO:0043229//intracellular organelle;GO:0005623//cell;GO:0044424//intracellular part;GO:0009507//chloroplast;GO:0044444//cytoplasmic part;GO:0044464//cell part;GO:0009536//plastid;GO:0043226//organelle;GO:0005737//cytoplasm;GO:0043231//intracellular membrane-bounded organelle;GO:0043227//membrane-bounded organelle;GO:0005622//intracellular	-	GO:0009628//response to abiotic stimulus;GO:0009408//response to heat;GO:0009266//response to temperature stimulus;GO:0050896//response to stimulus;GO:0006950//response to stress
OS03G0259600	2.18	0.876667	-1.31423	0.0037426	0.0416275	yes	-	Expressed protein; Os03g0259600 protein; cDNA clone:002-144-C04, full insert sequence [Source:UniProtKB/TrEMBL;Acc:Q10NT3]	-	-	-	-	GO:0005515//protein binding;GO:0005488//binding	-
OS03G0266900	8.06667	3.7	-1.12445	1.12892e-05	0.000404518	yes	HSP17.4	17.4 kDa class I heat shock protein [Source:UniProtKB/Swiss-Prot;Acc:P31673]	Genetic Information Processing	Folding, sorting and degradation	ko04141//Protein processing in endoplasmic reticulum	GO:0044464//cell part;GO:0005623//cell;GO:0005737//cytoplasm;GO:0044424//intracellular part;GO:0005622//intracellular	-	GO:0009266//response to temperature stimulus;GO:1901700//response to oxygen-containing compound;GO:0042221//response to chemical;GO:0006979//response to oxidative stress;GO:0010038//response to metal ion;GO:0097305//response to alcohol;GO:1990267//response to transition metal nanoparticle;GO:0045471//response to ethanol;GO:0006950//response to stress;GO:0009408//response to heat;GO:0009628//respo…
OS03G0282300	1.38	2.97	1.10579	1.16168e-05	0.000412939	yes	-	-	-	-	-	-	-	-
OS03G0293100	7.39667	3.32667	-1.1528	1.16202e-06	6.14686e-05	yes	-	Os03g0293100 protein [Source:UniProtKB/TrEMBL;Acc:Q0DSR5]	-	-	-	GO:0044446//intracellular organelle part;GO:0044434//chloroplast part;GO:0042651//thylakoid membrane;GO:0044436//thylakoid part;GO:0043226//organelle;GO:0044464//cell part;GO:0031984//organelle subcompartment;GO:0009536//plastid;GO:0034357//photosynthetic membrane;GO:0055035//plastid thylakoid membrane;GO:0009535//chloroplast thylakoid membrane;GO:0031976//plastid thylakoid;GO:0044424//intracellu…	-	GO:0033692//cellular polysaccharide biosynthetic process;GO:0006790//sulfur compound metabolic process;GO:0006753//nucleoside phosphate metabolic process;GO:0009987//cellular process;GO:0006807//nitrogen compound metabolic process;GO:0055086//nucleobase-containing small molecule metabolic process;GO:0044710//single-organism metabolic process;GO:0006725//cellular aromatic compound metabolic proces…
OS03G0315400	1.44	0.54	-1.41504	0.00100136	0.0153499	yes	-	Myb-like DNA-binding domain containing protein, expressed; Os03g0315400 protein; cDNA clone:J013130B13, full insert sequence [Source:UniProtKB/TrEMBL;Acc:Q10MB4]	-	-	-	-	GO:0005488//binding;GO:0044877//macromolecular complex binding;GO:0003682//chromatin binding;GO:0003677//DNA binding;GO:0097159//organic cyclic compound binding;GO:0003676//nucleic acid binding;GO:1901363//heterocyclic compound binding	-
OS03G0333800	6.57667	3.19333	-1.04229	6.75784e-06	0.000265633	yes	-	-	-	-	-	-	-	-
OS03G0360300	8.78333	3.14333	-1.48247	2.68189e-07	1.83556e-05	yes	-	-	-	-	-	-	-	-
OS03G0367200	5.12333	0.546667	-3.22835	3.55245e-05	0.00104695	yes	-	-	-	-	-	-	-	-
OS03G0370400	23.6067	10.42	-1.17984	2.28715e-08	2.12446e-06	yes	-	-	-	-	-	-	-	-
OS03G0372950	2.18	0.336667	-2.69494	0.00292417	0.0348865	yes	-	-	-	-	-	-	-	-
OS03G0395700	12.0133	1.46	-3.0406	3.20199e-32	4.16392e-29	yes	-	-	-	-	-	-	-	-
OS03G0395801	7.16667	0.753333	-3.24994	3.34912e-21	2.01011e-18	yes	-	-	-	-	-	-	-	-
OS03G0399532	0.316667	0.643333	1.0226	0.00207153	0.0268714	yes	-	Putative phosphoinositide kinase [Source:UniProtKB/TrEMBL;Acc:Q94LF4]	-	-	-	GO:0005623//cell;GO:0044464//cell part;GO:0005739//mitochondrion;GO:0043226//organelle;GO:0043231//intracellular membrane-bounded organelle;GO:0044424//intracellular part;GO:0044444//cytoplasmic part;GO:0043229//intracellular organelle;GO:0005737//cytoplasm;GO:0043227//membrane-bounded organelle;GO:0005622//intracellular	GO:0005488//binding;GO:0032550//purine ribonucleoside binding;GO:0016307//phosphatidylinositol phosphate kinase activity;GO:1901265//nucleoside phosphate binding;GO:0097367//carbohydrate derivative binding;GO:0000166//nucleotide binding;GO:0043168//anion binding;GO:0043169//cation binding;GO:0016773//phosphotransferase activity, alcohol group as acceptor;GO:0005524//ATP binding;GO:0097159//organi…	GO:0048229//gametophyte development;GO:0007033//vacuole organization;GO:0006996//organelle organization;GO:0046834//lipid phosphorylation;GO:0044255//cellular lipid metabolic process;GO:0009555//pollen development;GO:0016310//phosphorylation;GO:0071704//organic substance metabolic process;GO:0044710//single-organism metabolic process;GO:0006793//phosphorus metabolic process;GO:0044260//cellular m…
OS03G0400600	3.18667	0.816667	-1.96423	3.87349e-05	0.00111937	yes	-	-	-	-	-	-	-	-
OS03G0422200	5.26333	1.43333	-1.8766	5.17666e-08	4.2969e-06	yes	-	-	-	-	-	-	-	-
OS03G0439500	3.00667	1.29	-1.22079	4.01266e-06	0.000172738	yes	-	Os03g0439500 protein; cDNA clone:001-043-E12, full insert sequence; cDNA clone:J013109I01, full insert sequence; cDNA clone:J013111O20, full insert sequence [Source:UniProtKB/TrEMBL;Acc:B7EDK8]	-	-	-	-	GO:0016491//oxidoreductase activity;GO:0016705//oxidoreductase activity, acting on paired donors, with incorporation or reduction of molecular oxygen;GO:0016706//oxidoreductase activity, acting on paired donors, with incorporation or reduction of molecular oxygen, 2-oxoglutarate as one donor, and incorporation of one atom each of oxygen into both donors;GO:0051213//dioxygenase activity;GO:0005488…	GO:0044699//single-organism process;GO:0044710//single-organism metabolic process;GO:0055114//oxidation-reduction process;GO:0008152//metabolic process
OS03G0557900	6.63333	2.56333	-1.37171	3.85521e-05	0.00111512	yes	-	-	-	-	-	-	-	-
OS03G0561400	6.77667	2.58	-1.3932	1.23584e-13	3.53859e-11	yes	-	-	-	-	-	-	-	-
OS03G0567100	5.11333	2.49	-1.03812	0.00469264	0.0487217	yes	-	-	-	-	-	-	-	-
OS03G0572250	6.87333	2.79667	-1.2973	2.18484e-06	0.000103946	yes	-	-	-	-	-	-	-	-
OS03G0575500	99.2867	43.77	-1.18166	4.85664e-18	2.22906e-15	yes	-	-	-	-	-	-	-	-
OS03G0595300	5.06	2.48	-1.0288	0.00198325	0.026062	yes	-	Expressed protein; Os03g0595300 protein; Putative uncharacterized protein OSJNBb0042N11.12; cDNA clone:J013048M24, full insert sequence [Source:UniProtKB/TrEMBL;Acc:Q851H6]	-	-	-	GO:0005623//cell;GO:0044424//intracellular part;GO:0005622//intracellular;GO:0043229//intracellular organelle;GO:0043231//intracellular membrane-bounded organelle;GO:0044444//cytoplasmic part;GO:0044464//cell part;GO:0005737//cytoplasm;GO:0043227//membrane-bounded organelle;GO:0009507//chloroplast;GO:0043226//organelle;GO:0009536//plastid	-	-
OS03G0596101	0.15	0.643333	2.1006	6.88168e-06	0.000269144	yes	-	-	-	-	-	-	-	-
OS03G0608700	17.22	5.50667	-1.64483	1.21718e-12	2.94482e-10	yes	-	-	-	-	-	-	-	-
OS03G0623100	13.57	4.74333	-1.51645	1.84017e-06	9.04439e-05	yes	-	Os03g0623100 protein [Source:UniProtKB/TrEMBL;Acc:Q0DQ87]	-	-	-	-	GO:0003674//molecular_function	GO:0008150//biological_process
OS03G0624300	18.7567	1.48667	-3.65725	9.13489e-22	5.702e-19	yes	-	-	-	-	-	-	-	-
OS03G0625900	5.09667	2.28667	-1.15631	0.000116313	0.00277744	yes	-	U3 snoRNP-associated protein-like YAOH [Source:UniProtKB/Swiss-Prot;Acc:Q75LV5]	-	-	-	GO:0019028//viral capsid;GO:0044423//virion part;GO:0044424//intracellular part;GO:0005634//nucleus;GO:0019012//virion;GO:0044422//organelle part;GO:0043226//organelle;GO:0030529//ribonucleoprotein complex;GO:0005622//intracellular;GO:0032991//macromolecular complex;GO:0043231//intracellular membrane-bounded organelle;GO:0043233//organelle lumen;GO:0043227//membrane-bounded organelle;GO:0044446//…	GO:0005488//binding;GO:0005515//protein binding	GO:0009987//cellular process;GO:0048731//system development;GO:0044702//single organism reproductive process;GO:0044703//multi-organism reproductive process;GO:0044706//multi-multicellular organism process;GO:0060321//acceptance of pollen;GO:0044767//single-organism developmental process;GO:0003006//developmental process involved in reproduction;GO:0051704//multi-organism process;GO:0007275//mult…
OS03G0634400	2.7	1.32667	-1.02515	0.00211569	0.0273646	yes	CIPK7	CBL-interacting protein kinase 7 [Source:UniProtKB/Swiss-Prot;Acc:Q75GK4]	-	-	-	-	GO:0032550//purine ribonucleoside binding;GO:0005524//ATP binding;GO:0003824//catalytic activity;GO:0032555//purine ribonucleotide binding;GO:0097159//organic cyclic compound binding;GO:0005488//binding;GO:0016773//phosphotransferase activity, alcohol group as acceptor;GO:0016740//transferase activity;GO:0032553//ribonucleotide binding;GO:1901363//heterocyclic compound binding;GO:0016772//transfe…	GO:0044238//primary metabolic process;GO:0016310//phosphorylation;GO:0006464//cellular protein modification process;GO:0050789//regulation of biological process;GO:0044260//cellular macromolecule metabolic process;GO:0044699//single-organism process;GO:0019538//protein metabolic process;GO:0071704//organic substance metabolic process;GO:0065007//biological regulation;GO:0009987//cellular process;…
OS03G0642300	0.6	0.0533333	-3.49185	0.000393835	0.00736023	yes	-	Kinase domain containing protein; Os03g0642200 protein; Protein kinase PINOID, putative, expressed [Source:UniProtKB/TrEMBL;Acc:Q6ASU0]	-	-	-	GO:0009986//cell surface;GO:0044464//cell part;GO:0005623//cell	GO:0000166//nucleotide binding;GO:0004672//protein kinase activity;GO:0042802//identical protein binding;GO:0005488//binding;GO:1901265//nucleoside phosphate binding;GO:0032549//ribonucleoside binding;GO:0005524//ATP binding;GO:0016740//transferase activity;GO:0030554//adenyl nucleotide binding;GO:0001882//nucleoside binding;GO:1901363//heterocyclic compound binding;GO:0016772//transferase activi…	GO:0007165//signal transduction;GO:0009987//cellular process;GO:0060918//auxin transport;GO:0048869//cellular developmental process;GO:0048469//cell maturation;GO:0048608//reproductive structure development;GO:0009926//auxin polar transport;GO:0048588//developmental cell growth;GO:0071495//cellular response to endogenous stimulus;GO:0048827//phyllome development;GO:0032502//developmental process;…
OS03G0659350	8.52333	4.22	-1.01417	0.000202322	0.00432795	yes	-	-	-	-	-	-	-	-
OS03G0663400	12.3867	4.54	-1.44802	7.69631e-08	6.15902e-06	yes	-	Os03g0663400 protein; P21 protein, putative, expressed; Putative antifungal thaumatin-like protein; cDNA clone:001-034-E02, full insert sequence; cDNA clone:J033108D14, full insert sequence; cDNA clone:J033115J22, full insert sequence [Source:UniProtKB/TrEMBL;Acc:Q75GX3]	-	-	-	-	-	GO:0098542//defense response to other organism;GO:0009651//response to salt stress;GO:0009605//response to external stimulus;GO:0045087//innate immune response;GO:0006955//immune response;GO:0009607//response to biotic stimulus;GO:0009817//defense response to fungus, incompatible interaction;GO:0050832//defense response to fungus;GO:0006970//response to osmotic stress;GO:0002376//immune system pr…
OS03G0667800	18.64	6.38	-1.54677	9.55856e-07	5.2721e-05	yes	-	40S ribosomal protein S21 [Source:UniProtKB/TrEMBL;Acc:Q7Y199]	Genetic Information Processing	Translation	ko03010//Ribosome	GO:0005737//cytoplasm;GO:0044444//cytoplasmic part;GO:0015935//small ribosomal subunit;GO:0005840//ribosome;GO:0005829//cytosol;GO:0044391//ribosomal subunit;GO:0044446//intracellular organelle part;GO:0043229//intracellular organelle;GO:0043232//intracellular non-membrane-bounded organelle;GO:0044445//cytosolic part;GO:0044422//organelle part;GO:0044464//cell part;GO:0005622//intracellular;GO:00…	GO:0005198//structural molecule activity;GO:0003735//structural constituent of ribosome	GO:0006807//nitrogen compound metabolic process;GO:0031123//RNA 3'-end processing;GO:0046483//heterocycle metabolic process;GO:0000460//maturation of 5.8S rRNA;GO:0009058//biosynthetic process;GO:0044085//cellular component biogenesis;GO:0016072//rRNA metabolic process;GO:0006139//nucleobase-containing compound metabolic process;GO:0009059//macromolecule biosynthetic process;GO:0034470//ncRNA pro…
OS03G0673600	3.51333	0.0366667	-6.58223	2.05878e-13	5.53918e-11	yes	-	-	-	-	-	-	-	-
OS03G0693700	21.67	7.43	-1.54427	3.98043e-18	1.88226e-15	yes	-	Germin-like protein 3-3 [Source:UniProtKB/Swiss-Prot;Acc:Q851J8]	-	-	-	GO:0048046//apoplast;GO:0005576//extracellular region	GO:0046872//metal ion binding;GO:0005488//binding;GO:0030145//manganese ion binding;GO:0043169//cation binding;GO:0043167//ion binding;GO:0046914//transition metal ion binding;GO:0045735//nutrient reservoir activity	-
OS03G0694000	2.74667	1.01667	-1.43384	0.000469061	0.00847187	yes	-	Germin-like protein 3-6 [Source:UniProtKB/Swiss-Prot;Acc:Q851K1]	-	-	-	GO:0048046//apoplast;GO:0005576//extracellular region	GO:0043167//ion binding;GO:0030145//manganese ion binding;GO:0046872//metal ion binding;GO:0045735//nutrient reservoir activity;GO:0043169//cation binding;GO:0046914//transition metal ion binding;GO:0005488//binding	-
OS03G0712800	119.237	58.3933	-1.02995	1.81452e-17	8.09019e-15	yes	GLN1-3	Glutamine synthetase cytosolic isozyme 1-3 [Source:UniProtKB/Swiss-Prot;Acc:Q4W8D0]	Metabolism	Amino acid metabolism;Global and Overview;Energy metabolism;Carbohydrate metabolism	ko01230//Biosynthesis of amino acids;ko00630//Glyoxylate and dicarboxylate metabolism;ko00250//Alanine, aspartate and glutamate metabolism;ko00910//Nitrogen metabolism;ko00220//Arginine biosynthesis	GO:0043227//membrane-bounded organelle;GO:0009507//chloroplast;GO:0022626//cytosolic ribosome;GO:0005840//ribosome;GO:0005622//intracellular;GO:0005737//cytoplasm;GO:0005623//cell;GO:0043228//non-membrane-bounded organelle;GO:0044444//cytoplasmic part;GO:0071944//cell periphery;GO:0030529//ribonucleoprotein complex;GO:0043231//intracellular membrane-bounded organelle;GO:0044424//intracellular par…	GO:0032555//purine ribonucleotide binding;GO:0043168//anion binding;GO:0030554//adenyl nucleotide binding;GO:0005507//copper ion binding;GO:0016880//acid-ammonia (or amide) ligase activity;GO:0016879//ligase activity, forming carbon-nitrogen bonds;GO:0004356//glutamate-ammonia ligase activity;GO:0032549//ribonucleoside binding;GO:0032559//adenyl ribonucleotide binding;GO:0035639//purine ribonucle…	GO:0043436//oxoacid metabolic process;GO:1901566//organonitrogen compound biosynthetic process;GO:0009084//glutamine family amino acid biosynthetic process;GO:0016053//organic acid biosynthetic process;GO:0071941//nitrogen cycle metabolic process;GO:0009399//nitrogen fixation;GO:0006520//cellular amino acid metabolic process;GO:0044249//cellular biosynthetic process;GO:0042221//response to chemic…
OS03G0718000	6.09	2.75	-1.14701	0.000195073	0.00419011	yes	ASB2	Anthranilate synthase beta subunit 2, chloroplastic [Source:UniProtKB/Swiss-Prot;Acc:Q764B9]	Metabolism	Amino acid metabolism;Global and Overview	ko01230//Biosynthesis of amino acids;ko00400//Phenylalanine, tyrosine and tryptophan biosynthesis	GO:1902494//catalytic complex;GO:0043231//intracellular membrane-bounded organelle;GO:0044424//intracellular part;GO:0043234//protein complex;GO:0005623//cell;GO:0005622//intracellular;GO:0043229//intracellular organelle;GO:0032991//macromolecular complex;GO:0043226//organelle;GO:0043227//membrane-bounded organelle;GO:0044464//cell part;GO:0044444//cytoplasmic part;GO:0009507//chloroplast;GO:0009…	GO:0016829//lyase activity;GO:0003824//catalytic activity;GO:0016833//oxo-acid-lyase activity;GO:0016830//carbon-carbon lyase activity;GO:0004049//anthranilate synthase activity	GO:0009723//response to ethylene;GO:0044711//single-organism biosynthetic process;GO:0009308//amine metabolic process;GO:0006576//cellular biogenic amine metabolic process;GO:0009725//response to hormone;GO:0016053//organic acid biosynthetic process;GO:0006568//tryptophan metabolic process;GO:0043436//oxoacid metabolic process;GO:0009851//auxin biosynthetic process;GO:0010033//response to organic…
OS03G0723400	143.193	68.5367	-1.06302	5.69468e-22	3.62716e-19	yes	-	Expressed protein; Os03g0723400 protein; Putative uncharacterized protein OJ1499_D04.17 [Source:UniProtKB/TrEMBL;Acc:Q75GU1]	-	-	-	-	GO:0003674//molecular_function	GO:0008150//biological_process
OS03G0724700	0.343333	0.08	-2.10154	0.00161666	0.022247	yes	-	Maf-like protein, expressed; cDNA clone:002-144-A12, full insert sequence [Source:UniProtKB/TrEMBL;Acc:Q10DP4]	-	-	-	GO:0005623//cell;GO:0044464//cell part;GO:0005622//intracellular;GO:0044424//intracellular part;GO:0005737//cytoplasm	-	-
OS03G0734200	7.52333	3.50667	-1.10127	0.000452282	0.00822116	yes	-	-	-	-	-	-	-	-
OS03G0738600	7.45667	1.09	-2.7742	1.02444e-23	7.30307e-21	yes	LOX1.1	Linoleate 9S-lipoxygenase 2 [Source:UniProtKB/Swiss-Prot;Acc:P29250]	Metabolism	Lipid metabolism	ko00591//Linoleic acid metabolism	GO:0005623//cell;GO:0005737//cytoplasm;GO:0009536//plastid;GO:0009507//chloroplast;GO:0044464//cell part;GO:0043227//membrane-bounded organelle;GO:0043226//organelle;GO:0044424//intracellular part;GO:0044444//cytoplasmic part;GO:0005622//intracellular;GO:0043231//intracellular membrane-bounded organelle;GO:0043229//intracellular organelle	GO:0005506//iron ion binding;GO:0046914//transition metal ion binding;GO:0005488//binding;GO:0016491//oxidoreductase activity;GO:0051213//dioxygenase activity;GO:0005515//protein binding;GO:0043167//ion binding;GO:0046872//metal ion binding;GO:0043169//cation binding;GO:0016701//oxidoreductase activity, acting on single donors with incorporation of molecular oxygen;GO:0016702//oxidoreductase acti…	GO:0044249//cellular biosynthetic process;GO:0072330//monocarboxylic acid biosynthetic process;GO:0006631//fatty acid metabolic process;GO:0048364//root development;GO:0006950//response to stress;GO:0044281//small molecule metabolic process;GO:0009617//response to bacterium;GO:0044767//single-organism developmental process;GO:0009605//response to external stimulus;GO:0032502//developmental proces…
OS03G0766800	19.4167	9.18	-1.08073	1.7035e-06	8.46595e-05	yes	-	-	-	-	-	-	-	-
OS03G0797400	2.80667	1.31	-1.09929	0.00310488	0.0363751	yes	-	Indole-3-glycerol phosphate lyase, chloroplast, putative, expressed; Os03g0797400 protein; Putative indole-3-glycerol phosphate lyase; cDNA clone:J023125E11, full insert sequence [Source:UniProtKB/TrEMBL;Acc:Q7Y1I9]	-	-	-	GO:0043227//membrane-bounded organelle;GO:0009570//chloroplast stroma;GO:0005623//cell;GO:0043229//intracellular organelle;GO:0044464//cell part;GO:0043226//organelle;GO:0043231//intracellular membrane-bounded organelle;GO:0044435//plastid part;GO:0009536//plastid;GO:0005622//intracellular;GO:0044446//intracellular organelle part;GO:0044444//cytoplasmic part;GO:0044424//intracellular part;GO:0044…	GO:0003824//catalytic activity;GO:0016835//carbon-oxygen lyase activity;GO:0004834//tryptophan synthase activity;GO:0016829//lyase activity;GO:0016836//hydro-lyase activity	GO:0000162//tryptophan biosynthetic process;GO:0008652//cellular amino acid biosynthetic process;GO:0051641//cellular localization;GO:0052386//cell wall thickening;GO:0044106//cellular amine metabolic process;GO:0042430//indole-containing compound metabolic process;GO:0006082//organic acid metabolic process;GO:0044711//single-organism biosynthetic process;GO:1901362//organic cyclic compound biosy…
OS03G0800400	5.61	2.61667	-1.10027	3.64619e-08	3.20557e-06	yes	-	-	-	-	-	-	-	-
OS03G0804600	3.02333	0.6	-2.33311	0.000123179	0.00291023	yes	-	-	-	-	-	-	-	-
OS03G0804700	92.3033	24.5733	-1.90929	1.02959e-23	7.30307e-21	yes	-	Germin-like protein 3-8 [Source:UniProtKB/Swiss-Prot;Acc:Q75HJ4]	-	-	-	GO:0048046//apoplast;GO:0005576//extracellular region	GO:0043169//cation binding;GO:0030145//manganese ion binding;GO:0045735//nutrient reservoir activity;GO:0005488//binding;GO:0046872//metal ion binding;GO:0046914//transition metal ion binding;GO:0043167//ion binding	-
OS03G0810100	0.856667	0.216667	-1.98326	0.00444692	0.0468247	yes	-	Adenylate isopentenyltransferase; Cytokinin synthase, putative, expressed; Os03g0810100 protein; Putative adenylate isopentenyltransferase; cDNA clone:J023065G16, full insert sequence [Source:UniProtKB/TrEMBL;Acc:Q6ATR2]	Metabolism	Metabolism of terpenoids and polyketides	ko00908//Zeatin biosynthesis	-	GO:0000166//nucleotide binding;GO:0035639//purine ribonucleoside triphosphate binding;GO:0032559//adenyl ribonucleotide binding;GO:0005488//binding;GO:0016740//transferase activity;GO:0032550//purine ribonucleoside binding;GO:0030554//adenyl nucleotide binding;GO:0097159//organic cyclic compound binding;GO:0001882//nucleoside binding;GO:0043168//anion binding;GO:0036094//small molecule binding;GO…	GO:0006399//tRNA metabolic process;GO:0034641//cellular nitrogen compound metabolic process;GO:0034660//ncRNA metabolic process;GO:0006807//nitrogen compound metabolic process;GO:0090304//nucleic acid metabolic process;GO:0008152//metabolic process;GO:0046483//heterocycle metabolic process;GO:0044238//primary metabolic process;GO:0044260//cellular macromolecule metabolic process;GO:0008033//tRNA …
OS03G0820500	6.77	3.23667	-1.06465	0.00150218	0.0210049	yes	ADF3	Actin-depolymerizing factor 3 [Source:UniProtKB/Swiss-Prot;Acc:Q84TB6]	-	-	-	GO:0043232//intracellular non-membrane-bounded organelle;GO:0043229//intracellular organelle;GO:0044464//cell part;GO:0044424//intracellular part;GO:0015629//actin cytoskeleton;GO:0043228//non-membrane-bounded organelle;GO:0043226//organelle;GO:0005623//cell;GO:0005856//cytoskeleton;GO:0005622//intracellular	GO:0005488//binding;GO:0005515//protein binding;GO:0003779//actin binding;GO:0008092//cytoskeletal protein binding	GO:0006996//organelle organization;GO:0007015//actin filament organization;GO:0043933//macromolecular complex subunit organization;GO:0022411//cellular component disassembly;GO:0007010//cytoskeleton organization;GO:0043241//protein complex disassembly;GO:0008154//actin polymerization or depolymerization;GO:0043624//cellular protein complex disassembly;GO:0071840//cellular component organization o…
OS03G0825400	20.1067	9.52	-1.07864	8.07105e-06	0.000306204	yes	-	Os03g0825400 protein [Source:UniProtKB/TrEMBL;Acc:Q0DM69]	-	-	-	GO:0031975//envelope;GO:0043226//organelle;GO:0031967//organelle envelope;GO:0005758//mitochondrial intermembrane space;GO:0044424//intracellular part;GO:0043229//intracellular organelle;GO:0005740//mitochondrial envelope;GO:0044446//intracellular organelle part;GO:0044422//organelle part;GO:0043231//intracellular membrane-bounded organelle;GO:0044444//cytoplasmic part;GO:0005622//intracellular;G…	GO:0046872//metal ion binding;GO:0043169//cation binding;GO:0005488//binding;GO:0043167//ion binding	GO:1902578//single-organism localization;GO:0065002//intracellular protein transmembrane transport;GO:1902582//single-organism intracellular transport;GO:0071840//cellular component organization or biogenesis;GO:0061024//membrane organization;GO:0033365//protein localization to organelle;GO:0046907//intracellular transport;GO:0072594//establishment of protein localization to organelle;GO:0045039/…
OS03G0825850	1.28	0.41	-1.64245	0.00168636	0.0229931	yes	-	-	-	-	-	-	-	-
OS03G0833600	1.96667	0.906667	-1.11711	0.00224837	0.0286623	yes	-	-	-	-	-	-	-	-
OS03G0842501	4.04667	1.20667	-1.74571	0.00468865	0.0487126	yes	-	-	-	-	-	-	-	-
OS03G0855700	3.30333	0.94	-1.81319	2.38894e-06	0.000112797	yes	-	-	Genetic Information Processing	Replication and repair	ko03420//Nucleotide excision repair;ko03030//DNA replication;ko03440//Homologous recombination;ko03430//Mismatch repair	-	-	-
OS03G0856000	5.59333	2.38667	-1.22871	3.55363e-07	2.33492e-05	yes	-	Os03g0856000 protein; Oxidoreductase, 2OG-Fe oxygenase family protein, expressed; Putative carboxylate oxidase; cDNA clone:J023105N19, full insert sequence [Source:UniProtKB/TrEMBL;Acc:Q75IP9]	-	-	-	-	GO:0046872//metal ion binding;GO:0003824//catalytic activity;GO:0051213//dioxygenase activity;GO:0043167//ion binding;GO:0016705//oxidoreductase activity, acting on paired donors, with incorporation or reduction of molecular oxygen;GO:0016706//oxidoreductase activity, acting on paired donors, with incorporation or reduction of molecular oxygen, 2-oxoglutarate as one donor, and incorporation of on…	GO:0055114//oxidation-reduction process;GO:0044710//single-organism metabolic process;GO:0044699//single-organism process;GO:0008152//metabolic process
OS03G0856700	13.8733	5.53667	-1.32522	1.33252e-14	4.24366e-12	yes	-	Gibberellin 20 oxidase 1 [Source:UniProtKB/Swiss-Prot;Acc:P93771]	Metabolism	Metabolism of terpenoids and polyketides	ko00904//Diterpenoid biosynthesis	-	GO:0016705//oxidoreductase activity, acting on paired donors, with incorporation or reduction of molecular oxygen;GO:0003824//catalytic activity;GO:0016491//oxidoreductase activity;GO:0005488//binding;GO:0046914//transition metal ion binding;GO:0045544//gibberellin 20-oxidase activity;GO:0043169//cation binding;GO:0051213//dioxygenase activity;GO:0043167//ion binding;GO:0016706//oxidoreductase ac…	GO:0044702//single organism reproductive process;GO:0048575//short-day photoperiodism, flowering;GO:0008152//metabolic process;GO:0040007//growth;GO:0048366//leaf development;GO:0009639//response to red or far red light;GO:0048731//system development;GO:0042221//response to chemical;GO:0009685//gibberellin metabolic process;GO:0048573//photoperiodism, flowering;GO:0006720//isoprenoid metabolic pr…
OS03G0857000	10.0967	3.9	-1.37233	0.000126251	0.00297156	yes	-	-	-	-	-	-	-	-
OS03G0857100	11.9567	5.53333	-1.11159	0.00130339	0.0188629	yes	-	-	-	-	-	-	-	-
OS04G0103900	2.16	1.06333	-1.02244	0.00291882	0.0348657	yes	-	OSJNBa0094O15.7 protein; Os04g0103900 protein; cDNA clone:J023145I15, full insert sequence [Source:UniProtKB/TrEMBL;Acc:Q7XMR1]	-	-	-	-	GO:0003824//catalytic activity;GO:0016747//transferase activity, transferring acyl groups other than amino-acyl groups;GO:0016740//transferase activity;GO:0016746//transferase activity, transferring acyl groups	GO:0008152//metabolic process;GO:0009058//biosynthetic process
OS04G0104350	2.6	0.973333	-1.41751	0.00341443	0.0391063	yes	-	-	-	-	-	-	-	-
OS04G0111500	2.05667	0.816667	-1.33249	0.000256575	0.00524064	yes	-	OSJNBb0060M15.3 protein [Source:UniProtKB/TrEMBL;Acc:Q7XQC8]	-	-	-	GO:0000145//exocyst;GO:0005737//cytoplasm;GO:0005622//intracellular;GO:0044444//cytoplasmic part;GO:0005623//cell;GO:0043234//protein complex;GO:0044464//cell part;GO:0044448//cell cortex part;GO:0044424//intracellular part;GO:0071944//cell periphery;GO:0032991//macromolecular complex;GO:0005938//cell cortex	-	GO:0051641//cellular localization;GO:0009987//cellular process;GO:0044765//single-organism transport;GO:1902578//single-organism localization;GO:0051234//establishment of localization;GO:0006810//transport;GO:0006887//exocytosis;GO:0051649//establishment of localization in cell;GO:0051179//localization;GO:0044763//single-organism cellular process;GO:0046903//secretion;GO:0016192//vesicle-mediated…
OS04G0119200	2.89	9.98	1.78797	5.23337e-06	0.00021445	yes	-	-	-	-	-	-	-	-
OS04G0150300	2.4	1.05	-1.19265	0.00205822	0.026745	yes	-	-	-	-	-	-	-	-
OS04G0150500	1.09333	0.243333	-2.16773	0.00049092	0.0087955	yes	-	-	-	-	-	-	-	-
OS04G0160600	4.1	1.64	-1.32193	0.000714289	0.0117952	yes	-	-	-	-	-	-	-	-
OS04G0162600	0.806667	2.41667	1.58297	3.26216e-05	0.000973145	yes	-	-	-	-	-	-	-	-
OS04G0186400	3.08	1.4	-1.1375	1.27711e-05	0.000445846	yes	PHT1-4	Probable inorganic phosphate transporter 1-4 [Source:UniProtKB/Swiss-Prot;Acc:Q8H6H2]	-	-	-	GO:0016021//integral component of membrane;GO:0044425//membrane part;GO:0031224//intrinsic component of membrane;GO:0016020//membrane	GO:0022857//transmembrane transporter activity;GO:0022804//active transmembrane transporter activity;GO:0015293//symporter activity;GO:0015291//secondary active transmembrane transporter activity;GO:1901677//phosphate transmembrane transporter activity;GO:0005215//transporter activity;GO:0005315//inorganic phosphate transmembrane transporter activity	GO:0006817//phosphate ion transport;GO:0006811//ion transport;GO:0044765//single-organism transport;GO:0051179//localization;GO:0006820//anion transport;GO:0044699//single-organism process;GO:0044763//single-organism cellular process;GO:0006810//transport;GO:0015698//inorganic anion transport;GO:0055085//transmembrane transport;GO:0051234//establishment of localization;GO:1902578//single-organism…
OS04G0188500	2.27	0.0766667	-4.88795	0.00011391	0.00272842	yes	-	-	-	-	-	-	-	-
OS04G0191400	10.3867	4.24667	-1.29033	0.000769191	0.0124516	yes	-	-	-	-	-	-	-	-
OS04G0191500	2.96667	0.51	-2.54027	0.000591137	0.010144	yes	-	-	-	-	-	-	-	-
OS04G0206700	5.59667	1.95667	-1.51617	3.11554e-08	2.80219e-06	yes	-	OSJNBa0052O21.16 protein; Os04g0206700 protein [Source:UniProtKB/TrEMBL;Acc:Q7XWK2]	-	-	-	-	GO:0016757//transferase activity, transferring glycosyl groups;GO:0016740//transferase activity;GO:0016758//transferase activity, transferring hexosyl groups;GO:0003824//catalytic activity	GO:0008152//metabolic process
OS04G0206850	2.18	0.9	-1.27633	0.00164487	0.0225457	yes	-	-	-	-	-	-	-	-
OS04G0224000	6.38667	2.56333	-1.31704	9.31048e-07	5.19821e-05	yes	-	-	-	-	-	-	-	-
OS04G0229100	2.23667	0.92	-1.28164	0.00069469	0.0115203	yes	CAD6	Probable cinnamyl alcohol dehydrogenase 6 [Source:UniProtKB/Swiss-Prot;Acc:Q7XWU3]	Metabolism	Biosynthesis of other secondary metabolites	ko00940//Phenylpropanoid biosynthesis	-	GO:0052747//sinapyl alcohol dehydrogenase activity;GO:0045551//cinnamyl-alcohol dehydrogenase activity;GO:0046872//metal ion binding;GO:0005488//binding;GO:0008270//zinc ion binding;GO:0016614//oxidoreductase activity, acting on CH-OH group of donors;GO:0043167//ion binding;GO:0043169//cation binding;GO:0003824//catalytic activity;GO:0016491//oxidoreductase activity;GO:0046914//transition metal i…	GO:0006725//cellular aromatic compound metabolic process;GO:0009987//cellular process;GO:0009809//lignin biosynthetic process;GO:0044249//cellular biosynthetic process;GO:0009699//phenylpropanoid biosynthetic process;GO:1901362//organic cyclic compound biosynthetic process;GO:0019438//aromatic compound biosynthetic process;GO:0044710//single-organism metabolic process;GO:0044711//single-organism …
OS04G0247500	4.32333	1.93333	-1.16105	0.00013744	0.00318211	yes	-	-	-	-	-	-	-	-
OS04G0250700	14.76	6.37667	-1.21082	4.17463e-08	3.58926e-06	yes	-	OSJNBb0026I12.6 protein; Os04g0250700 protein; cDNA clone:J013090L20, full insert sequence [Source:UniProtKB/TrEMBL;Acc:Q7XNX4]	-	-	-	GO:0005575//cellular_component	-	GO:0008150//biological_process
OS04G0295901	0.473333	0.0333333	-3.82782	2.3765e-05	0.000743938	yes	-	-	-	-	-	-	-	-
OS04G0297800	106.233	41.4133	-1.35907	1.6997e-28	1.76826e-25	yes	-	-	-	-	-	-	-	-
OS04G0309600	0.213333	0.726667	1.76818	0.00111066	0.0166173	yes	SUS5	Sucrose synthase 5 [Source:UniProtKB/Swiss-Prot;Acc:H6TFZ4]	Metabolism	Carbohydrate metabolism	ko00500//Starch and sucrose metabolism	GO:0044464//cell part;GO:0005737//cytoplasm;GO:0005622//intracellular;GO:0016020//membrane;GO:0005623//cell;GO:0044424//intracellular part	GO:0003824//catalytic activity;GO:0016758//transferase activity, transferring hexosyl groups;GO:0016157//sucrose synthase activity;GO:0016740//transferase activity;GO:0035251//UDP-glucosyltransferase activity;GO:0008194//UDP-glycosyltransferase activity;GO:0016757//transferase activity, transferring glycosyl groups;GO:0046527//glucosyltransferase activity	GO:0044237//cellular metabolic process;GO:0009987//cellular process;GO:0009058//biosynthetic process;GO:0044763//single-organism cellular process;GO:0044699//single-organism process;GO:0005985//sucrose metabolic process;GO:0008152//metabolic process;GO:0005975//carbohydrate metabolic process;GO:0071704//organic substance metabolic process;GO:0044238//primary metabolic process;GO:0009311//oligosac…
OS04G0340300	1.88667	0.466667	-2.01538	1.99495e-07	1.41185e-05	yes	-	Os04g0340300 protein; cDNA clone:J023097D21, full insert sequence [Source:UniProtKB/TrEMBL;Acc:Q0JE23]	-	-	-	-	GO:0003824//catalytic activity;GO:0005488//binding;GO:0016835//carbon-oxygen lyase activity;GO:0016829//lyase activity;GO:0000287//magnesium ion binding;GO:0043167//ion binding;GO:0043169//cation binding;GO:0046872//metal ion binding;GO:0016838//carbon-oxygen lyase activity, acting on phosphates;GO:0010333//terpene synthase activity	GO:0008152//metabolic process
OS04G0344100	11.19	5.4	-1.05118	4.1539e-07	2.67305e-05	yes	-	Putative uncharacterized protein [Source:UniProtKB/TrEMBL;Acc:B9FEJ0]	-	-	-	-	GO:0010333//terpene synthase activity;GO:0016835//carbon-oxygen lyase activity;GO:0005488//binding;GO:0000287//magnesium ion binding;GO:0016829//lyase activity;GO:0016838//carbon-oxygen lyase activity, acting on phosphates;GO:0003824//catalytic activity;GO:0043169//cation binding;GO:0043167//ion binding;GO:0046872//metal ion binding	GO:0008152//metabolic process
OS04G0345100	2.34667	6.91	1.55807	0.000153832	0.00347891	yes	-	-	-	-	-	-	-	-
OS04G0350100	20.86	6.75333	-1.62707	9.16547e-11	1.51352e-08	yes	-	Cysteine proteinase inhibitor 10 [Source:UniProtKB/Swiss-Prot;Acc:P0C579]	-	-	-	GO:0005576//extracellular region	GO:0061135//endopeptidase regulator activity;GO:0030234//enzyme regulator activity;GO:0030414//peptidase inhibitor activity;GO:0004857//enzyme inhibitor activity;GO:0098772//molecular function regulator;GO:0061134//peptidase regulator activity;GO:0004866//endopeptidase inhibitor activity;GO:0004869//cysteine-type endopeptidase inhibitor activity	GO:0031324//negative regulation of cellular metabolic process;GO:0010605//negative regulation of macromolecule metabolic process;GO:0051246//regulation of protein metabolic process;GO:0052547//regulation of peptidase activity;GO:0032269//negative regulation of cellular protein metabolic process;GO:0031323//regulation of cellular metabolic process;GO:0019222//regulation of metabolic process;GO:005…
OS04G0370900	1.73333	0.283333	-2.61298	3.10904e-07	2.09575e-05	yes	-	cDNA, clone: J013067H13, full insert sequence [Source:UniProtKB/TrEMBL;Acc:B7F891]	-	-	-	-	GO:0005515//protein binding;GO:0003824//catalytic activity;GO:0036094//small molecule binding;GO:1901363//heterocyclic compound binding;GO:0016772//transferase activity, transferring phosphorus-containing groups;GO:0035639//purine ribonucleoside triphosphate binding;GO:0032549//ribonucleoside binding;GO:0046872//metal ion binding;GO:0043169//cation binding;GO:0005488//binding;GO:0017076//purine n…	GO:0036211//protein modification process;GO:0019538//protein metabolic process;GO:0043412//macromolecule modification;GO:0071704//organic substance metabolic process;GO:0044260//cellular macromolecule metabolic process;GO:0006796//phosphate-containing compound metabolic process;GO:0044238//primary metabolic process;GO:0006793//phosphorus metabolic process;GO:0006468//protein phosphorylation;GO:00…
OS04G0371600	0.75	0.13	-2.52838	0.000153229	0.00347178	yes	-	-	-	-	-	-	-	-
OS04G0379400	3.77	1.54667	-1.2854	0.00392829	0.042988	yes	-	Os04g0379400 protein; cDNA clone:001-043-E04, full insert sequence; cDNA clone:J013001F06, full insert sequence [Source:UniProtKB/TrEMBL;Acc:Q0JDT4]	-	-	-	-	GO:0003674//molecular_function	GO:0071822//protein complex subunit organization;GO:0010207//photosystem II assembly;GO:0015979//photosynthesis;GO:0016043//cellular component organization;GO:0006461//protein complex assembly;GO:0043933//macromolecular complex subunit organization;GO:0044085//cellular component biogenesis;GO:0043623//cellular protein complex assembly;GO:0022607//cellular component assembly;GO:0070271//protein co…
OS04G0380200	1.16333	0.366667	-1.66572	0.00328102	0.0378912	yes	-	-	-	-	-	-	-	-
OS04G0393100	11.99	4.21667	-1.50766	6.02051e-11	1.05562e-08	yes	-	-	-	-	-	-	-	-
OS04G0405300	1.3	0.196667	-2.72469	0.000894287	0.0140608	yes	-	OJ000315_02.17 protein; Os04g0405300 protein; cDNA clone:002-170-B08, full insert sequence [Source:UniProtKB/TrEMBL;Acc:Q7XL00]	-	-	-	-	GO:0003824//catalytic activity;GO:0016491//oxidoreductase activity	GO:0055114//oxidation-reduction process;GO:0008152//metabolic process;GO:0044699//single-organism process;GO:0044710//single-organism metabolic process
OS04G0405900	4.47667	2.05333	-1.12446	0.000118847	0.002825	yes	-	-	-	-	-	-	-	-
OS04G0410600	2.89333	1.16667	-1.31034	0.000314382	0.00614778	yes	-	OSJNBa0073L04.3 protein; Os04g0410600 protein; cDNA clone:J033060H09, full insert sequence [Source:UniProtKB/TrEMBL;Acc:Q7XVG3]	-	-	-	-	GO:0005488//binding;GO:0042578//phosphoric ester hydrolase activity;GO:0003993//acid phosphatase activity;GO:0016787//hydrolase activity;GO:0043169//cation binding;GO:0043167//ion binding;GO:0016791//phosphatase activity;GO:0016788//hydrolase activity, acting on ester bonds;GO:0003824//catalytic activity;GO:0046872//metal ion binding	-
OS04G0412700	1.47333	0.456667	-1.68987	0.00352102	0.0399459	yes	-	-	-	-	-	-	-	-
OS04G0429900	7.64333	2.62	-1.54464	3.60097e-07	2.36105e-05	yes	-	-	-	-	-	-	-	-
OS04G0452300	0.0333333	0.913333	4.7761	0.00112483	0.0167737	yes	-	-	-	-	-	-	-	-
OS04G0455401	3.65	7.70333	1.07759	1.18752e-08	1.19944e-06	yes	-	-	-	-	-	-	-	-
OS04G0464300	5.16	2.46	-1.06871	5.07485e-05	0.00140165	yes	-	-	-	-	-	-	-	-
OS04G0465300	6.06	2.98	-1.02401	0.000927544	0.0144382	yes	-	Gibberellin stimulated transcript related protein 2; OSJNBa0060P14.17 protein; OSJNBb0048E02.8 protein; Os04g0465300 protein; cDNA, clone: J065021D20, full insert sequence [Source:UniProtKB/TrEMBL;Acc:Q7X885]	-	-	-	GO:0016020//membrane;GO:0005886//plasma membrane;GO:0044464//cell part;GO:0005623//cell;GO:0071944//cell periphery	GO:0005515//protein binding;GO:0005488//binding	GO:0001101//response to acid chemical;GO:0097305//response to alcohol;GO:0050896//response to stimulus;GO:0031323//regulation of cellular metabolic process;GO:0009651//response to salt stress;GO:2000377//regulation of reactive oxygen species metabolic process;GO:0009739//response to gibberellin;GO:1901700//response to oxygen-containing compound;GO:0033993//response to lipid;GO:0065007//biological…
OS04G0477300	1.63	0.7	-1.21945	0.0027498	0.033389	yes	-	cDNA clone:002-138-G10, full insert sequence [Source:UniProtKB/TrEMBL;Acc:B7F0X7]	-	-	-	GO:0043227//membrane-bounded organelle;GO:0005623//cell;GO:0043226//organelle;GO:0005622//intracellular;GO:0044464//cell part;GO:0043231//intracellular membrane-bounded organelle;GO:0005634//nucleus;GO:0043229//intracellular organelle;GO:0044424//intracellular part	GO:0003676//nucleic acid binding;GO:0003677//DNA binding;GO:0005488//binding;GO:0097159//organic cyclic compound binding;GO:1901363//heterocyclic compound binding	GO:0050789//regulation of biological process;GO:2001141//regulation of RNA biosynthetic process;GO:0071704//organic substance metabolic process;GO:1901576//organic substance biosynthetic process;GO:0006351//transcription, DNA-templated;GO:0090304//nucleic acid metabolic process;GO:0009058//biosynthetic process;GO:0019222//regulation of metabolic process;GO:0043170//macromolecule metabolic process…
OS04G0481600	1.46	0.393333	-1.89214	0.000724345	0.0119171	yes	-	OSJNBb0011N17.12 protein; Os04g0481600 protein [Source:UniProtKB/TrEMBL;Acc:Q7XUQ0]	-	-	-	GO:0044459//plasma membrane part;GO:0044464//cell part;GO:0005622//intracellular;GO:0019897//extrinsic component of plasma membrane;GO:0044425//membrane part;GO:0071944//cell periphery;GO:0032991//macromolecular complex;GO:1902494//catalytic complex;GO:0005886//plasma membrane;GO:0016020//membrane;GO:0005623//cell;GO:0031234//extrinsic component of cytoplasmic side of plasma membrane;GO:0043234//…	GO:1901363//heterocyclic compound binding;GO:0005488//binding;GO:1901265//nucleoside phosphate binding;GO:0000166//nucleotide binding;GO:0097159//organic cyclic compound binding;GO:0005515//protein binding;GO:0036094//small molecule binding	GO:0009719//response to endogenous stimulus;GO:0042221//response to chemical;GO:0010033//response to organic substance;GO:0015833//peptide transport;GO:0051179//localization;GO:0044765//single-organism transport;GO:0009741//response to brassinosteroid;GO:0008150//biological_process;GO:1902578//single-organism localization;GO:0050896//response to stimulus;GO:1901700//response to oxygen-containing …
OS04G0493400	48.38	21.1533	-1.19353	5.20096e-13	1.31969e-10	yes	-	-	Metabolism	Carbohydrate metabolism	ko00520//Amino sugar and nucleotide sugar metabolism	-	GO:0003824//catalytic activity;GO:0016798//hydrolase activity, acting on glycosyl bonds;GO:0004568//chitinase activity;GO:0004553//hydrolase activity, hydrolyzing O-glycosyl compounds;GO:0016787//hydrolase activity	GO:0046348//amino sugar catabolic process;GO:0043170//macromolecule metabolic process;GO:1901072//glucosamine-containing compound catabolic process;GO:0009987//cellular process;GO:0006026//aminoglycan catabolic process;GO:0006022//aminoglycan metabolic process;GO:1901136//carbohydrate derivative catabolic process;GO:0008152//metabolic process;GO:0009057//macromolecule catabolic process;GO:0006040…
OS04G0494100	19.3867	9.31667	-1.05718	3.11052e-05	0.000935253	yes	CHT5	Chitinase 5 [Source:UniProtKB/Swiss-Prot;Acc:Q7Y1Z0]	Metabolism	Carbohydrate metabolism	ko00520//Amino sugar and nucleotide sugar metabolism	-	GO:0016787//hydrolase activity;GO:0004553//hydrolase activity, hydrolyzing O-glycosyl compounds;GO:0016798//hydrolase activity, acting on glycosyl bonds;GO:0005488//binding;GO:0004568//chitinase activity;GO:0003824//catalytic activity;GO:0008061//chitin binding;GO:0097367//carbohydrate derivative binding	GO:0046348//amino sugar catabolic process;GO:0005976//polysaccharide metabolic process;GO:0000272//polysaccharide catabolic process;GO:0071554//cell wall organization or biogenesis;GO:1901072//glucosamine-containing compound catabolic process;GO:0006032//chitin catabolic process;GO:0043170//macromolecule metabolic process;GO:1901564//organonitrogen compound metabolic process;GO:0050896//response …
OS04G0505500	1.57	0.623333	-1.33269	0.00361443	0.0405632	yes	-	-	-	-	-	-	-	-
OS04G0507400	0.001	0.413333	8.69116	0.00279625	0.0336914	yes	-	OSJNBa0043L24.8 protein; OSJNBb0002J11.17 protein [Source:UniProtKB/TrEMBL;Acc:Q7X880]	-	-	-	-	GO:0016740//transferase activity;GO:0016747//transferase activity, transferring acyl groups other than amino-acyl groups;GO:0016746//transferase activity, transferring acyl groups;GO:0003824//catalytic activity	-
OS04G0510000	5.41	0.26	-4.37905	3.681e-10	5.34344e-08	yes	-	-	-	-	-	-	-	-
OS04G0522500	3.58	1.60333	-1.15889	0.000334847	0.00645097	yes	-	OSJNBa0019D11.23 protein; Os04g0522500 protein [Source:UniProtKB/TrEMBL;Acc:Q7XP65]	Metabolism	Metabolism of terpenoids and polyketides	ko00904//Diterpenoid biosynthesis	-	GO:0005488//binding;GO:0016705//oxidoreductase activity, acting on paired donors, with incorporation or reduction of molecular oxygen;GO:0051213//dioxygenase activity;GO:0046872//metal ion binding;GO:0046914//transition metal ion binding;GO:0043167//ion binding;GO:0005506//iron ion binding;GO:0043169//cation binding;GO:0052635//C-20 gibberellin 2-beta-dioxygenase activity;GO:0045543//gibberellin …	GO:0006721//terpenoid metabolic process;GO:0055114//oxidation-reduction process;GO:0006629//lipid metabolic process;GO:0044710//single-organism metabolic process;GO:0044238//primary metabolic process;GO:0044281//small molecule metabolic process;GO:0044237//cellular metabolic process;GO:0009987//cellular process;GO:0006082//organic acid metabolic process;GO:0006720//isoprenoid metabolic process;GO…
OS04G0525850	1.25333	3.19667	1.3508	0.00380143	0.0420272	yes	-	-	-	-	-	-	-	-
OS04G0533500	6.30333	3.13	-1.00995	5.52404e-05	0.00149398	yes	-	Probable ascorbate-specific transmembrane electron transporter 2 [Source:UniProtKB/Swiss-Prot;Acc:Q7XMK3]	-	-	-	GO:0016020//membrane;GO:0031224//intrinsic component of membrane;GO:0044425//membrane part;GO:0016021//integral component of membrane	GO:0043169//cation binding;GO:0016491//oxidoreductase activity;GO:0043167//ion binding;GO:0005488//binding;GO:0003824//catalytic activity;GO:0046872//metal ion binding	-
OS04G0552300	4.81667	2.11667	-1.18624	0.00159927	0.022066	yes	CYCP2-1	Cyclin-P2-1 [Source:UniProtKB/Swiss-Prot;Acc:Q7FAT5]	-	-	-	-	GO:0019900//kinase binding;GO:0005488//binding;GO:0005515//protein binding;GO:0019899//enzyme binding;GO:0019901//protein kinase binding	GO:0044763//single-organism cellular process;GO:0007049//cell cycle;GO:0001932//regulation of protein phosphorylation;GO:0080090//regulation of primary metabolic process;GO:0042325//regulation of phosphorylation;GO:0009987//cellular process;GO:0043549//regulation of kinase activity;GO:0071900//regulation of protein serine/threonine kinase activity;GO:0031323//regulation of cellular metabolic proc…
OS04G0557200	1.09	0.2	-2.44626	4.4646e-05	0.00125872	yes	-	Os04g0557200 protein; cDNA clone:J023013E24, full insert sequence [Source:UniProtKB/TrEMBL;Acc:B7F427]	-	-	-	GO:0043227//membrane-bounded organelle;GO:0044424//intracellular part;GO:0005634//nucleus;GO:0005623//cell;GO:0043229//intracellular organelle;GO:0044464//cell part;GO:0043226//organelle;GO:0005622//intracellular;GO:0043231//intracellular membrane-bounded organelle	GO:0046983//protein dimerization activity;GO:0005488//binding;GO:0005515//protein binding	-
OS04G0573000	2.33667	1.03	-1.18181	0.000312034	0.00611721	yes	-	SPX domain-containing membrane protein Os04g0573000 [Source:UniProtKB/Swiss-Prot;Acc:Q0JAW2]	-	-	-	GO:0016020//membrane;GO:0016021//integral component of membrane;GO:0031224//intrinsic component of membrane;GO:0044425//membrane part	-	GO:0044699//single-organism process;GO:0044763//single-organism cellular process;GO:1902578//single-organism localization;GO:0009987//cellular process;GO:0051179//localization;GO:0006810//transport;GO:0044765//single-organism transport;GO:0051234//establishment of localization;GO:0055085//transmembrane transport
OS04G0577800	9.63667	3.43667	-1.48752	2.91884e-06	0.000132794	yes	-	Os04g0577800 protein; cDNA, clone: J100080N01, full insert sequence [Source:UniProtKB/TrEMBL;Acc:B7FAK3]	-	-	-	GO:0016020//membrane	-	GO:0008150//biological_process
OS04G0581800	13.09	6.42333	-1.02707	0.00012479	0.00293939	yes	-	OSJNBa0088A01.3 protein; Os04g0581800 protein [Source:UniProtKB/TrEMBL;Acc:Q7XUE2]	-	-	-	-	GO:0046872//metal ion binding;GO:0046914//transition metal ion binding;GO:0005507//copper ion binding;GO:0043169//cation binding;GO:0005488//binding;GO:0043167//ion binding	GO:0051234//establishment of localization;GO:0000041//transition metal ion transport;GO:0051179//localization;GO:1902578//single-organism localization;GO:0044699//single-organism process;GO:0006811//ion transport;GO:0006810//transport;GO:0006812//cation transport;GO:0006825//copper ion transport;GO:0044765//single-organism transport;GO:0030001//metal ion transport
OS04G0583900	1.95333	0.77	-1.34301	0.0020557	0.0267327	yes	-	OSJNBa0088A01.20 protein; Os04g0583900 protein [Source:UniProtKB/TrEMBL;Acc:Q7XUC8]	-	-	-	-	GO:0097159//organic cyclic compound binding;GO:0003682//chromatin binding;GO:0005488//binding;GO:0044877//macromolecular complex binding;GO:1901363//heterocyclic compound binding;GO:0003677//DNA binding;GO:0003676//nucleic acid binding	-
OS04G0599300	3.41	1.61667	-1.07675	0.00164231	0.0225205	yes	-	OSJNBa0083N12.3 protein; Os04g0599300 protein [Source:UniProtKB/TrEMBL;Acc:Q7X8R0]	-	-	-	GO:0043226//organelle;GO:0005634//nucleus;GO:0044424//intracellular part;GO:0005622//intracellular;GO:0043229//intracellular organelle;GO:0044464//cell part;GO:0043227//membrane-bounded organelle;GO:0043231//intracellular membrane-bounded organelle;GO:0005623//cell	GO:0005515//protein binding;GO:0046983//protein dimerization activity;GO:0005488//binding	-
OS04G0613600	144.52	41.12	-1.81336	1.32295e-33	2.17312e-30	yes	-	Os04g0613600 protein; Os07g0565000 protein; Putative 40S ribosomal protein S11; cDNA clone:J023056G18, full insert sequence [Source:UniProtKB/TrEMBL;Acc:Q7XIK5]	Genetic Information Processing	Translation	ko03010//Ribosome;ko03010//Ribosome;ko03010//Ribosome	GO:0022626//cytosolic ribosome;GO:0005618//cell wall;GO:0005737//cytoplasm;GO:0005829//cytosol;GO:0043232//intracellular non-membrane-bounded organelle;GO:0043226//organelle;GO:0030529//ribonucleoprotein complex;GO:0071944//cell periphery;GO:0005622//intracellular;GO:0044424//intracellular part;GO:0044464//cell part;GO:0005840//ribosome;GO:0005623//cell;GO:0044444//cytoplasmic part;GO:0032991//ma…	GO:0005198//structural molecule activity;GO:0003735//structural constituent of ribosome	GO:0034645//cellular macromolecule biosynthetic process;GO:0044260//cellular macromolecule metabolic process;GO:0009987//cellular process;GO:0019538//protein metabolic process;GO:0044238//primary metabolic process;GO:0071704//organic substance metabolic process;GO:0044267//cellular protein metabolic process;GO:0044237//cellular metabolic process;GO:0009058//biosynthetic process;GO:0010467//gene e…
OS04G0618400	327.62	89.22	-1.87658	8.16346e-55	6.36954e-51	yes	-	-	-	-	-	-	-	-
OS04G0648700	7.59	2.62667	-1.53087	1.36847e-12	3.22856e-10	yes	EME1	Crossover junction endonuclease EME1 [Source:UniProtKB/Swiss-Prot;Acc:Q0J9J6]	Genetic Information Processing	Replication and repair	ko03440//Homologous recombination	GO:0044424//intracellular part;GO:0043231//intracellular membrane-bounded organelle;GO:0043229//intracellular organelle;GO:0005623//cell;GO:0043227//membrane-bounded organelle;GO:0044464//cell part;GO:0043226//organelle;GO:0005622//intracellular;GO:0005634//nucleus	GO:0016787//hydrolase activity;GO:0043169//cation binding;GO:0016788//hydrolase activity, acting on ester bonds;GO:0097159//organic cyclic compound binding;GO:0046872//metal ion binding;GO:1901363//heterocyclic compound binding;GO:0003677//DNA binding;GO:0004519//endonuclease activity;GO:0043167//ion binding;GO:0003824//catalytic activity;GO:0005488//binding;GO:0003676//nucleic acid binding;GO:00…	GO:1901360//organic cyclic compound metabolic process;GO:0009642//response to light intensity;GO:0022402//cell cycle process;GO:0006974//cellular response to DNA damage stimulus;GO:0044238//primary metabolic process;GO:0043170//macromolecule metabolic process;GO:0010212//response to ionizing radiation;GO:1903047//mitotic cell cycle process;GO:0006725//cellular aromatic compound metabolic process;…
OS04G0659800	2.69667	1.2	-1.16814	0.003949	0.0431089	yes	-	OSJNBa0011F23.22 protein; OSJNBa0015K02.9 protein; Putative amino acid transport protein AAP2 [Source:UniProtKB/TrEMBL;Acc:Q8S3N9]	-	-	-	GO:0016020//membrane;GO:0031224//intrinsic component of membrane;GO:0044425//membrane part;GO:0016021//integral component of membrane	-	-
OS04G0662100	3.66	1.49	-1.29653	1.82231e-05	0.000596167	yes	-	-	-	-	-	GO:0044445//cytosolic part;GO:0044391//ribosomal subunit;GO:0005829//cytosol;GO:0015935//small ribosomal subunit;GO:0043232//intracellular non-membrane-bounded organelle;GO:0043226//organelle;GO:0022627//cytosolic small ribosomal subunit;GO:0043228//non-membrane-bounded organelle;GO:0044444//cytoplasmic part;GO:0005623//cell;GO:0030529//ribonucleoprotein complex;GO:0005840//ribosome;GO:0005737//c…	-	GO:0006626//protein targeting to mitochondrion;GO:0044765//single-organism transport;GO:0046907//intracellular transport;GO:0071840//cellular component organization or biogenesis;GO:0070585//protein localization to mitochondrion;GO:0051179//localization;GO:0051234//establishment of localization;GO:0006810//transport;GO:0045184//establishment of protein localization;GO:0006996//organelle organizat…
OS04G0662600	16.7333	7.99333	-1.06586	6.27011e-11	1.09324e-08	yes	-	flavanone 3-hydroxylase [Source:Projected from Arabidopsis thaliana (AT3G51240) TAIR;Acc:AT3G51240]	-	-	-	-	GO:0016705//oxidoreductase activity, acting on paired donors, with incorporation or reduction of molecular oxygen;GO:0051213//dioxygenase activity;GO:0016491//oxidoreductase activity;GO:0016706//oxidoreductase activity, acting on paired donors, with incorporation or reduction of molecular oxygen, 2-oxoglutarate as one donor, and incorporation of one atom each of oxygen into both donors;GO:0003824…	GO:0009411//response to UV;GO:1901700//response to oxygen-containing compound;GO:0046283//anthocyanin-containing compound metabolic process;GO:0010224//response to UV-B;GO:0046148//pigment biosynthetic process;GO:0044711//single-organism biosynthetic process;GO:0044699//single-organism process;GO:0050896//response to stimulus;GO:0010033//response to organic substance;GO:1901576//organic substance…
OS04G0688100	6.76333	3.14667	-1.10391	1.30166e-05	0.000452392	yes	-	OSJNBa0039K24.4 protein; Os04g0688100 protein; cDNA clone:001-042-B05, full insert sequence; cDNA clone:J033090B01, full insert sequence [Source:UniProtKB/TrEMBL;Acc:Q7XSV2]	Metabolism	Biosynthesis of other secondary metabolites	ko00940//Phenylpropanoid biosynthesis	GO:0043227//membrane-bounded organelle;GO:0043231//intracellular membrane-bounded organelle;GO:0044464//cell part;GO:0044424//intracellular part;GO:0016020//membrane;GO:0009505//plant-type cell wall;GO:0043229//intracellular organelle;GO:0043226//organelle;GO:0005618//cell wall;GO:0071944//cell periphery;GO:0005737//cytoplasm;GO:0005773//vacuole;GO:0005623//cell;GO:0030312//external encapsulating…	GO:0016209//antioxidant activity;GO:0046906//tetrapyrrole binding;GO:1901363//heterocyclic compound binding;GO:0043167//ion binding;GO:0097159//organic cyclic compound binding;GO:0003824//catalytic activity;GO:0005488//binding;GO:0043169//cation binding;GO:0020037//heme binding;GO:0016491//oxidoreductase activity;GO:0016684//oxidoreductase activity, acting on peroxide as acceptor;GO:0046872//meta…	GO:0008152//metabolic process;GO:0006950//response to stress;GO:0044699//single-organism process;GO:0055114//oxidation-reduction process;GO:0006979//response to oxidative stress;GO:0050896//response to stimulus;GO:0044710//single-organism metabolic process
OS04G0692600	2.73333	1.16	-1.23654	0.000417122	0.00770774	yes	-	Protein STAY-GREEN LIKE, chloroplastic [Source:UniProtKB/Swiss-Prot;Acc:Q0J8Q3]	-	-	-	-	-	GO:0006996//organelle organization;GO:0071840//cellular component organization or biogenesis;GO:0009658//chloroplast organization;GO:0016043//cellular component organization;GO:0009657//plastid organization;GO:0009987//cellular process
OS05G0104700	4.21667	0.986667	-2.09547	3.83489e-12	8.31159e-10	yes	-	Os05g0104700 protein; Putative polygalacturonase inhibitor; cDNA clone:002-149-A03, full insert sequence [Source:UniProtKB/TrEMBL;Acc:Q65XJ2]	-	-	-	-	GO:0005488//binding;GO:0005515//protein binding	-
OS05G0130200	5.44	2.18667	-1.31487	0.000437755	0.00800371	yes	-	-	-	-	-	-	-	-
OS05G0135500	2.40333	0.81	-1.56904	0.00166895	0.0228155	yes	-	Os05g0135500 protein; Putative peroxidase; cDNA clone:001-010-F08, full insert sequence; cDNA clone:001-208-F04, full insert sequence; cDNA clone:006-203-F03, full insert sequence; cDNA clone:006-306-D07, full insert sequence; cDNA clone:006-310-F02, full insert sequence; cDNA clone:006-311-B10, full insert sequence; cDNA clone:J013044L23, full insert sequence [Source:UniProtKB/TrEMBL;Acc:Q6AVZ3]	Metabolism	Biosynthesis of other secondary metabolites	ko00940//Phenylpropanoid biosynthesis	-	GO:0020037//heme binding;GO:0043167//ion binding;GO:0046906//tetrapyrrole binding;GO:0005488//binding;GO:0097159//organic cyclic compound binding;GO:0016209//antioxidant activity;GO:0016684//oxidoreductase activity, acting on peroxide as acceptor;GO:1901363//heterocyclic compound binding;GO:0043169//cation binding;GO:0046872//metal ion binding;GO:0016491//oxidoreductase activity;GO:0004601//perox…	GO:0044710//single-organism metabolic process;GO:0055114//oxidation-reduction process;GO:0044699//single-organism process;GO:0006979//response to oxidative stress;GO:0008152//metabolic process;GO:0050896//response to stimulus;GO:0006950//response to stress
OS05G0142200	1.89667	0.2	-3.24539	0.000292435	0.00581332	yes	-	-	-	-	-	-	-	-
OS05G0146900	4.35333	1.06	-2.03806	7.40302e-08	5.95485e-06	yes	-	-	-	-	-	-	GO:0005488//binding;GO:0005515//protein binding	-
OS05G0151200	7.78333	3.59333	-1.11507	0.000165499	0.00366423	yes	-	Os05g0151200 protein; cDNA, clone: J065041L18, full insert sequence [Source:UniProtKB/TrEMBL;Acc:B7F8G3]	-	-	-	GO:0044422//organelle part;GO:0005623//cell;GO:0044444//cytoplasmic part;GO:0016020//membrane;GO:0044464//cell part;GO:0043227//membrane-bounded organelle;GO:0044425//membrane part;GO:0044431//Golgi apparatus part;GO:0044424//intracellular part;GO:0044446//intracellular organelle part;GO:0043229//intracellular organelle;GO:0016021//integral component of membrane;GO:0031984//organelle subcompartme…	GO:0046906//tetrapyrrole binding;GO:1901363//heterocyclic compound binding;GO:0020037//heme binding;GO:0097159//organic cyclic compound binding;GO:0005488//binding	GO:0009987//cellular process;GO:0006725//cellular aromatic compound metabolic process;GO:1901360//organic cyclic compound metabolic process;GO:0046483//heterocycle metabolic process;GO:0044237//cellular metabolic process;GO:0006778//porphyrin-containing compound metabolic process;GO:0033013//tetrapyrrole metabolic process;GO:0008152//metabolic process;GO:0006807//nitrogen compound metabolic proce…
OS05G0155000	0.0133333	0.326667	4.61471	0.00171058	0.0232726	yes	-	Os05g0155000 protein [Source:UniProtKB/TrEMBL;Acc:Q0DKM2]	-	-	-	GO:0043233//organelle lumen;GO:0031981//nuclear lumen;GO:0005730//nucleolus;GO:0005622//intracellular;GO:0043227//membrane-bounded organelle;GO:0071944//cell periphery;GO:0043229//intracellular organelle;GO:0043231//intracellular membrane-bounded organelle;GO:0005634//nucleus;GO:0044422//organelle part;GO:0044446//intracellular organelle part;GO:0043232//intracellular non-membrane-bounded organel…	GO:0016616//oxidoreductase activity, acting on the CH-OH group of donors, NAD or NADP as acceptor;GO:0016829//lyase activity;GO:0016491//oxidoreductase activity;GO:0050662//coenzyme binding;GO:0003824//catalytic activity;GO:0016836//hydro-lyase activity;GO:0005488//binding;GO:0016614//oxidoreductase activity, acting on CH-OH group of donors;GO:0048037//cofactor binding;GO:0003857//3-hydroxyacyl-C…	GO:0006629//lipid metabolic process;GO:1901575//organic substance catabolic process;GO:0044281//small molecule metabolic process;GO:0055114//oxidation-reduction process;GO:0019752//carboxylic acid metabolic process;GO:0044763//single-organism cellular process;GO:0006631//fatty acid metabolic process;GO:0046395//carboxylic acid catabolic process;GO:0071704//organic substance metabolic process;GO:0…
OS05G0158200	2.76667	5.84667	1.07947	0.00026074	0.00530488	yes	-	Os05g0158200 protein; Putative uncharacterized protein P0676G05.20; cDNA clone:001-022-G04, full insert sequence; cDNA clone:J033031C13, full insert sequence [Source:UniProtKB/TrEMBL;Acc:Q75LZ0]	-	-	-	-	GO:0003824//catalytic activity	GO:0008152//metabolic process
OS05G0160800	1.22	0.47	-1.37615	0.00417649	0.0447566	yes	-	Putative uncharacterized protein [Source:UniProtKB/TrEMBL;Acc:B9FML5]	Genetic Information Processing;Metabolism	Replication and repair;Nucleotide metabolism	ko00230//Purine metabolism;ko00240//Pyrimidine metabolism;ko03420//Nucleotide excision repair;ko03030//DNA replication;ko03410//Base excision repair	GO:0043226//organelle;GO:0043227//membrane-bounded organelle;GO:0008622//epsilon DNA polymerase complex;GO:0043233//organelle lumen;GO:0031974//membrane-enclosed lumen;GO:0070013//intracellular organelle lumen;GO:0005657//replication fork;GO:0044454//nuclear chromosome part;GO:0044422//organelle part;GO:0032991//macromolecular complex;GO:0000228//nuclear chromosome;GO:0005634//nucleus;GO:0031981/…	GO:0034061//DNA polymerase activity;GO:0003677//DNA binding;GO:0003824//catalytic activity;GO:0005488//binding;GO:0016740//transferase activity;GO:0097159//organic cyclic compound binding;GO:0003676//nucleic acid binding;GO:0016772//transferase activity, transferring phosphorus-containing groups;GO:0003887//DNA-directed DNA polymerase activity;GO:1901363//heterocyclic compound binding;GO:0016779/…	GO:0008152//metabolic process;GO:0009059//macromolecule biosynthetic process;GO:0046483//heterocycle metabolic process;GO:0071704//organic substance metabolic process;GO:0009058//biosynthetic process;GO:0034645//cellular macromolecule biosynthetic process;GO:0006260//DNA replication;GO:0044260//cellular macromolecule metabolic process;GO:0006259//DNA metabolic process;GO:0009987//cellular process…
OS05G0181200	0.51	0.14	-1.86507	0.00261551	0.0321758	yes	-	Os05g0181200 protein [Source:UniProtKB/TrEMBL;Acc:Q0DK96]	-	-	-	-	GO:1901363//heterocyclic compound binding;GO:0046872//metal ion binding;GO:0016705//oxidoreductase activity, acting on paired donors, with incorporation or reduction of molecular oxygen;GO:0046906//tetrapyrrole binding;GO:0004497//monooxygenase activity;GO:0016491//oxidoreductase activity;GO:0003824//catalytic activity;GO:0046914//transition metal ion binding;GO:0009055//electron carrier activity…	GO:0044699//single-organism process;GO:0044710//single-organism metabolic process;GO:0055114//oxidation-reduction process;GO:0008152//metabolic process
OS05G0209200	0.126667	0.96	2.922	0.00421586	0.0450452	yes	-	-	-	-	-	-	-	-
OS05G0214300	2.58333	0.22	-3.55366	0.000119676	0.00284036	yes	SWEET3A	Bidirectional sugar transporter SWEET3a [Source:UniProtKB/Swiss-Prot;Acc:Q0DJY3]	-	-	-	GO:0005887//integral component of plasma membrane;GO:0016020//membrane;GO:0005623//cell;GO:0044459//plasma membrane part;GO:0071944//cell periphery;GO:0005886//plasma membrane;GO:0016021//integral component of membrane;GO:0031226//intrinsic component of plasma membrane;GO:0031224//intrinsic component of membrane;GO:0044464//cell part;GO:0044425//membrane part	GO:0022857//transmembrane transporter activity;GO:0022892//substrate-specific transporter activity;GO:0015144//carbohydrate transmembrane transporter activity;GO:1901476//carbohydrate transporter activity;GO:0022891//substrate-specific transmembrane transporter activity;GO:0005215//transporter activity;GO:0051119//sugar transmembrane transporter activity	GO:0044763//single-organism cellular process;GO:0006810//transport;GO:0044699//single-organism process;GO:0044765//single-organism transport;GO:0051179//localization;GO:0009987//cellular process;GO:0055085//transmembrane transport;GO:0071702//organic substance transport;GO:0051234//establishment of localization;GO:0034219//carbohydrate transmembrane transport;GO:0008643//carbohydrate transport;GO…
OS05G0215300	19.25	9.32	-1.04646	8.25293e-12	1.69457e-09	yes	-	Os05g0215300 protein; Putative uncharacterized protein OJ1076_H08.4 [Source:UniProtKB/TrEMBL;Acc:Q6I5X0]	-	-	-	-	GO:0016757//transferase activity, transferring glycosyl groups;GO:0016758//transferase activity, transferring hexosyl groups;GO:0003824//catalytic activity;GO:0016740//transferase activity	GO:0008152//metabolic process
OS05G0231900	3.98	11.34	1.51058	0.000782471	0.0125946	yes	-	-	-	-	-	-	-	-
OS05G0247800	4.6	1.61667	-1.50861	1.19866e-06	6.3127e-05	yes	-	Os05g0247800 protein; Putative chitinase; cDNA clone:J033068H05, full insert sequence [Source:UniProtKB/TrEMBL;Acc:Q5WMW5]	-	-	-	-	GO:0016798//hydrolase activity, acting on glycosyl bonds;GO:0003824//catalytic activity;GO:0004553//hydrolase activity, hydrolyzing O-glycosyl compounds;GO:0016787//hydrolase activity	GO:0008152//metabolic process;GO:0005975//carbohydrate metabolic process;GO:0044238//primary metabolic process;GO:0071704//organic substance metabolic process
OS05G0278500	4.68	2.29	-1.03116	8.30235e-06	0.0003137	yes	-	Os05g0278500 protein; cDNA clone:J013123P12, full insert sequence [Source:UniProtKB/TrEMBL;Acc:Q0DJH7]	-	-	-	-	GO:0016747//transferase activity, transferring acyl groups other than amino-acyl groups;GO:0016740//transferase activity;GO:0016746//transferase activity, transferring acyl groups;GO:0003824//catalytic activity	-
OS05G0278550	3.14	0.856667	-1.87396	0.00025124	0.00515191	yes	-	-	-	-	-	-	-	-
OS05G0299500	3.45667	1.49667	-1.20763	7.46034e-05	0.00194193	yes	-	Os05g0299500 protein; cDNA clone:J033047A18, full insert sequence [Source:UniProtKB/TrEMBL;Acc:Q0DJC9]	-	-	-	GO:0031224//intrinsic component of membrane;GO:0044425//membrane part;GO:0016020//membrane;GO:0016021//integral component of membrane	-	GO:0006810//transport;GO:0051179//localization;GO:0051234//establishment of localization
OS05G0318300	1.73	0.253333	-2.77166	0.00143062	0.0202768	yes	-	Os05g0318300 protein; Putative uncharacterized protein OSJNBb0059K16.5; cDNA clone:001-202-H01, full insert sequence [Source:UniProtKB/TrEMBL;Acc:Q5W6V8]	-	-	-	-	GO:1901363//heterocyclic compound binding;GO:0003676//nucleic acid binding;GO:0003723//RNA binding;GO:0004521//endoribonuclease activity;GO:0005488//binding;GO:0016893//endonuclease activity, active with either ribo- or deoxyribonucleic acids and producing 5'-phosphomonoesters;GO:0004525//ribonuclease III activity;GO:0016787//hydrolase activity;GO:0004518//nuclease activity;GO:0016891//endoribonu…	GO:0043170//macromolecule metabolic process;GO:0044237//cellular metabolic process;GO:0006139//nucleobase-containing compound metabolic process;GO:0009987//cellular process;GO:1901360//organic cyclic compound metabolic process;GO:0010467//gene expression;GO:0034641//cellular nitrogen compound metabolic process;GO:0006725//cellular aromatic compound metabolic process;GO:0008152//metabolic process;…
OS05G0322900	2.14	0.906667	-1.23897	0.00265676	0.0325806	yes	-	-	-	-	-	-	GO:0043565//sequence-specific DNA binding;GO:0097159//organic cyclic compound binding;GO:0005488//binding;GO:1901363//heterocyclic compound binding;GO:0003677//DNA binding;GO:0001071//nucleic acid binding transcription factor activity;GO:0003676//nucleic acid binding;GO:0003700//sequence-specific DNA binding transcription factor activity	GO:0050789//regulation of biological process;GO:1903506//regulation of nucleic acid-templated transcription;GO:0051171//regulation of nitrogen compound metabolic process;GO:2000112//regulation of cellular macromolecule biosynthetic process;GO:2001141//regulation of RNA biosynthetic process;GO:0031326//regulation of cellular biosynthetic process;GO:0080090//regulation of primary metabolic process;…
OS05G0328901	1141.81	0.01	-16.801	4.74051e-09	5.26517e-07	yes	-	-	-	-	-	-	-	-
OS05G0329200	127.83	23.02	-2.47327	2.62159e-24	1.94809e-21	yes	-	-	-	-	-	-	-	-
OS05G0330150	15.0233	3.66	-2.03729	1.28791e-14	4.14388e-12	yes	-	-	-	-	-	-	-	-
OS05G0330600	222.47	568.4	1.3533	5.49866e-31	6.86452e-28	yes	-	-	-	-	-	-	-	-
OS05G0331366	509.203	1357.73	1.41488	7.67301e-33	1.14036e-29	yes	-	-	-	-	-	-	-	-
OS05G0332801	2.98333	1.46	-1.03096	0.0016816	0.0229583	yes	-	-	-	-	-	-	-	-
OS05G0345175	14.4933	5.93	-1.28929	0.000164042	0.00364784	yes	-	Os05g0345100 protein [Source:UniProtKB/TrEMBL;Acc:Q0DJ04]	-	-	-	GO:0031224//intrinsic component of membrane;GO:0044425//membrane part;GO:0016020//membrane;GO:0016021//integral component of membrane	-	GO:0051234//establishment of localization;GO:0051179//localization;GO:0006810//transport
OS05G0355500	415.987	159.137	-1.38627	8.36548e-21	4.83494e-18	yes	-	Os01g0304000 protein; Os05g0355500 protein; Putative 60S ribosomal protein L29; Putative ribosomal protein L29; Uncharacterized protein; cDNA clone:001-042-E09, full insert sequence; cDNA clone:J033084E10, full insert sequence [Source:UniProtKB/TrEMBL;Acc:Q9FP55]	Genetic Information Processing	Translation	ko03010//Ribosome	GO:0044422//organelle part;GO:0044424//intracellular part;GO:0043232//intracellular non-membrane-bounded organelle;GO:0043228//non-membrane-bounded organelle;GO:0044445//cytosolic part;GO:0005829//cytosol;GO:0044444//cytoplasmic part;GO:0044391//ribosomal subunit;GO:0022626//cytosolic ribosome;GO:0031981//nuclear lumen;GO:0043226//organelle;GO:0043229//intracellular organelle;GO:0005634//nucleus;…	GO:0005198//structural molecule activity;GO:0003735//structural constituent of ribosome	GO:0044237//cellular metabolic process;GO:0044238//primary metabolic process;GO:1901576//organic substance biosynthetic process;GO:0009058//biosynthetic process;GO:0071704//organic substance metabolic process;GO:0008152//metabolic process;GO:0019538//protein metabolic process;GO:0010467//gene expression;GO:0009987//cellular process;GO:0044249//cellular biosynthetic process;GO:0043170//macromolecu…
OS05G0362500	39.29	17.03	-1.20608	2.71373e-10	4.03312e-08	yes	-	-	-	-	-	-	-	-
OS05G0369300	1.31667	0.326667	-2.011	6.63336e-05	0.00174707	yes	-	Os05g0369300 protein; Putative uncharacterized protein OJ1393_A07.16 [Source:UniProtKB/TrEMBL;Acc:Q6L583]	-	-	-	GO:0043234//protein complex;GO:0044444//cytoplasmic part;GO:0005938//cell cortex;GO:0032991//macromolecular complex;GO:0000145//exocyst;GO:0044464//cell part;GO:0044448//cell cortex part;GO:0044424//intracellular part;GO:0005622//intracellular;GO:0071944//cell periphery;GO:0005737//cytoplasm;GO:0005623//cell	-	GO:0006887//exocytosis;GO:0006810//transport;GO:0046903//secretion;GO:0051234//establishment of localization;GO:1902578//single-organism localization;GO:0044765//single-organism transport;GO:0016192//vesicle-mediated transport;GO:0051649//establishment of localization in cell;GO:0044763//single-organism cellular process;GO:0044699//single-organism process;GO:0051179//localization;GO:0009987//cell…
OS05G0369900	0.833333	0.196667	-2.08314	0.00458196	0.0479072	yes	-	Os05g0369900 protein; cDNA clone:002-101-G07, full insert sequence [Source:UniProtKB/TrEMBL;Acc:B7E9F7]	-	-	-	GO:0005938//cell cortex;GO:0044444//cytoplasmic part;GO:0044464//cell part;GO:0044448//cell cortex part;GO:0005622//intracellular;GO:0005737//cytoplasm;GO:0071944//cell periphery;GO:0043234//protein complex;GO:0044424//intracellular part;GO:0000145//exocyst;GO:0032991//macromolecular complex;GO:0005623//cell	-	GO:0051641//cellular localization;GO:0044699//single-organism process;GO:0044763//single-organism cellular process;GO:0051179//localization;GO:0051649//establishment of localization in cell;GO:0032940//secretion by cell;GO:0051234//establishment of localization;GO:0006810//transport;GO:0006887//exocytosis;GO:1902578//single-organism localization;GO:0009987//cellular process;GO:0046903//secretion;…
OS05G0377000	13.8233	6.66333	-1.05279	3.79005e-05	0.0011024	yes	-	Acyl carrier protein [Source:UniProtKB/TrEMBL;Acc:B9FPA7]	-	-	-	-	-	GO:0044249//cellular biosynthetic process;GO:0044283//small molecule biosynthetic process;GO:0044763//single-organism cellular process;GO:0006633//fatty acid biosynthetic process;GO:0009058//biosynthetic process;GO:0072330//monocarboxylic acid biosynthetic process;GO:0044238//primary metabolic process;GO:0019752//carboxylic acid metabolic process;GO:0046394//carboxylic acid biosynthetic process;G…
OS05G0381400	143.243	53.14	-1.4306	1.49246e-29	1.6062e-26	yes	-	-	-	-	-	-	-	-
OS05G0382550	4.26333	1.26667	-1.75094	3.20711e-05	0.000958752	yes	-	-	-	-	-	-	-	-
OS05G0382600	0.696667	0.0633333	-3.45943	0.000445681	0.00813908	yes	-	cDNA clone:006-305-B07, full insert sequence; cDNA clone:006-310-E05, full insert sequence; cDNA clone:J013001F11, full insert sequence [Source:UniProtKB/TrEMBL;Acc:B7E4J4]	-	-	-	GO:0009506//plasmodesma;GO:0055044//symplast;GO:0005623//cell;GO:0009986//cell surface;GO:0030054//cell junction;GO:0005911//cell-cell junction;GO:0044464//cell part	GO:0043167//ion binding;GO:0046872//metal ion binding;GO:0043169//cation binding;GO:0005488//binding;GO:0043168//anion binding;GO:0008289//lipid binding;GO:0005543//phospholipid binding;GO:0005544//calcium-dependent phospholipid binding;GO:0005509//calcium ion binding	GO:0097305//response to alcohol;GO:0009737//response to abscisic acid;GO:0009719//response to endogenous stimulus;GO:0001101//response to acid chemical;GO:0009628//response to abiotic stimulus;GO:0009725//response to hormone;GO:0042221//response to chemical;GO:0006970//response to osmotic stress;GO:0006950//response to stress;GO:0010033//response to organic substance;GO:0050896//response to stimu…
OS05G0402900	12.63	5.78667	-1.12605	8.61519e-09	9.08379e-07	yes	-	Os05g0402900 protein [Source:UniProtKB/TrEMBL;Acc:Q0DIB3]	-	-	-	GO:0005623//cell;GO:0009505//plant-type cell wall;GO:0016020//membrane;GO:0044464//cell part;GO:0030312//external encapsulating structure;GO:0005886//plasma membrane;GO:0005618//cell wall;GO:0071944//cell periphery	GO:0016787//hydrolase activity;GO:0004175//endopeptidase activity;GO:0008233//peptidase activity;GO:0070011//peptidase activity, acting on L-amino acid peptides;GO:0004190//aspartic-type endopeptidase activity;GO:0003824//catalytic activity;GO:0070001//aspartic-type peptidase activity	GO:0006950//response to stress;GO:0009651//response to salt stress;GO:0019538//protein metabolic process;GO:0006508//proteolysis;GO:0044238//primary metabolic process;GO:0043170//macromolecule metabolic process;GO:0008152//metabolic process;GO:0009628//response to abiotic stimulus;GO:0071704//organic substance metabolic process;GO:0050896//response to stimulus;GO:0006970//response to osmotic stre…
OS05G0403300	1.74333	0.693333	-1.33023	0.00205475	0.0267314	yes	-	Os05g0403300 protein; Putative uncharacterized protein OSJNBb0006J12.11 [Source:UniProtKB/TrEMBL;Acc:Q6AUL0]	-	-	-	GO:0005623//cell;GO:0016020//membrane;GO:0071944//cell periphery;GO:0009505//plant-type cell wall;GO:0005618//cell wall;GO:0030312//external encapsulating structure;GO:0044464//cell part;GO:0005886//plasma membrane	GO:0004175//endopeptidase activity;GO:0016787//hydrolase activity;GO:0070011//peptidase activity, acting on L-amino acid peptides;GO:0003824//catalytic activity;GO:0008233//peptidase activity;GO:0070001//aspartic-type peptidase activity;GO:0004190//aspartic-type endopeptidase activity	GO:0043170//macromolecule metabolic process;GO:0009651//response to salt stress;GO:0044238//primary metabolic process;GO:0050896//response to stimulus;GO:0008152//metabolic process;GO:0006950//response to stress;GO:0006970//response to osmotic stress;GO:0006508//proteolysis;GO:0071704//organic substance metabolic process;GO:0009628//response to abiotic stimulus;GO:0019538//protein metabolic proce…
OS05G0403400	5.80667	2.83667	-1.03351	0.000188176	0.00408414	yes	-	Os05g0403400 protein; Putative uncharacterized protein OSJNBb0006J12.12 [Source:UniProtKB/TrEMBL;Acc:Q6AUK9]	-	-	-	GO:0043229//intracellular organelle;GO:0043227//membrane-bounded organelle;GO:0043231//intracellular membrane-bounded organelle;GO:0005622//intracellular;GO:0044444//cytoplasmic part;GO:0005737//cytoplasm;GO:0044464//cell part;GO:0044424//intracellular part;GO:0043226//organelle;GO:0005623//cell;GO:0005739//mitochondrion	GO:0043566//structure-specific DNA binding;GO:0097159//organic cyclic compound binding;GO:0003690//double-stranded DNA binding;GO:0003677//DNA binding;GO:0005488//binding;GO:1901363//heterocyclic compound binding;GO:0003676//nucleic acid binding	GO:0050794//regulation of cellular process;GO:0019222//regulation of metabolic process;GO:0065007//biological regulation;GO:0031326//regulation of cellular biosynthetic process;GO:0051252//regulation of RNA metabolic process;GO:2000112//regulation of cellular macromolecule biosynthetic process;GO:0031323//regulation of cellular metabolic process;GO:0060255//regulation of macromolecule metabolic p…
OS05G0442550	0.34	0.113333	-1.58496	0.0005929	0.0101617	yes	-	-	-	-	-	-	-	-
OS05G0444300	5.15667	2.28333	-1.1753	0.000202882	0.00433695	yes	-	Os05g0444300 protein; Putative uncharacterized protein OSJNBa0020H14.19; cDNA clone:J013048I21, full insert sequence [Source:UniProtKB/TrEMBL;Acc:Q6F2N6]	-	-	-	GO:0044425//membrane part;GO:0016020//membrane;GO:0016021//integral component of membrane;GO:0031224//intrinsic component of membrane	-	GO:0006810//transport;GO:0051234//establishment of localization;GO:0051179//localization
OS05G0463000	0.28	0.06	-2.22239	0.00326903	0.0377875	yes	-	Os05g0463000 protein; Putative uncharacterized protein OJ1280_A04.3 [Source:UniProtKB/TrEMBL;Acc:Q60ER0]	-	-	-	-	GO:0004674//protein serine/threonine kinase activity;GO:0097159//organic cyclic compound binding;GO:0017076//purine nucleotide binding;GO:0032553//ribonucleotide binding;GO:0001882//nucleoside binding;GO:0005488//binding;GO:0035639//purine ribonucleoside triphosphate binding;GO:0005524//ATP binding;GO:0043168//anion binding;GO:0016773//phosphotransferase activity, alcohol group as acceptor;GO:003…	GO:0008152//metabolic process;GO:0044260//cellular macromolecule metabolic process;GO:0006468//protein phosphorylation;GO:0006793//phosphorus metabolic process;GO:0044267//cellular protein metabolic process;GO:0071704//organic substance metabolic process;GO:0043412//macromolecule modification;GO:0044238//primary metabolic process;GO:0016310//phosphorylation;GO:0019538//protein metabolic process;G…
OS05G0474600	38.96	11.0433	-1.81882	8.07353e-33	1.14534e-29	yes	-	-	-	-	-	-	GO:0003824//catalytic activity;GO:0016491//oxidoreductase activity	GO:0009416//response to light stimulus;GO:0006950//response to stress;GO:0055114//oxidation-reduction process;GO:0044699//single-organism process;GO:0009648//photoperiodism;GO:0048856//anatomical structure development;GO:0061458//reproductive system development;GO:0009314//response to radiation;GO:0009409//response to cold;GO:0010228//vegetative to reproductive phase transition of meristem;GO:000…
OS05G0486100	0.923333	0.42	-1.13646	0.000726639	0.0119486	yes	-	Os05g0486100 protein [Source:UniProtKB/TrEMBL;Acc:Q0DH82]	-	-	-	GO:0016020//membrane;GO:0044425//membrane part;GO:0016021//integral component of membrane;GO:0031224//intrinsic component of membrane	GO:0032549//ribonucleoside binding;GO:0003824//catalytic activity;GO:0043167//ion binding;GO:0005515//protein binding;GO:0016740//transferase activity;GO:0097367//carbohydrate derivative binding;GO:0001883//purine nucleoside binding;GO:0017076//purine nucleotide binding;GO:0043168//anion binding;GO:0035639//purine ribonucleoside triphosphate binding;GO:0036094//small molecule binding;GO:0032555//…	GO:0036211//protein modification process;GO:0019538//protein metabolic process;GO:0009987//cellular process;GO:0006464//cellular protein modification process;GO:0008152//metabolic process;GO:0043412//macromolecule modification;GO:0044238//primary metabolic process;GO:0006468//protein phosphorylation;GO:0006796//phosphate-containing compound metabolic process;GO:0016310//phosphorylation;GO:0044267…
OS05G0515500	3.64	0.906667	-2.00529	9.02022e-07	5.05424e-05	yes	-	Os05g0515500 protein; Putative o-methyltransferase ZRP4; cDNA clone:J023002G03, full insert sequence [Source:UniProtKB/TrEMBL;Acc:Q75IK1]	-	-	-	-	GO:0008168//methyltransferase activity;GO:0016740//transferase activity;GO:0005488//binding;GO:0046983//protein dimerization activity;GO:0016741//transferase activity, transferring one-carbon groups;GO:0003824//catalytic activity;GO:0005515//protein binding;GO:0008171//O-methyltransferase activity	GO:0032259//methylation;GO:0008152//metabolic process
OS05G0518300	3.52333	1.4	-1.33151	0.00156341	0.0216959	yes	-	Os05g0518300 protein; Putative GDSL-like lipase/hydrolase; cDNA clone:006-208-D08, full insert sequence [Source:UniProtKB/TrEMBL;Acc:Q75II0]	-	-	-	-	GO:0003824//catalytic activity;GO:0016788//hydrolase activity, acting on ester bonds;GO:0016787//hydrolase activity	GO:0006629//lipid metabolic process;GO:0044238//primary metabolic process;GO:0044699//single-organism process;GO:0071704//organic substance metabolic process;GO:0008152//metabolic process;GO:0044710//single-organism metabolic process
OS05G0518750	3.99667	1.64333	-1.28217	0.00205333	0.0267241	yes	-	-	-	-	-	-	-	-
OS05G0556800	4.65	11.17	1.26433	2.48949e-08	2.27851e-06	yes	-	Putative uncharacterized protein OJ1214_E03.10; cDNA clone:002-149-E01, full insert sequence [Source:UniProtKB/TrEMBL;Acc:Q6I609]	-	-	-	GO:0016020//membrane;GO:0031224//intrinsic component of membrane;GO:0016021//integral component of membrane;GO:0044425//membrane part	GO:0005215//transporter activity	-
OS05G0563300	3.12667	0.753333	-2.05327	9.23382e-06	0.00034105	yes	-	-	-	-	-	-	-	-
OS05G0591600	1.53	0.4	-1.93546	0.00238682	0.0299509	yes	LOGL8	Probable cytokinin riboside 5'-monophosphate phosphoribohydrolase LOGL8 [Source:UniProtKB/Swiss-Prot;Acc:Q0DFG8]	-	-	-	-	GO:0016787//hydrolase activity;GO:0016798//hydrolase activity, acting on glycosyl bonds;GO:0016799//hydrolase activity, hydrolyzing N-glycosyl compounds;GO:0003824//catalytic activity	GO:0009690//cytokinin metabolic process;GO:0009987//cellular process;GO:0046483//heterocycle metabolic process;GO:0034754//cellular hormone metabolic process;GO:0009308//amine metabolic process;GO:0006807//nitrogen compound metabolic process;GO:0065007//biological regulation;GO:1901564//organonitrogen compound metabolic process;GO:0042445//hormone metabolic process;GO:0044237//cellular metabolic …
OS05G0593900	3.16667	1.19667	-1.40394	9.47925e-05	0.00234986	yes	-	Os05g0593900 protein; Putative uncharacterized protein OSJNBa0030I14.1; Putative vacuolar processing enzyme (VPE); cDNA clone:001-017-C11, full insert sequence [Source:UniProtKB/TrEMBL;Acc:Q6L4R2]	-	-	-	GO:0005737//cytoplasm;GO:0005773//vacuole;GO:0043227//membrane-bounded organelle;GO:0043229//intracellular organelle;GO:0044444//cytoplasmic part;GO:0043226//organelle;GO:0005623//cell;GO:0044464//cell part;GO:0044424//intracellular part;GO:0043231//intracellular membrane-bounded organelle;GO:0005622//intracellular;GO:0000323//lytic vacuole	GO:0016787//hydrolase activity;GO:0070011//peptidase activity, acting on L-amino acid peptides;GO:0004197//cysteine-type endopeptidase activity;GO:0004175//endopeptidase activity;GO:0003824//catalytic activity;GO:0008234//cysteine-type peptidase activity;GO:0008233//peptidase activity	GO:0008152//metabolic process;GO:0043170//macromolecule metabolic process;GO:0071704//organic substance metabolic process;GO:0044238//primary metabolic process;GO:0006508//proteolysis;GO:0019538//protein metabolic process
OS05G0595100	2.16	1.03333	-1.06373	0.00192642	0.0255085	yes	-	-	-	-	-	-	GO:0003824//catalytic activity;GO:0048037//cofactor binding;GO:0050662//coenzyme binding;GO:0005488//binding	-
OS06G0110200	8.38667	1.16667	-2.84571	1.13734e-10	1.8278e-08	yes	-	Os06g0110200 protein; Putative uncharacterized protein OSJNBa0004I20.22; Putative uncharacterized protein P0514G12.46; cDNA clone:002-135-D09, full insert sequence [Source:UniProtKB/TrEMBL;Acc:Q8H683]	-	-	-	-	-	GO:0032502//developmental process;GO:0032501//multicellular organismal process;GO:0007275//multicellular organismal development;GO:0048856//anatomical structure development;GO:0044767//single-organism developmental process;GO:0009790//embryo development;GO:0044707//single-multicellular organism process;GO:0044699//single-organism process
OS06G0113600	3.31333	1.18667	-1.48137	1.93655e-06	9.42897e-05	yes	-	-	-	-	-	-	-	-
OS06G0118600	4.29333	1.82	-1.23816	5.51544e-05	0.00149295	yes	-	-	-	-	-	-	-	-
OS06G0118700	20.8733	10.31	-1.01762	1.12256e-10	1.81529e-08	yes	-	Os06g0118700 protein; Putative nucleoid DNA-binding protein cnd41; cDNA clone:J023003I22, full insert sequence [Source:UniProtKB/TrEMBL;Acc:Q5VPR6]	-	-	-	-	GO:0003676//nucleic acid binding;GO:0003824//catalytic activity;GO:0070011//peptidase activity, acting on L-amino acid peptides;GO:0004175//endopeptidase activity;GO:0003677//DNA binding;GO:0008233//peptidase activity;GO:0070001//aspartic-type peptidase activity;GO:1901363//heterocyclic compound binding;GO:0016787//hydrolase activity;GO:0097159//organic cyclic compound binding;GO:0005488//binding…	GO:0008152//metabolic process;GO:0019538//protein metabolic process;GO:0006508//proteolysis;GO:0071704//organic substance metabolic process;GO:0044238//primary metabolic process;GO:0043170//macromolecule metabolic process
OS06G0118900	2.64667	0.693333	-1.93256	0.00143793	0.0203712	yes	-	-	-	-	-	-	-	-
OS06G0134466	12.9633	4.66	-1.47603	1.5269e-13	4.25488e-11	yes	-	-	-	-	-	-	-	-
OS06G0138700	10.7633	4.46	-1.27101	1.12795e-12	2.75026e-10	yes	-	Os06g0138700 protein [Source:UniProtKB/TrEMBL;Acc:Q0DER8]	-	-	-	-	GO:0005488//binding;GO:0005515//protein binding	-
OS06G0138900	3.13333	0.46	-2.76799	2.45866e-08	2.26806e-06	yes	-	-	-	-	-	-	-	-
OS06G0139150	3.13333	0.46	-2.76799	2.46355e-08	2.26806e-06	yes	-	-	-	-	-	-	-	-
OS06G0141600	9.6	2.87	-1.74198	5.82775e-10	8.08374e-08	yes	-	-	-	-	-	-	-	-
OS06G0142350	12.7633	5.98667	-1.09218	0.00123908	0.0181302	yes	-	-	-	-	-	-	-	-
OS06G0143100	67.65	32.5533	-1.05528	1.14162e-09	1.46626e-07	yes	-	-	-	-	-	-	-	GO:0042221//response to chemical;GO:0010035//response to inorganic substance;GO:0010038//response to metal ion;GO:0009636//response to toxic substance;GO:0061687//detoxification of inorganic compound;GO:0098754//detoxification;GO:0046686//response to cadmium ion;GO:0097501//stress response to metal ion;GO:0008152//metabolic process;GO:0071585//detoxification of cadmium ion;GO:0050896//response to…
OS06G0146250	0.29	0.04	-2.85798	0.00434759	0.045995	yes	-	-	-	-	-	-	GO:0043565//sequence-specific DNA binding;GO:0003700//sequence-specific DNA binding transcription factor activity;GO:0003676//nucleic acid binding;GO:1901363//heterocyclic compound binding;GO:0003677//DNA binding;GO:0097159//organic cyclic compound binding;GO:0001071//nucleic acid binding transcription factor activity;GO:0005488//binding	GO:0010556//regulation of macromolecule biosynthetic process;GO:0065007//biological regulation;GO:0050789//regulation of biological process;GO:0019219//regulation of nucleobase-containing compound metabolic process;GO:0031323//regulation of cellular metabolic process;GO:1903506//regulation of nucleic acid-templated transcription;GO:0031326//regulation of cellular biosynthetic process;GO:0019222//…
OS06G0147100	7.74667	1.03667	-2.90162	2.34916e-11	4.39026e-09	yes	-	-	-	-	-	-	-	-
OS06G0160800	4.24	1.28667	-1.72043	0.00307791	0.0361541	yes	-	-	-	-	-	-	-	-
OS06G0166500	6.91	2.87	-1.26763	2.77471e-06	0.000127727	yes	IAA20	Auxin-responsive protein IAA20 [Source:UniProtKB/Swiss-Prot;Acc:Q5VRR0]	Environmental Information Processing	Signal transduction	ko04075//Plant hormone signal transduction	GO:0043226//organelle;GO:0005634//nucleus;GO:0043231//intracellular membrane-bounded organelle;GO:0005622//intracellular;GO:0043227//membrane-bounded organelle;GO:0044424//intracellular part;GO:0043229//intracellular organelle;GO:0044464//cell part;GO:0005623//cell	GO:0046983//protein dimerization activity;GO:0005515//protein binding;GO:0005488//binding	GO:0044699//single-organism process;GO:0007165//signal transduction;GO:0034641//cellular nitrogen compound metabolic process;GO:0050789//regulation of biological process;GO:0043170//macromolecule metabolic process;GO:0010467//gene expression;GO:0044271//cellular nitrogen compound biosynthetic process;GO:0071365//cellular response to auxin stimulus;GO:0044249//cellular biosynthetic process;GO:0042…
OS06G0189600	7.06667	3.16	-1.16111	8.51343e-05	0.00215494	yes	-	-	-	-	-	-	-	-
OS06G0209100	1.03667	0.27	-1.94092	0.000979003	0.0150664	yes	-	Os06g0209100 protein; Putative aspartic proteinase nepenthesin I [Source:UniProtKB/TrEMBL;Acc:Q69T49]	-	-	-	-	GO:0070011//peptidase activity, acting on L-amino acid peptides;GO:0016787//hydrolase activity;GO:0070001//aspartic-type peptidase activity;GO:0004190//aspartic-type endopeptidase activity;GO:0008233//peptidase activity;GO:0003824//catalytic activity;GO:0004175//endopeptidase activity	GO:0006508//proteolysis;GO:0044238//primary metabolic process;GO:0019538//protein metabolic process;GO:0008152//metabolic process;GO:0043170//macromolecule metabolic process;GO:0071704//organic substance metabolic process
OS06G0210000	33.7267	16.7	-1.01404	9.33409e-14	2.72259e-11	yes	-	Putative MtN21 [Source:UniProtKB/TrEMBL;Acc:Q69TY0]	-	-	-	GO:0016020//membrane;GO:0016021//integral component of membrane;GO:0044425//membrane part;GO:0031224//intrinsic component of membrane	GO:0005215//transporter activity;GO:0022857//transmembrane transporter activity	-
OS06G0216200	2.05667	0.806667	-1.35026	0.003039	0.0358862	yes	OPR2	Putative 12-oxophytodienoate reductase 2 [Source:UniProtKB/Swiss-Prot;Acc:Q69TH4]	Metabolism	Lipid metabolism	ko00592//alpha-Linolenic acid metabolism;ko00592//alpha-Linolenic acid metabolism	-	GO:0032553//ribonucleotide binding;GO:0043168//anion binding;GO:0097159//organic cyclic compound binding;GO:0048037//cofactor binding;GO:0005488//binding;GO:1901363//heterocyclic compound binding;GO:0036094//small molecule binding;GO:0010181//FMN binding;GO:1901265//nucleoside phosphate binding;GO:0000166//nucleotide binding;GO:0016491//oxidoreductase activity;GO:0097367//carbohydrate derivative …	GO:0044763//single-organism cellular process;GO:0044255//cellular lipid metabolic process;GO:1901576//organic substance biosynthetic process;GO:0009058//biosynthetic process;GO:0044711//single-organism biosynthetic process;GO:0019752//carboxylic acid metabolic process;GO:0044281//small molecule metabolic process;GO:0044249//cellular biosynthetic process;GO:0044238//primary metabolic process;GO:00…
OS06G0216350	3.22	1.52333	-1.07983	0.00250182	0.0310778	yes	-	-	-	-	-	-	-	-
OS06G0220000	17.2567	8.58	-1.0081	1.05993e-06	5.71334e-05	yes	-	-	-	-	-	-	-	-
OS06G0228200	10.5233	4.79333	-1.13449	1.86216e-09	2.24394e-07	yes	NIP2-2	Aquaporin NIP2-2 [Source:UniProtKB/Swiss-Prot;Acc:Q67WJ8]	-	-	-	GO:0044425//membrane part;GO:0031224//intrinsic component of membrane;GO:0016020//membrane;GO:0016021//integral component of membrane	GO:0005215//transporter activity	GO:0051234//establishment of localization;GO:0006810//transport;GO:0051179//localization
OS06G0239500	1.57667	0.316667	-2.31584	1.90451e-05	0.000618519	yes	-	Os06g0239500 protein; Putative oligopeptide transporter; cDNA clone:J013001A13, full insert sequence [Source:UniProtKB/TrEMBL;Acc:Q67VA7]	-	-	-	GO:0016020//membrane	GO:0005215//transporter activity	GO:0009607//response to biotic stimulus;GO:0051704//multi-organism process;GO:0009605//response to external stimulus;GO:0043207//response to external biotic stimulus;GO:0051707//response to other organism;GO:0006810//transport;GO:0009624//response to nematode;GO:0050896//response to stimulus;GO:0051179//localization;GO:0051234//establishment of localization
OS06G0240001	6.09	1.16	-2.39232	1.87138e-16	7.30071e-14	yes	-	-	-	-	-	-	-	-
OS06G0240400	1.53333	0.316667	-2.27563	0.00397546	0.0432818	yes	-	-	-	-	-	-	-	-
OS06G0255100	4.02	1.37667	-1.54602	0.000240369	0.00496816	yes	-	Os06g0255100 protein; Putative 2-oxoglutarate-dependent oxygenase; cDNA clone:J023039E01, full insert sequence [Source:UniProtKB/TrEMBL;Acc:Q656N1]	-	-	-	-	GO:0043169//cation binding;GO:0016491//oxidoreductase activity;GO:0003824//catalytic activity;GO:0005488//binding;GO:0046872//metal ion binding;GO:0051213//dioxygenase activity;GO:0016705//oxidoreductase activity, acting on paired donors, with incorporation or reduction of molecular oxygen;GO:0016706//oxidoreductase activity, acting on paired donors, with incorporation or reduction of molecular o…	GO:0044699//single-organism process;GO:0055114//oxidation-reduction process;GO:0044710//single-organism metabolic process;GO:0008152//metabolic process
OS06G0260250	3.68667	1.83	-1.01047	0.00164216	0.0225205	yes	-	-	-	-	-	-	-	-
OS06G0267200	0.87	0.14	-2.63559	0.00297987	0.0353658	yes	-	-	-	-	-	-	-	-
OS06G0280900	4.79333	1.10667	-2.11481	1.00101e-05	0.000366256	yes	-	-	-	-	-	-	-	-
OS06G0316300	1.24667	0.126667	-3.29897	0.0018018	0.0242284	yes	-	-	-	-	-	-	-	-
OS06G0317200	6.21667	1.27667	-2.28376	1.72433e-08	1.65081e-06	yes	-	-	-	-	-	-	-	-
OS06G0318533	8.61667	3.64	-1.24319	0.000155866	0.00351487	yes	-	-	-	-	-	-	-	-
OS06G0323100	14.75	2.44333	-2.59379	1.55653e-24	1.18486e-21	yes	-	Os06g0323100 protein; Putative S-adenosyl-L-methionine:salicylic acid carboxyl methyltransferase; cDNA clone:J013147J04, full insert sequence [Source:UniProtKB/TrEMBL;Acc:Q5Z780]	-	-	-	-	GO:0016740//transferase activity;GO:0051749//indole acetic acid carboxyl methyltransferase activity;GO:0008168//methyltransferase activity;GO:0008757//S-adenosylmethionine-dependent methyltransferase activity;GO:0016741//transferase activity, transferring one-carbon groups;GO:0003824//catalytic activity	GO:0007275//multicellular organismal development;GO:0032259//methylation;GO:0032502//developmental process;GO:0044699//single-organism process;GO:0044767//single-organism developmental process;GO:0003002//regionalization;GO:0007389//pattern specification process;GO:0008152//metabolic process;GO:0009798//axis specification;GO:0044707//single-multicellular organism process;GO:0032501//multicellular…
OS06G0324000	2.02667	0.38	-2.41504	0.000102949	0.00250042	yes	-	-	-	-	-	-	-	-
OS06G0324400	251.26	122.66	-1.03452	8.85176e-11	1.48529e-08	yes	-	Os06g0324400 protein; Putative uncharacterized protein P0421H01.27; cDNA clone:001-120-D12, full insert sequence [Source:UniProtKB/TrEMBL;Acc:Q5Z771]	-	-	-	-	-	GO:0044699//single-organism process;GO:0032502//developmental process;GO:0048856//anatomical structure development;GO:0009790//embryo development;GO:0044707//single-multicellular organism process;GO:0032501//multicellular organismal process;GO:0007275//multicellular organismal development;GO:0044767//single-organism developmental process
OS06G0329350	9.50667	1.46333	-2.69968	4.96058e-08	4.17304e-06	yes	-	-	-	-	-	-	-	-
OS06G0347966	8.13667	2.29333	-1.82699	1.03407e-08	1.05815e-06	yes	-	-	-	-	-	-	-	-
OS06G0361750	2.64	0.91	-1.5366	1.73707e-05	0.00057248	yes	-	-	-	-	-	-	-	-
OS06G0365700	35.43	11.5533	-1.61666	2.96757e-13	7.78301e-11	yes	-	-	-	-	-	-	-	-
OS06G0472000	3.77667	1.3	-1.5386	0.00157131	0.0217668	yes	MSRB1	Peptide methionine sulfoxide reductase B1, chloroplastic [Source:UniProtKB/Swiss-Prot;Acc:Q0DC89]	-	-	-	GO:0043229//intracellular organelle;GO:0009570//chloroplast stroma;GO:0005737//cytoplasm;GO:0043226//organelle;GO:0009532//plastid stroma;GO:0044446//intracellular organelle part;GO:0043227//membrane-bounded organelle;GO:0005623//cell;GO:0044424//intracellular part;GO:0044435//plastid part;GO:0009507//chloroplast;GO:0044464//cell part;GO:0044422//organelle part;GO:0043231//intracellular membrane-…	GO:0016667//oxidoreductase activity, acting on a sulfur group of donors;GO:0046872//metal ion binding;GO:0043169//cation binding;GO:0005488//binding;GO:0043167//ion binding;GO:0033743//peptide-methionine (R)-S-oxide reductase activity;GO:0003824//catalytic activity;GO:0016671//oxidoreductase activity, acting on a sulfur group of donors, disulfide as acceptor;GO:0016491//oxidoreductase activity	GO:0006950//response to stress;GO:0071704//organic substance metabolic process;GO:0044237//cellular metabolic process;GO:0019538//protein metabolic process;GO:0008152//metabolic process;GO:0030091//protein repair;GO:0043170//macromolecule metabolic process;GO:0050896//response to stimulus;GO:0044710//single-organism metabolic process;GO:0044238//primary metabolic process;GO:0055114//oxidation-red…
OS06G0491800	1.94	0.36	-2.42999	0.00220519	0.0282413	yes	-	-	-	-	-	-	GO:0003676//nucleic acid binding;GO:0003677//DNA binding;GO:0097159//organic cyclic compound binding;GO:0005515//protein binding;GO:0046983//protein dimerization activity;GO:1901363//heterocyclic compound binding;GO:0005488//binding	-
OS06G0493100	10.0267	4.51	-1.15264	0.00477716	0.049402	yes	-	-	-	-	-	-	-	-
OS06G0501900	2.57	1.05667	-1.28225	0.00207089	0.0268714	yes	-	Os06g0501900 protein; Putative Cyt-P450 monooxygenase [Source:UniProtKB/TrEMBL;Acc:Q652X9]	-	-	-	-	GO:0016705//oxidoreductase activity, acting on paired donors, with incorporation or reduction of molecular oxygen;GO:0043169//cation binding;GO:0046872//metal ion binding;GO:1901363//heterocyclic compound binding;GO:0016491//oxidoreductase activity;GO:0043167//ion binding;GO:0004497//monooxygenase activity;GO:0003824//catalytic activity;GO:0020037//heme binding;GO:0009055//electron carrier activi…	GO:0044710//single-organism metabolic process;GO:0055114//oxidation-reduction process;GO:0044699//single-organism process;GO:0008152//metabolic process
OS06G0513050	29.8067	14.8533	-1.00485	2.78491e-06	0.000128007	yes	-	-	-	-	-	-	-	-
OS06G0530200	93.5967	45.4433	-1.04239	1.41378e-12	3.29284e-10	yes	-	-	-	-	-	-	-	-
OS06G0591200	5.92667	1.23333	-2.26466	1.41803e-08	1.39172e-06	yes	-	-	-	-	-	-	-	-
OS06G0604000	14.2	6.80333	-1.06158	1.00309e-09	1.30443e-07	yes	-	Os06g0604000 protein [Source:UniProtKB/TrEMBL;Acc:Q0DB45]	-	-	-	GO:0043229//intracellular organelle;GO:0043231//intracellular membrane-bounded organelle;GO:0043227//membrane-bounded organelle;GO:0005634//nucleus;GO:0043226//organelle;GO:0044424//intracellular part;GO:0044464//cell part;GO:0005622//intracellular;GO:0005623//cell	GO:0097159//organic cyclic compound binding;GO:0003677//DNA binding;GO:0001071//nucleic acid binding transcription factor activity;GO:0003676//nucleic acid binding;GO:0005488//binding;GO:0043565//sequence-specific DNA binding;GO:1901363//heterocyclic compound binding;GO:0003700//sequence-specific DNA binding transcription factor activity	GO:0006355//regulation of transcription, DNA-templated;GO:1901576//organic substance biosynthetic process;GO:0060255//regulation of macromolecule metabolic process;GO:0050896//response to stimulus;GO:0009415//response to water;GO:0044260//cellular macromolecule metabolic process;GO:0010035//response to inorganic substance;GO:0009058//biosynthetic process;GO:0034641//cellular nitrogen compound met…
OS06G0604600	7.65333	3.03	-1.33677	8.68591e-05	0.00218579	yes	-	-	-	-	-	-	-	-
OS06G0626733	14.4967	1.89667	-2.93418	1.67185e-18	8.15288e-16	yes	-	-	-	-	-	-	-	-
OS06G0645901	2.68	5.77	1.10634	0.000625008	0.0106129	yes	-	-	-	-	-	-	-	-
OS06G0682300	0.001	1.45667	10.5085	0.000100994	0.00246663	yes	-	-	-	-	-	-	-	-
OS06G0686550	0.51	0.233333	-1.1281	0.00041699	0.00770774	yes	-	-	-	-	-	-	-	-
OS06G0688200	18.0133	4.87667	-1.8851	4.36422e-08	3.7317e-06	yes	-	-	-	-	-	-	-	-
OS06G0695451	10.58	4.45667	-1.2473	6.58026e-07	3.94184e-05	yes	-	-	-	-	-	-	-	-
OS06G0695500	10.13	4.94	-1.03605	1.21738e-08	1.22563e-06	yes	-	Class III peroxidase 90; Os06g0695500 protein; Putative peroxidase ATP22a; cDNA clone:001-038-F11, full insert sequence; cDNA clone:J013000M23, full insert sequence [Source:UniProtKB/TrEMBL;Acc:Q5Z8H5]	Metabolism	Biosynthesis of other secondary metabolites	ko00940//Phenylpropanoid biosynthesis	GO:0005576//extracellular region	GO:0020037//heme binding;GO:0043167//ion binding;GO:0043169//cation binding;GO:0016209//antioxidant activity;GO:0097159//organic cyclic compound binding;GO:0016684//oxidoreductase activity, acting on peroxide as acceptor;GO:0016491//oxidoreductase activity;GO:0003824//catalytic activity;GO:0004601//peroxidase activity;GO:0046906//tetrapyrrole binding;GO:0005488//binding;GO:1901363//heterocyclic c…	GO:0006979//response to oxidative stress;GO:0050896//response to stimulus;GO:0008152//metabolic process;GO:0044699//single-organism process;GO:0055114//oxidation-reduction process;GO:0006950//response to stress;GO:0044710//single-organism metabolic process
OS06G0703300	1.4	0.6	-1.22239	0.000923895	0.014403	yes	-	-	-	-	-	-	-	-
OS06G0712700	18.2	9.09	-1.00159	1.44315e-10	2.25204e-08	yes	MADS16	MADS-box transcription factor 16 [Source:UniProtKB/Swiss-Prot;Acc:Q944S9]	-	-	-	GO:0044464//cell part;GO:0005634//nucleus;GO:0043226//organelle;GO:0043227//membrane-bounded organelle;GO:0043229//intracellular organelle;GO:0005622//intracellular;GO:0044424//intracellular part;GO:0043231//intracellular membrane-bounded organelle;GO:0005623//cell	GO:1901363//heterocyclic compound binding;GO:0005488//binding;GO:0005515//protein binding;GO:0003676//nucleic acid binding;GO:0003700//sequence-specific DNA binding transcription factor activity;GO:0046983//protein dimerization activity;GO:0003677//DNA binding;GO:0001071//nucleic acid binding transcription factor activity;GO:0097159//organic cyclic compound binding	GO:0009932//cell tip growth;GO:0016049//cell growth;GO:0034645//cellular macromolecule biosynthetic process;GO:0050794//regulation of cellular process;GO:0009908//flower development;GO:0048481//ovule development;GO:2000026//regulation of multicellular organismal development;GO:0007389//pattern specification process;GO:0009887//organ morphogenesis;GO:0060560//developmental growth involved in morph…
OS06G0718100	1.32667	0.353333	-1.9087	0.00352485	0.0399715	yes	EXPA29	Expansin-A29 [Source:UniProtKB/Swiss-Prot;Acc:Q4PR39]	-	-	-	GO:0030312//external encapsulating structure;GO:0005618//cell wall;GO:0071944//cell periphery;GO:0005576//extracellular region;GO:0016020//membrane;GO:0044464//cell part;GO:0005623//cell	-	GO:0045229//external encapsulating structure organization;GO:0016043//cellular component organization;GO:0071555//cell wall organization;GO:0009987//cellular process;GO:0071554//cell wall organization or biogenesis;GO:0009664//plant-type cell wall organization;GO:0071669//plant-type cell wall organization or biogenesis;GO:0071840//cellular component organization or biogenesis
OS07G0105200	1.41333	0.303333	-2.22013	0.00114148	0.016953	yes	-	-	-	-	-	-	-	-
OS07G0146300	6.66667	2.59333	-1.36216	0.00158208	0.0218771	yes	-	-	-	-	-	-	-	-
OS07G0163900	0.196667	0.536667	1.44827	0.00254915	0.031521	yes	-	-	-	-	-	-	-	-
OS07G0179500	3.31	7.04667	1.09011	0.000973109	0.0149905	yes	-	-	-	-	-	-	-	-
OS07G0218700	0.556667	0.07	-2.99139	0.00417262	0.0447416	yes	-	Os07g0218700 protein; Putative cytochrome P450 [Source:UniProtKB/TrEMBL;Acc:Q8GVL3]	-	-	-	-	GO:0046914//transition metal ion binding;GO:0020037//heme binding;GO:0005506//iron ion binding;GO:1901363//heterocyclic compound binding;GO:0046872//metal ion binding;GO:0043169//cation binding;GO:0005488//binding;GO:0097159//organic cyclic compound binding;GO:0016491//oxidoreductase activity;GO:0009055//electron carrier activity;GO:0046906//tetrapyrrole binding;GO:0016705//oxidoreductase activit…	GO:0008152//metabolic process;GO:0055114//oxidation-reduction process;GO:0044699//single-organism process;GO:0044710//single-organism metabolic process
OS07G0243150	10.7733	3.8	-1.50339	2.44988e-05	0.000762321	yes	-	-	-	-	-	-	-	-
OS07G0257400	0.266667	1.34333	2.33271	0.00360912	0.0405328	yes	-	-	-	-	-	-	-	-
OS07G0267200	9.47	2.62333	-1.85196	1.25296e-16	5.07857e-14	yes	-	-	-	-	-	-	-	-
OS07G0278866	5.08	2.19	-1.2139	6.35614e-06	0.000252386	yes	-	-	-	-	-	-	-	-
OS07G0297400	9.41667	3.28333	-1.52006	1.91525e-08	1.80589e-06	yes	-	-	-	-	-	-	-	-
OS07G0298700	2.85	0.75	-1.926	7.00986e-07	4.13569e-05	yes	-	-	-	-	-	-	-	-
OS07G0298900	49.1133	16.5633	-1.56812	3.14561e-33	4.90873e-30	yes	-	Os07g0298900 protein; Putative heavy-metal-associated domain-containing protein [Source:UniProtKB/TrEMBL;Acc:Q6YSW8]	-	-	-	-	GO:0005507//copper ion binding;GO:0043167//ion binding;GO:0043169//cation binding;GO:0046872//metal ion binding;GO:0005488//binding;GO:0046914//transition metal ion binding	GO:0044765//single-organism transport;GO:0051234//establishment of localization;GO:0000041//transition metal ion transport;GO:0051179//localization;GO:0006811//ion transport;GO:0006812//cation transport;GO:0006810//transport;GO:1902578//single-organism localization;GO:0006825//copper ion transport;GO:0030001//metal ion transport;GO:0044699//single-organism process
OS07G0411250	14.5467	6.03667	-1.26886	1.58768e-05	0.000531098	yes	-	-	-	-	-	-	-	-
OS07G0413800	1.14333	6.03	2.39891	6.60986e-07	3.95199e-05	yes	-	-	-	-	-	-	-	-
OS07G0468100	11.7467	5.48333	-1.09913	0.00105645	0.0159825	yes	-	Os07g0468100 protein; Putative glutathione-S-transferase; cDNA clone:001-204-E06, full insert sequence; cDNA clone:J023025D08, full insert sequence [Source:UniProtKB/TrEMBL;Acc:Q69RL1]	Metabolism	Metabolism of other amino acids	ko00480//Glutathione metabolism	GO:0009532//plastid stroma;GO:0044424//intracellular part;GO:0005737//cytoplasm;GO:0044422//organelle part;GO:0009536//plastid;GO:0043229//intracellular organelle;GO:0005886//plasma membrane;GO:0043226//organelle;GO:0048046//apoplast;GO:0044434//chloroplast part;GO:0005623//cell;GO:0044464//cell part;GO:0043231//intracellular membrane-bounded organelle;GO:0044444//cytoplasmic part;GO:0043227//mem…	GO:0005515//protein binding;GO:0042277//peptide binding;GO:0005488//binding;GO:1900750//oligopeptide binding;GO:0016740//transferase activity;GO:0072341//modified amino acid binding;GO:0033218//amide binding;GO:0043167//ion binding;GO:0003824//catalytic activity;GO:0043295//glutathione binding;GO:0043168//anion binding;GO:1901681//sulfur compound binding	GO:0001101//response to acid chemical;GO:0044699//single-organism process;GO:0009415//response to water;GO:0044237//cellular metabolic process;GO:0046686//response to cadmium ion;GO:0042221//response to chemical;GO:0033554//cellular response to stress;GO:0009991//response to extracellular stimulus;GO:0044763//single-organism cellular process;GO:0010035//response to inorganic substance;GO:0009266/…
OS07G0502900	0.85	0.316667	-1.4245	0.00321404	0.0373378	yes	-	Os07g0502900 protein; Putative glucosyltransferase [Source:UniProtKB/TrEMBL;Acc:Q6Z485]	-	-	-	-	GO:0003824//catalytic activity;GO:0016757//transferase activity, transferring glycosyl groups;GO:0016758//transferase activity, transferring hexosyl groups;GO:0016740//transferase activity	GO:0008152//metabolic process
OS07G0529000	3.45667	0.74	-2.22378	2.79793e-10	4.13856e-08	yes	ICL	Isocitrate lyase [Source:UniProtKB/Swiss-Prot;Acc:Q6Z6M4]	Metabolism	Global and Overview;Carbohydrate metabolism	ko01200//Carbon metabolism;ko00630//Glyoxylate and dicarboxylate metabolism	GO:0042579//microbody;GO:0043229//intracellular organelle;GO:0044464//cell part;GO:0005623//cell;GO:0043231//intracellular membrane-bounded organelle;GO:0009514//glyoxysome;GO:0043226//organelle;GO:0043227//membrane-bounded organelle;GO:0005777//peroxisome;GO:0044444//cytoplasmic part;GO:0044424//intracellular part;GO:0005737//cytoplasm;GO:0005622//intracellular	GO:0043169//cation binding;GO:0046872//metal ion binding;GO:0043167//ion binding;GO:0003824//catalytic activity;GO:0016830//carbon-carbon lyase activity;GO:0016829//lyase activity;GO:0004451//isocitrate lyase activity;GO:0005488//binding;GO:0016833//oxo-acid-lyase activity	GO:0010154//fruit development;GO:0044763//single-organism cellular process;GO:0044702//single organism reproductive process;GO:0048608//reproductive structure development;GO:0019752//carboxylic acid metabolic process;GO:0044238//primary metabolic process;GO:0032501//multicellular organismal process;GO:0007275//multicellular organismal development;GO:0048609//multicellular organismal reproductive …
OS07G0533000	2.09	1.02333	-1.03023	0.00344042	0.0393074	yes	-	Putative aspartic proteinase nepenthesin I [Source:UniProtKB/TrEMBL;Acc:Q69IP6]	-	-	-	-	GO:0003824//catalytic activity;GO:0016787//hydrolase activity;GO:0004175//endopeptidase activity;GO:0004190//aspartic-type endopeptidase activity;GO:0070001//aspartic-type peptidase activity;GO:0008233//peptidase activity;GO:0070011//peptidase activity, acting on L-amino acid peptides	GO:0043170//macromolecule metabolic process;GO:0008152//metabolic process;GO:0006508//proteolysis;GO:0071704//organic substance metabolic process;GO:0044238//primary metabolic process;GO:0019538//protein metabolic process
OS07G0537000	0.756667	0.343333	-1.14005	0.00158151	0.0218771	yes	-	Os07g0537000 protein; Putative serine/threonine kinase receptor [Source:UniProtKB/TrEMBL;Acc:Q7F1L6]	-	-	-	GO:0071944//cell periphery;GO:0044464//cell part;GO:0005623//cell;GO:0005886//plasma membrane;GO:0016020//membrane	GO:0097367//carbohydrate derivative binding;GO:0016740//transferase activity;GO:0001882//nucleoside binding;GO:0030554//adenyl nucleotide binding;GO:0043167//ion binding;GO:0003824//catalytic activity;GO:0004672//protein kinase activity;GO:0032555//purine ribonucleotide binding;GO:0005524//ATP binding;GO:0001883//purine nucleoside binding;GO:1901265//nucleoside phosphate binding;GO:0005488//bindi…	GO:0008152//metabolic process;GO:0019538//protein metabolic process;GO:0044267//cellular protein metabolic process;GO:0006464//cellular protein modification process;GO:0044260//cellular macromolecule metabolic process;GO:0044237//cellular metabolic process;GO:0006796//phosphate-containing compound metabolic process;GO:0006793//phosphorus metabolic process;GO:0043170//macromolecule metabolic proce…
OS07G0553000	0.93	0.296667	-1.64839	0.00367514	0.0410379	yes	-	-	-	-	-	GO:0016020//membrane	GO:0003824//catalytic activity;GO:0016759//cellulose synthase activity;GO:0046527//glucosyltransferase activity;GO:0035251//UDP-glucosyltransferase activity;GO:0016760//cellulose synthase (UDP-forming) activity;GO:0008194//UDP-glycosyltransferase activity;GO:0016740//transferase activity;GO:0016757//transferase activity, transferring glycosyl groups;GO:0016758//transferase activity, transferring …	GO:0008152//metabolic process;GO:0034637//cellular carbohydrate biosynthetic process;GO:0030243//cellulose metabolic process;GO:0044260//cellular macromolecule metabolic process;GO:0044249//cellular biosynthetic process;GO:0030244//cellulose biosynthetic process;GO:0071704//organic substance metabolic process;GO:0009250//glucan biosynthetic process;GO:0043170//macromolecule metabolic process;GO:0…
OS07G0560700	4.54333	1.49667	-1.602	7.33299e-05	0.00191357	yes	-	-	-	-	-	-	-	-
OS07G0564100	5.12	1.74	-1.55706	1.49554e-09	1.88209e-07	yes	-	Os07g0564100 protein; Putative betanidin 6-O-glucosyltransferase [Source:UniProtKB/TrEMBL;Acc:Q8GS49]	-	-	-	-	GO:0016757//transferase activity, transferring glycosyl groups;GO:0016758//transferase activity, transferring hexosyl groups;GO:0016740//transferase activity;GO:0003824//catalytic activity	GO:0008152//metabolic process
OS07G0564150	3.84333	1.91	-1.00879	0.000325905	0.00631378	yes	-	-	-	-	-	-	-	-
OS07G0565000	165.393	30.8567	-2.42225	1.66382e-76	2.5964e-72	yes	-	Os04g0613600 protein; Os07g0565000 protein; Putative 40S ribosomal protein S11; cDNA clone:J023056G18, full insert sequence [Source:UniProtKB/TrEMBL;Acc:Q7XIK5]	Genetic Information Processing	Translation	ko03010//Ribosome;ko03010//Ribosome;ko03010//Ribosome	GO:0005622//intracellular;GO:0005829//cytosol;GO:0005840//ribosome;GO:0005737//cytoplasm;GO:0044424//intracellular part;GO:0022626//cytosolic ribosome;GO:0030529//ribonucleoprotein complex;GO:0032991//macromolecular complex;GO:0043232//intracellular non-membrane-bounded organelle;GO:0016020//membrane;GO:0005623//cell;GO:0043228//non-membrane-bounded organelle;GO:0044445//cytosolic part;GO:0044444…	GO:0003735//structural constituent of ribosome;GO:0005198//structural molecule activity	GO:0009058//biosynthetic process;GO:0006412//translation;GO:0019538//protein metabolic process;GO:0009987//cellular process;GO:0043170//macromolecule metabolic process;GO:0034645//cellular macromolecule biosynthetic process;GO:0010467//gene expression;GO:1901576//organic substance biosynthetic process;GO:0044238//primary metabolic process;GO:0044260//cellular macromolecule metabolic process;GO:00…
OS07G0565800	30.9733	14.5833	-1.08671	7.72e-10	1.02966e-07	yes	-	-	-	-	-	-	-	-
OS07G0568700	20.34	8.55	-1.25032	1.33836e-12	3.18857e-10	yes	FOR1	Polygalacturonase inhibitor 1 [Source:UniProtKB/Swiss-Prot;Acc:Q8GT95]	-	-	-	GO:0005623//cell;GO:0071944//cell periphery;GO:0009506//plasmodesma;GO:0044464//cell part;GO:0005911//cell-cell junction;GO:0016020//membrane;GO:0030054//cell junction;GO:0005886//plasma membrane;GO:0055044//symplast	GO:0004675//transmembrane receptor protein serine/threonine kinase activity;GO:0004674//protein serine/threonine kinase activity;GO:0098772//molecular function regulator;GO:0005488//binding;GO:0030234//enzyme regulator activity;GO:0004872//receptor activity;GO:0001653//peptide receptor activity;GO:0003824//catalytic activity;GO:0044389//ubiquitin-like protein ligase binding;GO:0038023//signaling …	GO:0043170//macromolecule metabolic process;GO:0007178//transmembrane receptor protein serine/threonine kinase signaling pathway;GO:0043412//macromolecule modification;GO:0003006//developmental process involved in reproduction;GO:0032870//cellular response to hormone stimulus;GO:0007167//enzyme linked receptor protein signaling pathway;GO:0006796//phosphate-containing compound metabolic process;G…
OS07G0570550	42.57	143.573	1.75388	1.0282e-20	5.83456e-18	yes	-	Os07g0570550 protein [Source:UniProtKB/TrEMBL;Acc:C7J515]	-	-	-	-	GO:0009055//electron carrier activity;GO:0046914//transition metal ion binding;GO:0043167//ion binding;GO:0043169//cation binding;GO:0005488//binding;GO:0046872//metal ion binding;GO:0005507//copper ion binding	-
OS07G0570575	141.297	416.36	1.5591	1.3946e-38	3.10896e-35	yes	-	-	-	-	-	-	-	-
OS07G0597000	344.713	153.953	-1.1629	1.56406e-18	7.7483e-16	yes	-	Os07g0597000 protein; Translation initiation factor 5A; cDNA clone:001-045-E11, full insert sequence [Source:UniProtKB/TrEMBL;Acc:Q84ZK1]	-	-	-	GO:0043229//intracellular organelle;GO:0005623//cell;GO:0043226//organelle;GO:0005634//nucleus;GO:0043227//membrane-bounded organelle;GO:0043231//intracellular membrane-bounded organelle;GO:0044424//intracellular part;GO:0044464//cell part;GO:0005622//intracellular	GO:0005488//binding;GO:0044877//macromolecular complex binding;GO:0043021//ribonucleoprotein complex binding;GO:0003746//translation elongation factor activity;GO:1901363//heterocyclic compound binding;GO:0003743//translation initiation factor activity;GO:0003723//RNA binding;GO:0097159//organic cyclic compound binding;GO:0043022//ribosome binding;GO:0003676//nucleic acid binding;GO:0008135//tran…	GO:0050789//regulation of biological process;GO:0032270//positive regulation of cellular protein metabolic process;GO:0006413//translational initiation;GO:0006452//translational frameshifting;GO:0019222//regulation of metabolic process;GO:0050896//response to stimulus;GO:0010467//gene expression;GO:0048522//positive regulation of cellular process;GO:0043170//macromolecule metabolic process;GO:000…
OS07G0597050	13.89	5.00333	-1.47309	7.65692e-08	6.14325e-06	yes	-	-	-	-	-	-	-	-
OS07G0597100	14.95	5.69667	-1.39196	1.43634e-07	1.06853e-05	yes	-	Putative uncharacterized protein [Source:UniProtKB/TrEMBL;Acc:A3BLU3]	-	-	-	GO:0005737//cytoplasm;GO:0044424//intracellular part;GO:0005886//plasma membrane;GO:0016020//membrane;GO:0043227//membrane-bounded organelle;GO:0044434//chloroplast part;GO:0009507//chloroplast;GO:0044437//vacuolar part;GO:0009526//plastid envelope;GO:0005773//vacuole;GO:0044435//plastid part;GO:0005623//cell;GO:0031975//envelope;GO:0031090//organelle membrane;GO:0009941//chloroplast envelope;GO:…	GO:0036094//small molecule binding;GO:1901363//heterocyclic compound binding;GO:0097159//organic cyclic compound binding;GO:0000166//nucleotide binding;GO:0016491//oxidoreductase activity;GO:0003824//catalytic activity;GO:0005488//binding;GO:1901265//nucleoside phosphate binding	GO:0006333//chromatin assembly or disassembly;GO:0006996//organelle organization;GO:0043933//macromolecular complex subunit organization;GO:0007623//circadian rhythm;GO:0055114//oxidation-reduction process;GO:0006325//chromatin organization;GO:0051276//chromosome organization;GO:0071840//cellular component organization or biogenesis;GO:0044699//single-organism process;GO:0016043//cellular compone…
OS07G0597400	7.32	0.96	-2.93074	1.5679e-09	1.94183e-07	yes	-	-	-	-	-	-	-	-
OS07G0599300	2.79	0.653333	-2.09437	0.00267926	0.0327407	yes	-	-	-	-	-	-	-	-
OS07G0599500	4.05667	1.08667	-1.90039	0.000212884	0.00449315	yes	-	-	-	-	-	-	-	-
OS07G0599600	433.553	98.7267	-2.1347	2.09775e-47	6.54708e-44	yes	-	-	-	-	-	-	-	-
OS07G0599700	23.9033	6.47	-1.88537	2.94522e-20	1.61264e-17	yes	-	-	-	-	-	-	-	-
OS07G0599900	27.7833	4.52	-2.61983	3.32416e-28	3.34668e-25	yes	-	-	-	-	-	-	-	-
OS07G0600300	1.33333	0.5	-1.41504	0.00023411	0.00486457	yes	-	Os07g0600300 protein [Source:UniProtKB/TrEMBL;Acc:Q0D4W3]	-	-	-	-	GO:0003676//nucleic acid binding;GO:1901363//heterocyclic compound binding;GO:0003723//RNA binding;GO:0005488//binding;GO:0097159//organic cyclic compound binding	GO:0008150//biological_process
OS07G0601100	2.11333	0.35	-2.59409	1.06491e-05	0.000385567	yes	-	Os07g0601100 protein; Putative NADPH HC toxin reductase [Source:UniProtKB/TrEMBL;Acc:Q7X6N6]	-	-	-	-	GO:0003824//catalytic activity;GO:0048037//cofactor binding;GO:0050662//coenzyme binding;GO:0005488//binding	GO:0009987//cellular process;GO:0044237//cellular metabolic process;GO:0008152//metabolic process
OS07G0602000	6.20667	2.81333	-1.14154	5.09447e-05	0.00140582	yes	-	Os07g0602000 protein; Putative NADPH HC toxin reductase; cDNA clone:J023121D11, full insert sequence [Source:UniProtKB/TrEMBL;Acc:Q7XIG2]	-	-	-	-	GO:0005488//binding;GO:0048037//cofactor binding;GO:0050662//coenzyme binding;GO:0003824//catalytic activity	GO:0009987//cellular process;GO:0008152//metabolic process;GO:0044237//cellular metabolic process
OS07G0602900	2.10667	0.476667	-2.14391	4.47765e-05	0.00126126	yes	-	-	-	-	-	GO:0005623//cell;GO:0005634//nucleus;GO:0044464//cell part;GO:0005622//intracellular;GO:0043229//intracellular organelle;GO:0044424//intracellular part;GO:0043231//intracellular membrane-bounded organelle;GO:0043227//membrane-bounded organelle;GO:0043226//organelle	-	-
OS07G0604800	157.243	44.7	-1.81465	7.16462e-49	3.1944e-45	yes	UAM3	UDP-arabinopyranose mutase 3 [Source:UniProtKB/Swiss-Prot;Acc:Q6Z4G3]	Metabolism	Carbohydrate metabolism	ko00520//Amino sugar and nucleotide sugar metabolism	GO:0005737//cytoplasm;GO:0043227//membrane-bounded organelle;GO:0012505//endomembrane system;GO:0030054//cell junction;GO:0005623//cell;GO:0043231//intracellular membrane-bounded organelle;GO:0005911//cell-cell junction;GO:0016020//membrane;GO:0044424//intracellular part;GO:0043229//intracellular organelle;GO:0044464//cell part;GO:0009506//plasmodesma;GO:0005622//intracellular;GO:0044444//cytopla…	GO:0005488//binding;GO:0016853//isomerase activity;GO:0003824//catalytic activity;GO:0005515//protein binding;GO:0016866//intramolecular transferase activity;GO:0052691//UDP-arabinopyranose mutase activity	GO:0051274//beta-glucan biosynthetic process;GO:0019637//organophosphate metabolic process;GO:0044237//cellular metabolic process;GO:0009117//nucleotide metabolic process;GO:0009987//cellular process;GO:0006725//cellular aromatic compound metabolic process;GO:0071840//cellular component organization or biogenesis;GO:0044723//single-organism carbohydrate metabolic process;GO:0044262//cellular carb…
OS07G0607500	3.91667	1.87	-1.06659	0.00478833	0.0494847	yes	-	-	-	-	-	-	-	-
OS07G0616750	0.903333	1.92333	1.09028	0.00279741	0.0336914	yes	-	-	-	-	-	-	-	-
OS07G0617100	17.3067	7.96333	-1.11988	1.21536e-06	6.38577e-05	yes	-	-	-	-	-	-	-	-
OS07G0631500	3.19	0.986667	-1.69292	1.15542e-05	0.000411643	yes	-	-	-	-	-	-	-	-
OS07G0631700	0.963333	0.0466667	-4.36757	0.000243286	0.00500854	yes	-	Os07g0631700 protein; Putative uncharacterized protein P0519E12.112; cDNA clone:001-104-H09, full insert sequence [Source:UniProtKB/TrEMBL;Acc:Q8LHN5]	-	-	-	-	GO:0046872//metal ion binding;GO:0005488//binding;GO:0043167//ion binding;GO:0043169//cation binding;GO:0005509//calcium ion binding	-
OS07G0633300	0.59	0.163333	-1.8529	0.00311754	0.0364686	yes	-	-	-	-	-	-	-	-
OS07G0635900	19.4333	9.15	-1.08669	6.79799e-06	0.000266874	yes	LTI6A	Hydrophobic protein LTI6A [Source:UniProtKB/Swiss-Prot;Acc:Q8H5T6]	-	-	-	GO:0005886//plasma membrane;GO:0044464//cell part;GO:0031224//intrinsic component of membrane;GO:0005623//cell;GO:0071944//cell periphery;GO:0016021//integral component of membrane;GO:0016020//membrane;GO:0044425//membrane part	-	GO:1901700//response to oxygen-containing compound;GO:0033993//response to lipid;GO:0009737//response to abscisic acid;GO:0009719//response to endogenous stimulus;GO:0010033//response to organic substance;GO:0006972//hyperosmotic response;GO:0001101//response to acid chemical;GO:0042538//hyperosmotic salinity response;GO:0009414//response to water deprivation;GO:0009628//response to abiotic stimu…
OS07G0641700	159.983	77.4233	-1.04708	4.37277e-17	1.81965e-14	yes	-	10 kDa chaperonin; Os07g0641700 protein; cDNA clone:J033132M21, full insert sequence [Source:UniProtKB/TrEMBL;Acc:Q8H3I7]	-	-	-	GO:0043226//organelle;GO:0044444//cytoplasmic part;GO:0043231//intracellular membrane-bounded organelle;GO:0005737//cytoplasm;GO:0043229//intracellular organelle;GO:0005623//cell;GO:0005622//intracellular;GO:0044424//intracellular part;GO:0044464//cell part;GO:0005739//mitochondrion;GO:0043227//membrane-bounded organelle	GO:0005488//binding;GO:0046872//metal ion binding;GO:0046914//transition metal ion binding;GO:0043167//ion binding;GO:0043169//cation binding;GO:0005507//copper ion binding	GO:0044238//primary metabolic process;GO:0019538//protein metabolic process;GO:0043170//macromolecule metabolic process;GO:0009987//cellular process;GO:0006457//protein folding;GO:0044260//cellular macromolecule metabolic process;GO:0006950//response to stress;GO:0009628//response to abiotic stimulus;GO:0009408//response to heat;GO:0071704//organic substance metabolic process;GO:0044267//cellular…
OS07G0642900	5.71667	1.97	-1.53698	1.32046e-05	0.000456891	yes	-	Os07g0642900 protein; Putative transcription factor APFI; cDNA clone:006-310-G03, full insert sequence [Source:UniProtKB/TrEMBL;Acc:Q8GRK1]	-	-	-	GO:0043226//organelle;GO:0016020//membrane;GO:1902494//catalytic complex;GO:0031966//mitochondrial membrane;GO:0043227//membrane-bounded organelle;GO:0044464//cell part;GO:0043229//intracellular organelle;GO:0043234//protein complex;GO:0005746//mitochondrial respiratory chain;GO:0005622//intracellular;GO:0031090//organelle membrane;GO:0044444//cytoplasmic part;GO:1990204//oxidoreductase complex;G…	-	GO:0048443//stamen development;GO:0009791//post-embryonic development;GO:0044707//single-multicellular organism process;GO:0032502//developmental process;GO:0048827//phyllome development;GO:0003006//developmental process involved in reproduction;GO:0009908//flower development;GO:0044767//single-organism developmental process;GO:0048438//floral whorl development;GO:0044699//single-organism process…
OS07G0642950	1.44333	0.186667	-2.95087	1.38784e-05	0.000476507	yes	-	-	-	-	-	-	-	-
OS07G0643000	1.45333	0.323333	-2.16827	0.000819364	0.0130671	yes	-	Carboxylesterase-like protein; Os07g0643000 protein [Source:UniProtKB/TrEMBL;Acc:Q8GS14]	-	-	-	-	GO:0016787//hydrolase activity;GO:0003824//catalytic activity	GO:0008152//metabolic process
OS07G0643400	6.74333	2.12333	-1.66713	3.33278e-06	0.000148383	yes	-	Os07g0643400 protein; Putative esterase; cDNA clone:006-204-B04, full insert sequence; cDNA clone:006-310-B02, full insert sequence [Source:UniProtKB/TrEMBL;Acc:Q8H5P5]	-	-	-	-	GO:0003824//catalytic activity;GO:0016787//hydrolase activity	GO:0032502//developmental process;GO:0040007//growth;GO:0000902//cell morphogenesis;GO:0022414//reproductive process;GO:0009932//cell tip growth;GO:0048588//developmental cell growth;GO:0051704//multi-organism process;GO:0009856//pollination;GO:0044706//multi-multicellular organism process;GO:0060560//developmental growth involved in morphogenesis;GO:0016043//cellular component organization;GO:00…
OS07G0643500	7.66333	1.53333	-2.3213	3.93161e-13	1.0141e-10	yes	-	-	-	-	-	-	-	-
OS07G0644700	1.01	2.55667	1.33991	0.00016004	0.0035754	yes	-	-	-	-	-	-	-	-
OS07G0648566	2.07333	0.186667	-3.47342	2.04523e-06	9.85057e-05	yes	-	-	-	-	-	-	-	-
OS07G0648700	1.93333	0.12	-4.00998	0.00161742	0.0222476	yes	-	-	-	-	-	-	-	-
OS07G0657100	47.56	17.92	-1.40818	4.57111e-18	2.12932e-15	yes	-	Glyoxalase family-like protein; Os07g0657100 protein [Source:UniProtKB/TrEMBL;Acc:Q7EYX8]	-	-	-	-	GO:0004462//lactoylglutathione lyase activity;GO:0016829//lyase activity;GO:0016846//carbon-sulfur lyase activity;GO:0003824//catalytic activity	GO:0006950//response to stress;GO:0044707//single-multicellular organism process;GO:0044237//cellular metabolic process;GO:0009409//response to cold;GO:0050826//response to freezing;GO:0032502//developmental process;GO:0007275//multicellular organismal development;GO:0065008//regulation of biological quality;GO:0006720//isoprenoid metabolic process;GO:0009987//cellular process;GO:0032501//multice…
OS07G0657600	4.28667	0.976667	-2.13392	7.0999e-07	4.17303e-05	yes	-	Putative uncharacterized protein [Source:UniProtKB/TrEMBL;Acc:B9FUN0]	-	-	-	-	GO:0003824//catalytic activity	GO:0044237//cellular metabolic process;GO:0006807//nitrogen compound metabolic process;GO:0044763//single-organism cellular process;GO:0006281//DNA repair;GO:0006974//cellular response to DNA damage stimulus;GO:0043170//macromolecule metabolic process;GO:0009987//cellular process;GO:0090304//nucleic acid metabolic process;GO:0051716//cellular response to stimulus;GO:0044238//primary metabolic pro…
OS07G0658000	4.34667	1.43333	-1.60054	9.30281e-05	0.00231229	yes	-	Os07g0658000 protein; Putative uncharacterized protein OJ1477_F01.108; Putative uncharacterized protein P0047B07.129 [Source:UniProtKB/TrEMBL;Acc:Q7XAN1]	-	-	-	-	-	GO:0008150//biological_process
OS07G0658500	2.46667	0.153333	-4.00782	1.79624e-11	3.48202e-09	yes	-	-	-	-	-	GO:0044464//cell part;GO:0043229//intracellular organelle;GO:0043227//membrane-bounded organelle;GO:0005623//cell;GO:0005622//intracellular;GO:0043226//organelle;GO:0044424//intracellular part;GO:0043231//intracellular membrane-bounded organelle;GO:0005634//nucleus	GO:0016772//transferase activity, transferring phosphorus-containing groups;GO:0004652//polynucleotide adenylyltransferase activity;GO:0016779//nucleotidyltransferase activity;GO:0070566//adenylyltransferase activity;GO:0016740//transferase activity;GO:0003824//catalytic activity	GO:0044237//cellular metabolic process;GO:0043631//RNA polyadenylation;GO:0044238//primary metabolic process;GO:0008152//metabolic process;GO:0044260//cellular macromolecule metabolic process;GO:0043170//macromolecule metabolic process;GO:0034641//cellular nitrogen compound metabolic process;GO:0006725//cellular aromatic compound metabolic process;GO:0031123//RNA 3'-end processing;GO:0006396//RNA…
OS07G0658550	2.17667	0.0933333	-4.54358	3.20507e-07	2.14657e-05	yes	-	-	-	-	-	-	-	-
OS07G0660100	4.53	1.6	-1.50144	0.00144659	0.0204289	yes	-	-	-	-	-	-	-	-
OS07G0663600	0.926667	0.001	-9.85591	0.000322761	0.00626453	yes	-	Os07g0663600 protein; cDNA clone:002-124-E09, full insert sequence [Source:UniProtKB/TrEMBL;Acc:Q0D3V8]	-	-	-	-	GO:0016491//oxidoreductase activity;GO:0003824//catalytic activity	GO:0044699//single-organism process;GO:0008152//metabolic process;GO:0044710//single-organism metabolic process;GO:0055114//oxidation-reduction process
OS07G0664000	4.36667	1.28	-1.77039	2.4442e-05	0.000761313	yes	-	Os07g0664000 protein [Source:UniProtKB/TrEMBL;Acc:Q0D3V4]	-	-	-	-	GO:0016491//oxidoreductase activity;GO:0003824//catalytic activity	GO:0044699//single-organism process;GO:0008152//metabolic process;GO:0044710//single-organism metabolic process;GO:0055114//oxidation-reduction process
OS07G0674700	37.53	15.59	-1.26742	3.7463e-14	1.12425e-11	yes	-	60S ribosomal protein L18 [Source:UniProtKB/TrEMBL;Acc:Q6ZDW5]	Genetic Information Processing	Translation	ko03010//Ribosome	GO:0005886//plasma membrane;GO:0016020//membrane;GO:0044444//cytoplasmic part;GO:0005773//vacuole;GO:0071944//cell periphery;GO:0043228//non-membrane-bounded organelle;GO:0043227//membrane-bounded organelle;GO:0032991//macromolecular complex;GO:0005622//intracellular;GO:0044445//cytosolic part;GO:0044424//intracellular part;GO:0043231//intracellular membrane-bounded organelle;GO:0005829//cytosol;…	GO:0005198//structural molecule activity;GO:0003735//structural constituent of ribosome	GO:0071704//organic substance metabolic process;GO:0034645//cellular macromolecule biosynthetic process;GO:1901576//organic substance biosynthetic process;GO:0044249//cellular biosynthetic process;GO:0010467//gene expression;GO:0009058//biosynthetic process;GO:0043170//macromolecule metabolic process;GO:0008152//metabolic process;GO:0044260//cellular macromolecule metabolic process;GO:0019538//pr…
OS07G0674800	5.19333	2.51	-1.04897	0.000657874	0.0110329	yes	-	AP2 domain transcription factor EREBP; Os07g0674800 protein [Source:UniProtKB/TrEMBL;Acc:Q6ZDW4]	-	-	-	GO:0043226//organelle;GO:0005622//intracellular;GO:0043227//membrane-bounded organelle;GO:0044464//cell part;GO:0044424//intracellular part;GO:0043229//intracellular organelle;GO:0043231//intracellular membrane-bounded organelle;GO:0005623//cell;GO:0005634//nucleus	GO:0097159//organic cyclic compound binding;GO:0001071//nucleic acid binding transcription factor activity;GO:0005488//binding;GO:0003677//DNA binding;GO:0003700//sequence-specific DNA binding transcription factor activity;GO:0003676//nucleic acid binding;GO:1901363//heterocyclic compound binding	GO:0010556//regulation of macromolecule biosynthetic process;GO:0046483//heterocycle metabolic process;GO:0006725//cellular aromatic compound metabolic process;GO:0009889//regulation of biosynthetic process;GO:0032774//RNA biosynthetic process;GO:0044260//cellular macromolecule metabolic process;GO:2000112//regulation of cellular macromolecule biosynthetic process;GO:0009987//cellular process;GO:…
OS07G0675200	6.03667	2.15333	-1.48718	8.07658e-06	0.000306204	yes	-	Os07g0675250 protein; Putative uncharacterized protein P0037D09.26; Putative uncharacterized protein P0618H09.24; cDNA clone:001-118-E05, full insert sequence [Source:UniProtKB/TrEMBL;Acc:Q6ZDX1]	-	-	-	-	GO:0003674//molecular_function	GO:0006629//lipid metabolic process;GO:0065007//biological regulation;GO:0010604//positive regulation of macromolecule metabolic process;GO:0008150//biological_process;GO:0009314//response to radiation;GO:0045935//positive regulation of nucleobase-containing compound metabolic process;GO:0009628//response to abiotic stimulus;GO:0050794//regulation of cellular process;GO:0048522//positive regulati…
OS07G0676700	2.08667	0.283333	-2.88063	3.84841e-07	2.50227e-05	yes	-	-	-	-	-	-	-	-
OS07G0676800	4.59333	0.48	-3.25844	3.5581e-14	1.07814e-11	yes	-	-	-	-	-	-	-	-
OS07G0677300	9.83	3.11	-1.66028	2.77157e-13	7.39323e-11	yes	PRX112	Peroxidase 2 [Source:UniProtKB/Swiss-Prot;Acc:Q0D3N0]	Metabolism	Biosynthesis of other secondary metabolites	ko00940//Phenylpropanoid biosynthesis	GO:0005576//extracellular region	GO:0004601//peroxidase activity;GO:0043167//ion binding;GO:0016209//antioxidant activity;GO:0016684//oxidoreductase activity, acting on peroxide as acceptor;GO:1901363//heterocyclic compound binding;GO:0046872//metal ion binding;GO:0003824//catalytic activity;GO:0043169//cation binding;GO:0005488//binding;GO:0020037//heme binding;GO:0016491//oxidoreductase activity;GO:0097159//organic cyclic comp…	GO:0006950//response to stress;GO:0050896//response to stimulus;GO:0006979//response to oxidative stress;GO:0042744//hydrogen peroxide catabolic process;GO:0008152//metabolic process;GO:0044237//cellular metabolic process;GO:0044763//single-organism cellular process;GO:0042743//hydrogen peroxide metabolic process;GO:0072593//reactive oxygen species metabolic process;GO:0044248//cellular catabolic…
OS07G0684000	40.2033	19.5633	-1.03916	3.16477e-11	5.75259e-09	yes	-	-	-	-	-	-	-	-
OS07G0684800	3.22	1.37	-1.23288	8.07462e-05	0.00206678	yes	-	NAC transcription factor 15; Os07g0684800 protein; Putative GRAB2 protein(Geminivirus Rep A-binding); cDNA clone:001-200-F06, full insert sequence; cDNA clone:J033072L16, full insert sequence [Source:UniProtKB/TrEMBL;Acc:Q6Z4N0]	-	-	-	GO:0044464//cell part;GO:0043226//organelle;GO:0043231//intracellular membrane-bounded organelle;GO:0005634//nucleus;GO:0043229//intracellular organelle;GO:0044424//intracellular part;GO:0005622//intracellular;GO:0043227//membrane-bounded organelle;GO:0005623//cell	GO:0003676//nucleic acid binding;GO:0097159//organic cyclic compound binding;GO:0003677//DNA binding;GO:0005488//binding;GO:1901363//heterocyclic compound binding	GO:0019438//aromatic compound biosynthetic process;GO:0019219//regulation of nucleobase-containing compound metabolic process;GO:0051171//regulation of nitrogen compound metabolic process;GO:0034641//cellular nitrogen compound metabolic process;GO:0043170//macromolecule metabolic process;GO:0044237//cellular metabolic process;GO:0031326//regulation of cellular biosynthetic process;GO:0034645//cel…
OS07G0694300	2.06333	0.656667	-1.65174	0.00114368	0.016965	yes	-	Class III peroxidase 116; Putative peroxidase [Source:UniProtKB/TrEMBL;Acc:Q6Z3Y8]	Metabolism	Biosynthesis of other secondary metabolites	ko00940//Phenylpropanoid biosynthesis	GO:0044424//intracellular part;GO:0005737//cytoplasm;GO:0044464//cell part;GO:0044444//cytoplasmic part;GO:0005623//cell;GO:0005622//intracellular;GO:0005829//cytosol	GO:0016684//oxidoreductase activity, acting on peroxide as acceptor;GO:1901363//heterocyclic compound binding;GO:0004601//peroxidase activity;GO:0043169//cation binding;GO:0005488//binding;GO:0043167//ion binding;GO:0016209//antioxidant activity;GO:0003824//catalytic activity;GO:0097159//organic cyclic compound binding;GO:0046872//metal ion binding;GO:0020037//heme binding;GO:0046906//tetrapyrrol…	GO:0044699//single-organism process;GO:0006950//response to stress;GO:0055114//oxidation-reduction process;GO:0051704//multi-organism process;GO:0006952//defense response;GO:0009607//response to biotic stimulus;GO:0050896//response to stimulus;GO:0008152//metabolic process;GO:0043207//response to external biotic stimulus;GO:0098542//defense response to other organism;GO:0044710//single-organism m…
OS08G0101500	9.94333	3.76	-1.403	8.2858e-16	3.04235e-13	yes	-	Putative sulfate transporter-like [Source:UniProtKB/TrEMBL;Acc:Q6Z1Z0]	-	-	-	GO:0016020//membrane;GO:0043226//organelle;GO:0005737//cytoplasm;GO:0031224//intrinsic component of membrane;GO:0043231//intracellular membrane-bounded organelle;GO:0043229//intracellular organelle;GO:0005739//mitochondrion;GO:0044444//cytoplasmic part;GO:0005623//cell;GO:0044425//membrane part;GO:0044424//intracellular part;GO:0005622//intracellular;GO:0016021//integral component of membrane;GO:…	GO:0015098//molybdate ion transmembrane transporter activity;GO:0015103//inorganic anion transmembrane transporter activity;GO:0008509//anion transmembrane transporter activity;GO:0022892//substrate-specific transporter activity;GO:0015075//ion transmembrane transporter activity;GO:0005215//transporter activity;GO:0015116//sulfate transmembrane transporter activity;GO:0022891//substrate-specific …	GO:0006811//ion transport;GO:0006820//anion transport;GO:0051234//establishment of localization;GO:1902578//single-organism localization;GO:0044699//single-organism process;GO:0044765//single-organism transport;GO:0051179//localization;GO:0015698//inorganic anion transport;GO:0006810//transport;GO:0015689//molybdate ion transport
OS08G0101800	1.02667	0.366667	-1.48543	0.00144188	0.0203994	yes	-	-	-	-	-	-	-	-
OS08G0104400	138.1	14.9	-3.21233	4.65541e-53	2.90591e-49	yes	-	Os08g0104400 protein; Putative uncharacterized protein P0015C07.40; cDNA clone:002-104-G04, full insert sequence [Source:UniProtKB/TrEMBL;Acc:Q69U48]	-	-	-	-	GO:0003674//molecular_function	GO:0008150//biological_process
OS08G0106100	5.51	0.99	-2.47655	2.59742e-09	3.02483e-07	yes	-	-	-	-	-	-	-	-
OS08G0111200	2.72333	0.866667	-1.65182	0.000363068	0.00688	yes	-	Non-lysosomal glucosylceramidase [Source:UniProtKB/TrEMBL;Acc:Q6ZC53]	-	-	-	GO:0005623//cell;GO:0044425//membrane part;GO:0016020//membrane;GO:0031224//intrinsic component of membrane;GO:0016021//integral component of membrane;GO:0044464//cell part;GO:0071944//cell periphery;GO:0005886//plasma membrane	GO:0003824//catalytic activity;GO:0016787//hydrolase activity;GO:0004348//glucosylceramidase activity;GO:0004553//hydrolase activity, hydrolyzing O-glycosyl compounds;GO:0016798//hydrolase activity, acting on glycosyl bonds	GO:0071704//organic substance metabolic process;GO:0046479//glycosphingolipid catabolic process;GO:0016042//lipid catabolic process;GO:0044248//cellular catabolic process;GO:0046466//membrane lipid catabolic process;GO:0006677//glycosylceramide metabolic process;GO:0006643//membrane lipid metabolic process;GO:0030149//sphingolipid catabolic process;GO:0006807//nitrogen compound metabolic process;…
OS08G0112300	1.31	0.37	-1.82397	0.000281157	0.00563324	yes	-	Os08g0112300 protein; Putative AER; cDNA clone:J023054J24, full insert sequence [Source:UniProtKB/TrEMBL;Acc:Q6ZCC9]	-	-	-	-	GO:0016747//transferase activity, transferring acyl groups other than amino-acyl groups;GO:0016746//transferase activity, transferring acyl groups;GO:0003824//catalytic activity;GO:0016740//transferase activity	-
OS08G0113000	2.14333	0.583333	-1.87746	0.000301815	0.00595802	yes	-	Os08g0113000 protein; Putative peroxidase 47 [Source:UniProtKB/TrEMBL;Acc:Q6ZCC2]	Metabolism	Biosynthesis of other secondary metabolites	ko00940//Phenylpropanoid biosynthesis	GO:0005576//extracellular region	GO:0016209//antioxidant activity;GO:0005488//binding;GO:0004601//peroxidase activity;GO:0016684//oxidoreductase activity, acting on peroxide as acceptor;GO:0097159//organic cyclic compound binding;GO:0046872//metal ion binding;GO:1901363//heterocyclic compound binding;GO:0043167//ion binding;GO:0016491//oxidoreductase activity;GO:0046906//tetrapyrrole binding;GO:0020037//heme binding;GO:0003824//…	GO:0055114//oxidation-reduction process;GO:0001101//response to acid chemical;GO:0015698//inorganic anion transport;GO:0050896//response to stimulus;GO:0006810//transport;GO:0006576//cellular biogenic amine metabolic process;GO:1901576//organic substance biosynthetic process;GO:1901566//organonitrogen compound biosynthetic process;GO:0006979//response to oxidative stress;GO:1902578//single-organi…
OS08G0114300	3.73	1.18	-1.66039	1.0934e-08	1.10795e-06	yes	-	Os08g0114300 protein; Putative oxidase-like; cDNA clone:001-204-A07, full insert sequence [Source:UniProtKB/TrEMBL;Acc:Q6YXT5]	-	-	-	GO:0005618//cell wall;GO:0044464//cell part;GO:0005623//cell;GO:0016020//membrane;GO:0030312//external encapsulating structure;GO:0071944//cell periphery	GO:0016491//oxidoreductase activity;GO:0003824//catalytic activity;GO:0005488//binding;GO:0043167//ion binding;GO:0016614//oxidoreductase activity, acting on CH-OH group of donors;GO:1901363//heterocyclic compound binding;GO:0008762//UDP-N-acetylmuramate dehydrogenase activity;GO:1901265//nucleoside phosphate binding;GO:0043168//anion binding;GO:0000166//nucleotide binding;GO:0036094//small molec…	GO:0044710//single-organism metabolic process;GO:0008152//metabolic process;GO:0055114//oxidation-reduction process;GO:0044699//single-organism process
OS08G0114400	3.87667	0.8	-2.27674	2.32437e-07	1.61567e-05	yes	-	-	-	-	-	-	-	-
OS08G0116800	1.98333	0.526667	-1.91297	0.00108923	0.0163358	yes	-	-	Genetic Information Processing	Folding, sorting and degradation	ko03018//RNA degradation	-	-	-
OS08G0120600	3.64667	1.56667	-1.21888	0.000257451	0.00525511	yes	-	Fructose-bisphosphate aldolase [Source:UniProtKB/TrEMBL;Acc:Q6YPF1]	Metabolism	Global and Overview;Energy metabolism;Carbohydrate metabolism	ko01200//Carbon metabolism;ko01230//Biosynthesis of amino acids;ko00010//Glycolysis / Gluconeogenesis;ko00710//Carbon fixation in photosynthetic organisms;ko00051//Fructose and mannose metabolism;ko00030//Pentose phosphate pathway	GO:0005737//cytoplasm;GO:0009536//plastid;GO:0043229//intracellular organelle;GO:0043226//organelle;GO:0044464//cell part;GO:0005623//cell;GO:0043227//membrane-bounded organelle;GO:0043231//intracellular membrane-bounded organelle;GO:0009507//chloroplast;GO:0044444//cytoplasmic part;GO:0044424//intracellular part;GO:0005622//intracellular	GO:0016832//aldehyde-lyase activity;GO:0016829//lyase activity;GO:0003824//catalytic activity;GO:0004332//fructose-bisphosphate aldolase activity;GO:0016830//carbon-carbon lyase activity	GO:0005975//carbohydrate metabolic process;GO:0008152//metabolic process;GO:0009123//nucleoside monophosphate metabolic process;GO:0019693//ribose phosphate metabolic process;GO:0032787//monocarboxylic acid metabolic process;GO:0044238//primary metabolic process;GO:0044724//single-organism carbohydrate catabolic process;GO:0044699//single-organism process;GO:1901657//glycosyl compound metabolic p…
OS08G0122800	2.40667	0.373333	-2.6885	0.000148222	0.00338901	yes	-	-	-	-	-	-	-	-
OS08G0124500	0.306667	0.001	-8.26053	0.00119227	0.0175735	yes	-	Os08g0124500 protein; Putative receptor-type protein kinase LRK1; cDNA clone:J013068L11, full insert sequence [Source:UniProtKB/TrEMBL;Acc:Q6ZFB7]	-	-	-	-	GO:0016772//transferase activity, transferring phosphorus-containing groups;GO:0005488//binding;GO:0016773//phosphotransferase activity, alcohol group as acceptor;GO:0001882//nucleoside binding;GO:0005524//ATP binding;GO:0032553//ribonucleotide binding;GO:0001883//purine nucleoside binding;GO:0032550//purine ribonucleoside binding;GO:0032555//purine ribonucleotide binding;GO:0030246//carbohydrate…	GO:0006468//protein phosphorylation;GO:0071704//organic substance metabolic process;GO:0044260//cellular macromolecule metabolic process;GO:0016310//phosphorylation;GO:0044237//cellular metabolic process;GO:0044238//primary metabolic process;GO:0009987//cellular process;GO:0006793//phosphorus metabolic process;GO:0043412//macromolecule modification;GO:0008152//metabolic process;GO:0006796//phosph…
OS08G0129200	231.067	99.7233	-1.21231	5.16664e-19	2.64346e-16	yes	-	Cold shock domain protein 2; Os08g0129200 protein; Putative cold shock protein-1; cDNA clone:J033050L02, full insert sequence [Source:UniProtKB/TrEMBL;Acc:Q84UR8]	-	-	-	GO:0043232//intracellular non-membrane-bounded organelle;GO:0044424//intracellular part;GO:0044428//nuclear part;GO:0043231//intracellular membrane-bounded organelle;GO:0044422//organelle part;GO:0071944//cell periphery;GO:0005737//cytoplasm;GO:0043227//membrane-bounded organelle;GO:0005623//cell;GO:0005730//nucleolus;GO:0043226//organelle;GO:0005634//nucleus;GO:0016020//membrane;GO:0044446//intr…	GO:0043169//cation binding;GO:0003677//DNA binding;GO:0046872//metal ion binding;GO:0043566//structure-specific DNA binding;GO:0097159//organic cyclic compound binding;GO:0046914//transition metal ion binding;GO:0043167//ion binding;GO:0003690//double-stranded DNA binding;GO:0044822//poly(A) RNA binding;GO:0003676//nucleic acid binding;GO:0008270//zinc ion binding;GO:0003697//single-stranded DNA …	GO:0048608//reproductive structure development;GO:0051171//regulation of nitrogen compound metabolic process;GO:0048466//androecium development;GO:0022414//reproductive process;GO:0090567//reproductive shoot system development;GO:0048438//floral whorl development;GO:0071103//DNA conformation change;GO:0003006//developmental process involved in reproduction;GO:0009409//response to cold;GO:2001141/…
OS08G0137600	0.813333	2.41667	1.5711	0.00422838	0.0450904	yes	-	-	-	-	-	-	-	-
OS08G0139500	5.97	0.32	-4.22159	4.52134e-10	6.39168e-08	yes	-	-	-	-	-	-	-	-
OS08G0140300	0.153333	1.17	2.93177	0.00217081	0.0279454	yes	-	Os08g0140300 protein; Putative Aromatic-L-amino-acid decarboxylase; cDNA clone:J023003D15, full insert sequence [Source:UniProtKB/TrEMBL;Acc:Q6ZJK7]	Metabolism	Amino acid metabolism;Biosynthesis of other secondary metabolites	ko00350//Tyrosine metabolism;ko00950//Isoquinoline alkaloid biosynthesis	-	GO:0043168//anion binding;GO:0030170//pyridoxal phosphate binding;GO:0097159//organic cyclic compound binding;GO:0043167//ion binding;GO:0003824//catalytic activity;GO:0016829//lyase activity;GO:0016831//carboxy-lyase activity;GO:0005488//binding;GO:0048037//cofactor binding;GO:0016830//carbon-carbon lyase activity;GO:1901363//heterocyclic compound binding	GO:0006520//cellular amino acid metabolic process;GO:0006082//organic acid metabolic process;GO:0044763//single-organism cellular process;GO:0044281//small molecule metabolic process;GO:0019752//carboxylic acid metabolic process;GO:0044710//single-organism metabolic process;GO:0008152//metabolic process;GO:0044238//primary metabolic process;GO:0006807//nitrogen compound metabolic process;GO:19015…
OS08G0141400	1.28	0.626667	-1.03037	0.000293064	0.0058184	yes	-	Putative NADH dehydrogenase; cDNA clone:J023142K02, full insert sequence [Source:UniProtKB/TrEMBL;Acc:Q6YZ09]	-	-	-	-	GO:0043167//ion binding;GO:0036094//small molecule binding;GO:0043168//anion binding;GO:0097159//organic cyclic compound binding;GO:0003824//catalytic activity;GO:0005488//binding;GO:0050660//flavin adenine dinucleotide binding;GO:1901363//heterocyclic compound binding;GO:1901265//nucleoside phosphate binding;GO:0000166//nucleotide binding;GO:0048037//cofactor binding;GO:0050662//coenzyme binding…	GO:0008152//metabolic process;GO:0044699//single-organism process;GO:0044710//single-organism metabolic process;GO:0055114//oxidation-reduction process
OS08G0150200	1.34667	0.576667	-1.22358	0.00195657	0.0258201	yes	-	Putative uncharacterized protein [Source:UniProtKB/TrEMBL;Acc:B9FZ28]	-	-	-	-	GO:0005515//protein binding;GO:0005488//binding	-
OS08G0153900	4.07333	1.35333	-1.58969	3.82901e-05	0.00111063	yes	-	Os08g0153900 protein; Putative uncharacterized protein OJ1066_B03.114; Putative uncharacterized protein OJ1349_D05.135; cDNA, clone: J065196P16, full insert sequence [Source:UniProtKB/TrEMBL;Acc:Q84ZM3]	-	-	-	GO:0071944//cell periphery;GO:0016020//membrane;GO:0005886//plasma membrane;GO:0044464//cell part;GO:0005623//cell	-	-
OS08G0169800	9.66	4.38333	-1.13999	1.96241e-07	1.39197e-05	yes	-	Haloacid dehalogenase-like hydrolase-like protein; Os08g0169800 protein [Source:UniProtKB/TrEMBL;Acc:Q6Z026]	-	-	-	GO:0005575//cellular_component	GO:0003824//catalytic activity;GO:0008967//phosphoglycolate phosphatase activity;GO:0016791//phosphatase activity;GO:0016788//hydrolase activity, acting on ester bonds;GO:0016787//hydrolase activity;GO:0042578//phosphoric ester hydrolase activity	GO:0008152//metabolic process
OS08G0184300	27.71	7.43333	-1.89833	1.22966e-25	1.0965e-22	yes	-	-	-	-	-	-	-	-
OS08G0184600	3.03667	1.02667	-1.56452	0.00082406	0.0131152	yes	-	-	-	-	-	-	-	-
OS08G0185300	34.0867	11.4	-1.58017	5.36849e-15	1.8212e-12	yes	-	-	-	-	-	-	-	-
OS08G0189850	3.92333	0.393333	-3.31826	1.90055e-07	1.35425e-05	yes	-	Germin-like protein 8-9 [Source:UniProtKB/Swiss-Prot;Acc:Q6YZ99]	-	-	-	GO:0005576//extracellular region;GO:0048046//apoplast	GO:0005488//binding;GO:0046872//metal ion binding;GO:0045735//nutrient reservoir activity;GO:0046914//transition metal ion binding;GO:0043169//cation binding;GO:0043167//ion binding;GO:0030145//manganese ion binding	-
OS08G0204632	20.8667	10.1867	-1.03452	9.52392e-07	5.27024e-05	yes	-	Os08g0204632 protein; cDNA, clone: J090090P09, full insert sequence [Source:UniProtKB/TrEMBL;Acc:B7F9U5]	-	-	-	GO:0005739//mitochondrion;GO:0043231//intracellular membrane-bounded organelle;GO:0043226//organelle;GO:0044444//cytoplasmic part;GO:0043227//membrane-bounded organelle;GO:0044464//cell part;GO:0005737//cytoplasm;GO:0043229//intracellular organelle;GO:0005623//cell;GO:0044424//intracellular part;GO:0005622//intracellular	-	GO:0006950//response to stress;GO:0050896//response to stimulus;GO:0006979//response to oxidative stress
OS08G0227200	3.2	1.26333	-1.34084	3.92671e-05	0.00113265	yes	-	Os08g0227200 protein; Putative speckle-type POZ protein; cDNA clone:J023031F24, full insert sequence [Source:UniProtKB/TrEMBL;Acc:Q8H4G1]	-	-	-	-	GO:0005515//protein binding;GO:0005488//binding	-
OS08G0233400	5.72	2.68333	-1.09199	1.65353e-07	1.20016e-05	yes	-	Putative uncharacterized protein [Source:UniProtKB/TrEMBL;Acc:B9FZQ7]	-	-	-	-	GO:0005488//binding;GO:0005515//protein binding	-
OS08G0263400	1.78333	0.28	-2.67108	0.00149954	0.0209774	yes	-	-	-	-	-	-	-	-
OS08G0277300	0.636667	0.0366667	-4.118	0.00434896	0.045995	yes	-	Putative flavonol 3-sulfotransferase [Source:UniProtKB/TrEMBL;Acc:Q6Z1M3]	-	-	-	-	GO:0016782//transferase activity, transferring sulfur-containing groups;GO:0008146//sulfotransferase activity;GO:0016740//transferase activity;GO:0003824//catalytic activity	-
OS08G0319900	7.04333	3.28	-1.10256	8.22745e-07	4.68574e-05	yes	-	Os08g0319900 protein; cDNA clone:002-137-B04, full insert sequence [Source:UniProtKB/TrEMBL;Acc:Q0J6H8]	-	-	-	GO:0005618//cell wall;GO:0030312//external encapsulating structure;GO:0044464//cell part;GO:0005623//cell;GO:0071944//cell periphery	GO:0003824//catalytic activity;GO:0004061//arylformamidase activity;GO:0016811//hydrolase activity, acting on carbon-nitrogen (but not peptide) bonds, in linear amides;GO:0016810//hydrolase activity, acting on carbon-nitrogen (but not peptide) bonds;GO:0016787//hydrolase activity	GO:0009063//cellular amino acid catabolic process;GO:1901564//organonitrogen compound metabolic process;GO:0044270//cellular nitrogen compound catabolic process;GO:0009651//response to salt stress;GO:0044763//single-organism cellular process;GO:0046218//indolalkylamine catabolic process;GO:0009308//amine metabolic process;GO:0019441//tryptophan catabolic process to kynurenine;GO:0006576//cellular…
OS08G0356500	1.08667	0.313333	-1.79414	0.00176518	0.0238491	yes	-	-	-	-	-	-	-	-
OS08G0374000	10.7367	4.92333	-1.12484	0.000209923	0.00445693	yes	-	Os08g0374000 protein; Putative uncharacterized protein P0690C12.27; cDNA clone:J033121M18, full insert sequence [Source:UniProtKB/TrEMBL;Acc:Q6ZD29]	-	-	-	-	-	GO:0009607//response to biotic stimulus;GO:0050896//response to stimulus;GO:0006952//defense response;GO:0006950//response to stress
OS08G0375400	6.92333	2.43	-1.51051	5.7271e-07	3.50476e-05	yes	-	-	-	-	-	-	-	-
OS08G0376100	2.37	0.29	-3.03076	1.85165e-07	1.32242e-05	yes	-	-	-	-	-	-	-	-
OS08G0389700	1.91	0.803333	-1.2495	9.85266e-05	0.00242509	yes	-	-	-	-	-	GO:0031224//intrinsic component of membrane;GO:0016021//integral component of membrane;GO:0044425//membrane part;GO:0016020//membrane	-	-
OS08G0406700	5.39	2.56667	-1.07039	0.00403128	0.0436861	yes	-	-	-	-	-	-	-	-
OS08G0465700	0.756667	0.213333	-1.82655	0.00278163	0.0336126	yes	-	Os08g0465700 protein; Putative Cyt-P450 monooxygenase [Source:UniProtKB/TrEMBL;Acc:Q6YSB4]	-	-	-	-	GO:0046906//tetrapyrrole binding;GO:0020037//heme binding;GO:0043167//ion binding;GO:0009055//electron carrier activity;GO:1901363//heterocyclic compound binding;GO:0097159//organic cyclic compound binding;GO:0046872//metal ion binding;GO:0005506//iron ion binding;GO:0016705//oxidoreductase activity, acting on paired donors, with incorporation or reduction of molecular oxygen;GO:0005488//binding;…	GO:0044699//single-organism process;GO:0008152//metabolic process;GO:0055114//oxidation-reduction process;GO:0044710//single-organism metabolic process
OS08G0518900	4.05	0.716667	-2.49855	1.18557e-09	1.51646e-07	yes	-	Chitinase; Os08g0518900 protein [Source:UniProtKB/TrEMBL;Acc:O49825]	-	-	-	-	GO:0016798//hydrolase activity, acting on glycosyl bonds;GO:0003824//catalytic activity;GO:0004553//hydrolase activity, hydrolyzing O-glycosyl compounds;GO:0016787//hydrolase activity;GO:0004568//chitinase activity	GO:0071704//organic substance metabolic process;GO:0005975//carbohydrate metabolic process;GO:0044238//primary metabolic process;GO:0008152//metabolic process
OS08G0526200	0.153333	1.08	2.81629	0.000525973	0.00928484	yes	-	-	-	-	-	-	-	-
OS08G0529100	4.1	1.80333	-1.18496	7.50363e-06	0.000288054	yes	-	Proteasome subunit beta type [Source:UniProtKB/TrEMBL;Acc:Q6ZIB4]	Genetic Information Processing	Folding, sorting and degradation	ko03050//Proteasome	GO:0016020//membrane;GO:0009507//chloroplast;GO:0005839//proteasome core complex;GO:0043234//protein complex;GO:0000502//proteasome complex;GO:0005737//cytoplasm;GO:0009536//plastid;GO:0044464//cell part;GO:0032991//macromolecular complex;GO:0044444//cytoplasmic part;GO:0043227//membrane-bounded organelle;GO:0005634//nucleus;GO:0043231//intracellular membrane-bounded organelle;GO:0005622//intrace…	GO:0016787//hydrolase activity;GO:0070003//threonine-type peptidase activity;GO:0003824//catalytic activity;GO:0004175//endopeptidase activity;GO:0008233//peptidase activity;GO:0004298//threonine-type endopeptidase activity;GO:0070011//peptidase activity, acting on L-amino acid peptides	GO:0009056//catabolic process;GO:0009817//defense response to fungus, incompatible interaction;GO:0009607//response to biotic stimulus;GO:0019538//protein metabolic process;GO:0051704//multi-organism process;GO:0009620//response to fungus;GO:0006952//defense response;GO:0045087//innate immune response;GO:0044265//cellular macromolecule catabolic process;GO:0071704//organic substance metabolic pro…
OS08G0529300	2.47667	1.18667	-1.06148	0.0037162	0.0414076	yes	-	Os08g0529300 protein; Putative uncharacterized protein OJ1770_H02.19 [Source:UniProtKB/TrEMBL;Acc:Q6ZIB2]	-	-	-	-	GO:0005515//protein binding;GO:0005488//binding	-
OS08G0534900	1.33	0.56	-1.24793	0.000213622	0.00450179	yes	-	Os08g0534900 protein; Putative uncharacterized protein OSJNBa0033D24.7; Putative uncharacterized protein P0702C09.22; cDNA clone:001-039-D08, full insert sequence; cDNA clone:006-202-G11, full insert sequence [Source:UniProtKB/TrEMBL;Acc:Q6YZF8]	-	-	-	-	GO:0005488//binding	-
OS08G0535900	8.91667	3.71	-1.26509	0.000213031	0.00449315	yes	-	-	-	-	-	-	-	-
OS08G0555000	4.69333	0.001	-12.1964	2.03508e-19	1.05858e-16	yes	-	-	-	-	-	GO:0016021//integral component of membrane;GO:0031224//intrinsic component of membrane;GO:0044425//membrane part;GO:0016020//membrane	-	-
OS08G0561500	5.09667	2.07	-1.29992	5.29754e-05	0.00144272	yes	-	Putative MtN21 [Source:UniProtKB/TrEMBL;Acc:Q6YYY7]	-	-	-	GO:0043229//intracellular organelle;GO:0044422//organelle part;GO:0031224//intrinsic component of membrane;GO:0031090//organelle membrane;GO:0005886//plasma membrane;GO:0071944//cell periphery;GO:0005623//cell;GO:0044444//cytoplasmic part;GO:0009705//plant-type vacuole membrane;GO:0005773//vacuole;GO:0016021//integral component of membrane;GO:0044437//vacuolar part;GO:0044464//cell part;GO:000573…	GO:0022857//transmembrane transporter activity;GO:0005215//transporter activity	GO:0019222//regulation of metabolic process;GO:0032502//developmental process;GO:0050789//regulation of biological process;GO:0009893//positive regulation of metabolic process;GO:0090357//regulation of tryptophan metabolic process;GO:0051171//regulation of nitrogen compound metabolic process;GO:0051173//positive regulation of nitrogen compound metabolic process;GO:0050794//regulation of cellular …
OS09G0123500	2.3	0.986667	-1.221	0.000483798	0.00868277	yes	-	Ankyrin repeat protein-like; Os09g0123500 protein; cDNA clone:J023145M04, full insert sequence [Source:UniProtKB/TrEMBL;Acc:Q6K268]	-	-	-	-	GO:0005488//binding;GO:0005515//protein binding	-
OS09G0130500	2.21667	0.54	-2.03736	0.000240987	0.00497195	yes	-	-	-	-	-	-	-	-
OS09G0242600	3.56333	1.10333	-1.69136	1.72269e-05	0.000569546	yes	-	-	-	-	-	-	-	-
OS09G0244600	0.703333	6.48667	3.2052	7.98518e-12	1.65045e-09	yes	-	-	-	-	-	-	-	-
OS09G0248100	2.65667	1.13	-1.23329	8.09713e-05	0.00206971	yes	-	Os09g0248100 protein; Putative endosperm specific protein SC3; cDNA clone:006-304-G08, full insert sequence; cDNA clone:J013151B22, full insert sequence [Source:UniProtKB/TrEMBL;Acc:Q6K489]	-	-	-	GO:0046658//anchored component of plasma membrane;GO:0005623//cell;GO:0044425//membrane part;GO:0031224//intrinsic component of membrane;GO:0031225//anchored component of membrane;GO:0044459//plasma membrane part;GO:0071944//cell periphery;GO:0005886//plasma membrane;GO:0016020//membrane;GO:0031226//intrinsic component of plasma membrane;GO:0044464//cell part	-	-
OS09G0255400	0.716667	0.233333	-1.61891	0.00128881	0.0186913	yes	-	Putative indole-3-glycerol phosphate synthase; cDNA clone:001-026-D08, full insert sequence [Source:UniProtKB/TrEMBL;Acc:Q6K306]	Metabolism	Amino acid metabolism;Global and Overview	ko01230//Biosynthesis of amino acids;ko00400//Phenylalanine, tyrosine and tryptophan biosynthesis	GO:0043226//organelle;GO:0009570//chloroplast stroma;GO:0044424//intracellular part;GO:0044434//chloroplast part;GO:0005737//cytoplasm;GO:0044464//cell part;GO:0044446//intracellular organelle part;GO:0044422//organelle part;GO:0005623//cell;GO:0043229//intracellular organelle;GO:0009507//chloroplast;GO:0009536//plastid;GO:0005622//intracellular;GO:0044444//cytoplasmic part;GO:0044435//plastid pa…	GO:0043167//ion binding;GO:0016831//carboxy-lyase activity;GO:0003824//catalytic activity;GO:0043169//cation binding;GO:0016829//lyase activity;GO:0005488//binding;GO:0046872//metal ion binding;GO:0016830//carbon-carbon lyase activity;GO:0046914//transition metal ion binding;GO:0004425//indole-3-glycerol-phosphate synthase activity;GO:0005507//copper ion binding	GO:0009987//cellular process;GO:0008152//metabolic process;GO:0044238//primary metabolic process;GO:0006576//cellular biogenic amine metabolic process;GO:0019752//carboxylic acid metabolic process;GO:0034641//cellular nitrogen compound metabolic process;GO:0044699//single-organism process;GO:0006082//organic acid metabolic process;GO:0009308//amine metabolic process;GO:0044106//cellular amine met…
OS09G0255800	0.82	0.216667	-1.92015	0.000556008	0.00966741	yes	-	-	-	-	-	-	-	-
OS09G0268100	0.913333	0.286667	-1.67177	0.00437897	0.046234	yes	-	Putative uncharacterized protein [Source:UniProtKB/TrEMBL;Acc:B9G2H0]	-	-	-	-	GO:0032553//ribonucleotide binding;GO:0016772//transferase activity, transferring phosphorus-containing groups;GO:1901265//nucleoside phosphate binding;GO:0097159//organic cyclic compound binding;GO:0005524//ATP binding;GO:0001883//purine nucleoside binding;GO:0001882//nucleoside binding;GO:0032559//adenyl ribonucleotide binding;GO:1901363//heterocyclic compound binding;GO:0032549//ribonucleoside…	GO:0006796//phosphate-containing compound metabolic process;GO:0016310//phosphorylation;GO:0044267//cellular protein metabolic process;GO:0044260//cellular macromolecule metabolic process;GO:0071704//organic substance metabolic process;GO:0006468//protein phosphorylation;GO:0019538//protein metabolic process;GO:0043412//macromolecule modification;GO:0006464//cellular protein modification process;…
OS09G0268300	1.01667	0.363333	-1.48448	0.00331386	0.0381307	yes	-	Putative hexose carrier protein HEX6 [Source:UniProtKB/TrEMBL;Acc:Q6H4T5]	-	-	-	GO:0016020//membrane;GO:0016021//integral component of membrane;GO:0044425//membrane part;GO:0031224//intrinsic component of membrane	GO:0022892//substrate-specific transporter activity;GO:0022857//transmembrane transporter activity;GO:0022891//substrate-specific transmembrane transporter activity;GO:0005215//transporter activity	GO:1902578//single-organism localization;GO:0051179//localization;GO:0044765//single-organism transport;GO:0006810//transport;GO:0055085//transmembrane transport;GO:0044699//single-organism process;GO:0009987//cellular process;GO:0051234//establishment of localization;GO:0044763//single-organism cellular process
OS09G0272000	3.64333	1.33	-1.45383	0.000408189	0.00757406	yes	-	-	-	-	-	-	-	-
OS09G0272500	7.80667	3.71667	-1.0707	0.000159905	0.00357495	yes	-	-	-	-	-	-	-	-
OS09G0275200	4.93	1.22667	-2.00684	0.00219504	0.0281688	yes	-	Os09g0275200 protein; Putative SKP1; cDNA clone:J023074H10, full insert sequence [Source:UniProtKB/TrEMBL;Acc:Q6H4D0]	Genetic Information Processing	Folding, sorting and degradation	ko04141//Protein processing in endoplasmic reticulum;ko04120//Ubiquitin mediated proteolysis	-	-	GO:0044257//cellular protein catabolic process;GO:1901575//organic substance catabolic process;GO:0008152//metabolic process;GO:0043170//macromolecule metabolic process;GO:0044238//primary metabolic process;GO:0009056//catabolic process;GO:0009057//macromolecule catabolic process;GO:0044260//cellular macromolecule metabolic process;GO:0006511//ubiquitin-dependent protein catabolic process;GO:0019…
OS09G0275400	24.33	10.68	-1.18782	8.66232e-17	3.55725e-14	yes	-	Os09g0275400 protein; Putative cytochrome P450 [Source:UniProtKB/TrEMBL;Acc:Q6H4B5]	-	-	-	-	GO:0005506//iron ion binding;GO:1901363//heterocyclic compound binding;GO:0046906//tetrapyrrole binding;GO:0043167//ion binding;GO:0020037//heme binding;GO:0046914//transition metal ion binding;GO:0005488//binding;GO:0003824//catalytic activity;GO:0016491//oxidoreductase activity;GO:0004497//monooxygenase activity;GO:0016705//oxidoreductase activity, acting on paired donors, with incorporation or…	GO:0044710//single-organism metabolic process;GO:0044699//single-organism process;GO:0055114//oxidation-reduction process;GO:0008152//metabolic process
OS09G0276000	17.32	8.24667	-1.07056	1.73501e-11	3.38435e-09	yes	-	-	-	-	-	-	-	-
OS09G0279800	2.95	1.06	-1.47665	0.00471467	0.0488854	yes	-	-	-	-	-	-	-	-
OS09G0388400	1.28	0.0633333	-4.33703	7.29482e-07	4.23969e-05	yes	-	Haloacid dehalogenase-like hydrolase-like protein; Os09g0388400 protein; cDNA clone:J023027H14, full insert sequence [Source:UniProtKB/TrEMBL;Acc:Q6H5D1]	-	-	-	-	GO:0016787//hydrolase activity;GO:0003824//catalytic activity	GO:0008152//metabolic process
OS09G0403967	7.11333	3.31333	-1.10224	0.0002744	0.00552875	yes	-	-	-	-	-	-	-	-
OS09G0426800	2.35	0.816667	-1.52484	3.40262e-06	0.000150632	yes	-	Os09g0426800 protein; Putative Gl1 protein [Source:UniProtKB/TrEMBL;Acc:Q69PA8]	-	-	-	GO:0044464//cell part;GO:0005623//cell;GO:0016020//membrane;GO:0005886//plasma membrane;GO:0071944//cell periphery;GO:0044425//membrane part;GO:0031224//intrinsic component of membrane;GO:0016021//integral component of membrane	GO:0005506//iron ion binding;GO:0016491//oxidoreductase activity;GO:0043167//ion binding;GO:0005488//binding;GO:0043169//cation binding;GO:0046872//metal ion binding;GO:0046914//transition metal ion binding;GO:0003824//catalytic activity	GO:1901576//organic substance biosynthetic process;GO:0006633//fatty acid biosynthetic process;GO:0030154//cell differentiation;GO:0008152//metabolic process;GO:0048869//cellular developmental process;GO:0044249//cellular biosynthetic process;GO:0044707//single-multicellular organism process;GO:0010025//wax biosynthetic process;GO:0007275//multicellular organismal development;GO:0048232//male gam…
OS09G0428900	5.09	1.81	-1.49168	0.000184266	0.00402163	yes	-	Os09g0428900 protein; VirR/VirH-like protein; cDNA clone:J023143B18, full insert sequence [Source:UniProtKB/TrEMBL;Acc:Q69L12]	-	-	-	-	GO:0003674//molecular_function	GO:0008150//biological_process
OS09G0432300	9.09333	3.14667	-1.53098	4.10949e-08	3.54301e-06	yes	-	Os09g0432300 protein [Source:UniProtKB/TrEMBL;Acc:Q0J1L1]	-	-	-	-	GO:0032559//adenyl ribonucleotide binding;GO:0032555//purine ribonucleotide binding;GO:0043167//ion binding;GO:0030554//adenyl nucleotide binding;GO:1901363//heterocyclic compound binding;GO:0000166//nucleotide binding;GO:0005488//binding;GO:0032550//purine ribonucleoside binding;GO:0001883//purine nucleoside binding;GO:0001882//nucleoside binding;GO:0032553//ribonucleotide binding;GO:0035639//pu…	GO:0006996//organelle organization;GO:0007005//mitochondrion organization;GO:0034551//mitochondrial respiratory chain complex III assembly;GO:0044085//cellular component biogenesis;GO:0006461//protein complex assembly;GO:0022607//cellular component assembly;GO:0071822//protein complex subunit organization;GO:0034622//cellular macromolecular complex assembly;GO:0070271//protein complex biogenesis;…
OS09G0437500	41.14	14.6233	-1.49227	4.12046e-26	4.01874e-23	yes	-	-	-	-	-	-	-	-
OS09G0452700	4.34667	0.44	-3.30433	1.00252e-06	5.4605e-05	yes	-	Os09g0452700 protein; Putative ubiquitin / ribosomal protein CEP52 [Source:UniProtKB/TrEMBL;Acc:Q67V00]	Genetic Information Processing	Translation	ko03010//Ribosome	GO:0005623//cell;GO:0032991//macromolecular complex;GO:0030529//ribonucleoprotein complex;GO:0005840//ribosome;GO:0044424//intracellular part;GO:0043229//intracellular organelle;GO:0005737//cytoplasm;GO:0044464//cell part;GO:0044444//cytoplasmic part;GO:0043226//organelle;GO:0043228//non-membrane-bounded organelle;GO:0043232//intracellular non-membrane-bounded organelle;GO:0005622//intracellular	GO:0005515//protein binding;GO:0003735//structural constituent of ribosome;GO:0005488//binding;GO:0005198//structural molecule activity	GO:0044260//cellular macromolecule metabolic process;GO:0071704//organic substance metabolic process;GO:0019538//protein metabolic process;GO:0044238//primary metabolic process;GO:0006412//translation;GO:0009058//biosynthetic process;GO:0044267//cellular protein metabolic process;GO:0034645//cellular macromolecule biosynthetic process;GO:1901576//organic substance biosynthetic process;GO:0044237/…
OS09G0454600	0.656667	0.173333	-1.92161	0.00454045	0.0476168	yes	-	Os09g0454600 protein [Source:UniProtKB/TrEMBL;Acc:Q0J198]	-	-	-	GO:0044424//intracellular part;GO:0019866//organelle inner membrane;GO:0044429//mitochondrial part;GO:0043227//membrane-bounded organelle;GO:0044464//cell part;GO:0044444//cytoplasmic part;GO:0005740//mitochondrial envelope;GO:0044422//organelle part;GO:0031966//mitochondrial membrane;GO:0031975//envelope;GO:0016020//membrane;GO:0016021//integral component of membrane;GO:0044446//intracellular or…	-	GO:0042221//response to chemical;GO:0009628//response to abiotic stimulus;GO:0009719//response to endogenous stimulus;GO:0006950//response to stress;GO:0051234//establishment of localization;GO:0009725//response to hormone;GO:0009651//response to salt stress;GO:0051179//localization;GO:0006970//response to osmotic stress;GO:0010033//response to organic substance;GO:0006810//transport;GO:0050896//…
OS09G0460100	3.67333	1.81333	-1.01845	0.00203426	0.0265312	yes	-	Os09g0460100 protein; Putative uncharacterized protein B1045B05.43; Putative uncharacterized protein OSJNBa0054F02.21; cDNA, clone: J065208G04, full insert sequence [Source:UniProtKB/TrEMBL;Acc:Q67J12]	-	-	-	-	GO:0003674//molecular_function	GO:0044763//single-organism cellular process;GO:0010383//cell wall polysaccharide metabolic process;GO:0044260//cellular macromolecule metabolic process;GO:0008152//metabolic process;GO:0000271//polysaccharide biosynthetic process;GO:0071554//cell wall organization or biogenesis;GO:0044710//single-organism metabolic process;GO:0044249//cellular biosynthetic process;GO:0008150//biological_process;…
OS09G0472900	10.03	4.71667	-1.08848	8.89032e-05	0.00223224	yes	-	-	-	-	-	-	-	-
OS09G0475800	8.06333	3.45333	-1.22339	4.38573e-05	0.00124191	yes	-	Os09g0475800 protein; Putative DNA-binding protein [Source:UniProtKB/TrEMBL;Acc:Q651Z2]	-	-	-	-	GO:0003676//nucleic acid binding;GO:1901363//heterocyclic compound binding;GO:0003677//DNA binding;GO:0005488//binding;GO:0097159//organic cyclic compound binding	GO:2000112//regulation of cellular macromolecule biosynthetic process;GO:0051252//regulation of RNA metabolic process;GO:0010468//regulation of gene expression;GO:0031326//regulation of cellular biosynthetic process;GO:0006355//regulation of transcription, DNA-templated;GO:0019222//regulation of metabolic process;GO:0009889//regulation of biosynthetic process;GO:0019219//regulation of nucleobase-…
OS09G0482300	9.99667	3.62	-1.46546	2.35051e-12	5.20281e-10	yes	-	Os09g0482300 protein [Source:UniProtKB/TrEMBL;Acc:C7J6V3]	-	-	-	GO:0043233//organelle lumen;GO:0005622//intracellular;GO:0043229//intracellular organelle;GO:0043227//membrane-bounded organelle;GO:0044446//intracellular organelle part;GO:0031974//membrane-enclosed lumen;GO:0043226//organelle;GO:0044464//cell part;GO:0044444//cytoplasmic part;GO:0005829//cytosol;GO:0005623//cell;GO:0048046//apoplast;GO:0005730//nucleolus;GO:0044424//intracellular part;GO:000573…	GO:0097159//organic cyclic compound binding;GO:0005515//protein binding;GO:0005524//ATP binding;GO:0032549//ribonucleoside binding;GO:0000166//nucleotide binding;GO:1901265//nucleoside phosphate binding;GO:0001882//nucleoside binding;GO:0017076//purine nucleotide binding;GO:0035639//purine ribonucleoside triphosphate binding;GO:0032553//ribonucleotide binding;GO:1901363//heterocyclic compound bin…	GO:0065007//biological regulation;GO:0006950//response to stress;GO:0009628//response to abiotic stimulus;GO:0009408//response to heat;GO:0010286//heat acclimation;GO:0044260//cellular macromolecule metabolic process;GO:0044707//single-multicellular organism process;GO:0006457//protein folding;GO:0008152//metabolic process;GO:0032501//multicellular organismal process;GO:0009414//response to water…
OS09G0482550	9.99667	3.62	-1.46546	2.34393e-12	5.20281e-10	yes	-	Os09g0482300 protein [Source:UniProtKB/TrEMBL;Acc:C7J6V3]	-	-	-	GO:0043231//intracellular membrane-bounded organelle;GO:0071944//cell periphery;GO:0044428//nuclear part;GO:0016020//membrane;GO:0005623//cell;GO:0070013//intracellular organelle lumen;GO:0043226//organelle;GO:0005739//mitochondrion;GO:0030312//external encapsulating structure;GO:0044422//organelle part;GO:0044446//intracellular organelle part;GO:0031981//nuclear lumen;GO:0044444//cytoplasmic par…	GO:0000166//nucleotide binding;GO:0032553//ribonucleotide binding;GO:0097367//carbohydrate derivative binding;GO:1901363//heterocyclic compound binding;GO:0005524//ATP binding;GO:0030554//adenyl nucleotide binding;GO:0097159//organic cyclic compound binding;GO:0032555//purine ribonucleotide binding;GO:1901265//nucleoside phosphate binding;GO:0001883//purine nucleoside binding;GO:0005488//binding;…	GO:0042221//response to chemical;GO:0044267//cellular protein metabolic process;GO:0050896//response to stimulus;GO:0010286//heat acclimation;GO:0009791//post-embryonic development;GO:0061458//reproductive system development;GO:0010035//response to inorganic substance;GO:0006952//defense response;GO:0001101//response to acid chemical;GO:0009651//response to salt stress;GO:0071704//organic substan…
OS09G0483400	11.1233	3.83333	-1.53692	8.50173e-07	4.79817e-05	yes	-	-	-	-	-	-	-	-
OS09G0486700	1.34667	0.396667	-1.76339	0.000234856	0.00487682	yes	-	Os09g0486700 protein [Source:UniProtKB/TrEMBL;Acc:Q0J0R6]	-	-	-	-	GO:1901265//nucleoside phosphate binding;GO:0032559//adenyl ribonucleotide binding;GO:0016301//kinase activity;GO:0001883//purine nucleoside binding;GO:0001882//nucleoside binding;GO:0035639//purine ribonucleoside triphosphate binding;GO:0097367//carbohydrate derivative binding;GO:0004672//protein kinase activity;GO:0043168//anion binding;GO:0016740//transferase activity;GO:0032550//purine ribonu…	GO:0008152//metabolic process;GO:0006793//phosphorus metabolic process;GO:0006796//phosphate-containing compound metabolic process;GO:0044260//cellular macromolecule metabolic process;GO:0016310//phosphorylation;GO:0006464//cellular protein modification process;GO:0044267//cellular protein metabolic process;GO:0044238//primary metabolic process;GO:0006468//protein phosphorylation;GO:0044237//cell…
OS09G0491852	1.95	0.803333	-1.2794	0.000151664	0.0034452	yes	-	Os09g0491852 protein [Source:UniProtKB/TrEMBL;Acc:C7J745]	-	-	-	-	GO:0050662//coenzyme binding;GO:0048037//cofactor binding;GO:0003824//catalytic activity;GO:0005488//binding	GO:0008152//metabolic process;GO:0009987//cellular process;GO:0044237//cellular metabolic process
OS10G0104500	3.36333	1.59	-1.08087	0.000625986	0.0106237	yes	-	Notchless, putative, expressed; Os10g0104500 protein [Source:UniProtKB/TrEMBL;Acc:Q33BI7]	-	-	-	GO:0044464//cell part;GO:0043226//organelle;GO:0005623//cell;GO:0005634//nucleus;GO:0043227//membrane-bounded organelle;GO:0043229//intracellular organelle;GO:0005622//intracellular;GO:0044424//intracellular part;GO:0043231//intracellular membrane-bounded organelle	GO:0005488//binding;GO:0005515//protein binding	GO:0071840//cellular component organization or biogenesis;GO:0022613//ribonucleoprotein complex biogenesis;GO:0042254//ribosome biogenesis;GO:0044085//cellular component biogenesis
OS10G0113000	2.19333	0.813333	-1.43121	0.000925033	0.0144133	yes	-	Probable NAD(P)H-dependent oxidoreductase 1 [Source:UniProtKB/Swiss-Prot;Acc:Q7G764]	-	-	-	-	GO:0016491//oxidoreductase activity;GO:0003824//catalytic activity	GO:0008152//metabolic process;GO:0044699//single-organism process;GO:0044710//single-organism metabolic process;GO:0055114//oxidation-reduction process
OS10G0113900	5.93333	2.34667	-1.33823	3.13422e-05	0.000940568	yes	-	NADH-dependent oxidoreductase 2, putative, expressed; Os10g0113900 protein; cDNA clone:001-047-B12, full insert sequence; cDNA clone:J013151D08, full insert sequence [Source:UniProtKB/TrEMBL;Acc:Q33BE8]	-	-	-	-	GO:0016491//oxidoreductase activity;GO:0003824//catalytic activity	GO:0044699//single-organism process;GO:0008152//metabolic process;GO:0044710//single-organism metabolic process;GO:0055114//oxidation-reduction process
OS10G0118000	1.38	0.416667	-1.7277	0.00422789	0.0450904	yes	-	-	-	-	-	-	GO:0016741//transferase activity, transferring one-carbon groups;GO:0016740//transferase activity;GO:0008168//methyltransferase activity;GO:0003824//catalytic activity;GO:0005488//binding;GO:0046983//protein dimerization activity;GO:0005515//protein binding	-
OS10G0124000	35.6	14.9867	-1.2482	7.50287e-13	1.87332e-10	yes	-	NHP2-like protein 1, putative, expressed; Os10g0124000 protein; Putative ribosomal protein L7Ae-like; cDNA clone:J033109K13, full insert sequence [Source:UniProtKB/TrEMBL;Acc:Q7G608]	Genetic Information Processing	Translation;Transcription	ko03040//Spliceosome;ko03008//Ribosome biogenesis in eukaryotes	GO:0005622//intracellular;GO:0043226//organelle;GO:0005623//cell;GO:0043232//intracellular non-membrane-bounded organelle;GO:0032991//macromolecular complex;GO:0043233//organelle lumen;GO:0043227//membrane-bounded organelle;GO:0070013//intracellular organelle lumen;GO:0031974//membrane-enclosed lumen;GO:0044464//cell part;GO:0043229//intracellular organelle;GO:0043231//intracellular membrane-boun…	GO:0003676//nucleic acid binding;GO:0097159//organic cyclic compound binding;GO:0003723//RNA binding;GO:0005488//binding;GO:1901363//heterocyclic compound binding	GO:0022613//ribonucleoprotein complex biogenesis;GO:0044085//cellular component biogenesis;GO:0071840//cellular component organization or biogenesis;GO:0042254//ribosome biogenesis
OS10G0124500	2.57333	1.26333	-1.0264	0.00389526	0.0427448	yes	-	F-box domain containing protein, expressed; Os10g0124500 protein; Putative uncharacterized protein OSJNAa0049K09.21; Putative uncharacterized protein OSJNBa0056A20.9 [Source:UniProtKB/TrEMBL;Acc:Q7G604]	-	-	-	-	GO:0005488//binding;GO:0005515//protein binding	-
OS10G0126500	1.29	0.363333	-1.82801	0.00087038	0.0137403	yes	-	F-box domain containing protein, expressed; Os10g0126500 protein; cDNA clone:002-107-A03, full insert sequence [Source:UniProtKB/TrEMBL;Acc:Q33BA4]	-	-	-	GO:0019005//SCF ubiquitin ligase complex;GO:0005622//intracellular;GO:0044464//cell part;GO:1902494//catalytic complex;GO:0031461//cullin-RING ubiquitin ligase complex;GO:0032991//macromolecular complex;GO:0044424//intracellular part;GO:0000151//ubiquitin ligase complex;GO:0043234//protein complex;GO:1990234//transferase complex;GO:0005623//cell	GO:0005488//binding;GO:0005515//protein binding;GO:0030332//cyclin binding	GO:1901987//regulation of cell cycle phase transition;GO:0010498//proteasomal protein catabolic process;GO:0010564//regulation of cell cycle process;GO:0006950//response to stress;GO:0044783//G1 DNA damage checkpoint;GO:0044248//cellular catabolic process;GO:0044257//cellular protein catabolic process;GO:2000045//regulation of G1/S transition of mitotic cell cycle;GO:0033554//cellular response to…
OS10G0150400	32.1933	11.2067	-1.5224	1.23255e-19	6.52e-17	yes	-	-	-	-	-	-	-	-
OS10G0150700	7.89333	2.71333	-1.54057	6.05506e-09	6.58461e-07	yes	-	-	-	-	-	-	-	-
OS10G0150800	100.793	50.2367	-1.00459	1.96047e-16	7.55384e-14	yes	-	-	-	-	-	-	-	-
OS10G0183000	0.453333	0.926667	1.03148	0.00201094	0.0263392	yes	-	NB-ARC domain containing protein, expressed; Os10g0183000 protein; Putative disease resistance protein; cDNA clone:J013014C11, full insert sequence [Source:UniProtKB/TrEMBL;Acc:Q7G6C5]	-	-	-	-	GO:0043531//ADP binding;GO:1901363//heterocyclic compound binding;GO:0032559//adenyl ribonucleotide binding;GO:0001883//purine nucleoside binding;GO:0097159//organic cyclic compound binding;GO:0000166//nucleotide binding;GO:0005488//binding;GO:0017076//purine nucleotide binding;GO:0036094//small molecule binding;GO:0043167//ion binding;GO:0043168//anion binding;GO:0032549//ribonucleoside binding;…	GO:0006952//defense response;GO:0006950//response to stress;GO:0050896//response to stimulus
OS10G0213100	2.09667	6.47333	1.62641	0.000296971	0.00588101	yes	-	Putative uncharacterized protein [Source:UniProtKB/TrEMBL;Acc:B9G7Z5]	-	-	-	-	GO:0005488//binding;GO:0008483//transaminase activity;GO:0030170//pyridoxal phosphate binding;GO:1901363//heterocyclic compound binding;GO:0043168//anion binding;GO:0097159//organic cyclic compound binding;GO:0048037//cofactor binding;GO:0016769//transferase activity, transferring nitrogenous groups;GO:0003824//catalytic activity;GO:0016740//transferase activity;GO:0043167//ion binding	GO:0008152//metabolic process
OS10G0214132	3.92	1.12333	-1.80307	0.00417096	0.0447416	yes	-	-	-	-	-	GO:0044424//intracellular part;GO:0044446//intracellular organelle part;GO:0005623//cell;GO:0005737//cytoplasm;GO:0005840//ribosome;GO:0044422//organelle part;GO:0044391//ribosomal subunit;GO:0015934//large ribosomal subunit;GO:0043226//organelle;GO:0043228//non-membrane-bounded organelle;GO:0032991//macromolecular complex;GO:0044464//cell part;GO:0043232//intracellular non-membrane-bounded organ…	GO:0003824//catalytic activity;GO:1901363//heterocyclic compound binding;GO:0003676//nucleic acid binding;GO:0005198//structural molecule activity;GO:0003735//structural constituent of ribosome;GO:0005488//binding;GO:0097159//organic cyclic compound binding;GO:0016740//transferase activity;GO:0003723//RNA binding	GO:0008152//metabolic process;GO:0009058//biosynthetic process;GO:0010467//gene expression;GO:0009059//macromolecule biosynthetic process;GO:0034645//cellular macromolecule biosynthetic process;GO:0044238//primary metabolic process;GO:0071704//organic substance metabolic process;GO:0044267//cellular protein metabolic process;GO:0044249//cellular biosynthetic process;GO:0043170//macromolecule meta…
OS10G0366400	7.43667	3.44667	-1.10945	1.11296e-06	5.92756e-05	yes	-	-	-	-	-	-	-	-
OS10G0395400	10.4	1.65667	-2.65023	2.52353e-14	7.87595e-12	yes	-	Glutathione S-transferase, N-terminal domain containing protein, expressed; Os10g0395400 protein; Putative Bronze-2 protein [Source:UniProtKB/TrEMBL;Acc:Q8L576]	-	-	-	-	GO:0005515//protein binding;GO:0005488//binding;GO:0003824//catalytic activity;GO:0016740//transferase activity	-
OS10G0432200	0.343333	0.913333	1.41153	0.00257593	0.0317885	yes	-	Retrotransposon protein, putative, unclassified, expressed [Source:UniProtKB/TrEMBL;Acc:Q337X2]	-	-	-	-	GO:0032555//purine ribonucleotide binding;GO:0016817//hydrolase activity, acting on acid anhydrides;GO:0000166//nucleotide binding;GO:0030554//adenyl nucleotide binding;GO:0009055//electron carrier activity;GO:0032553//ribonucleotide binding;GO:0097367//carbohydrate derivative binding;GO:0035639//purine ribonucleoside triphosphate binding;GO:0005488//binding;GO:0032559//adenyl ribonucleotide bind…	GO:0015074//DNA integration;GO:0044237//cellular metabolic process;GO:0090304//nucleic acid metabolic process;GO:0009987//cellular process;GO:0043170//macromolecule metabolic process;GO:0046483//heterocycle metabolic process;GO:0034641//cellular nitrogen compound metabolic process;GO:0008152//metabolic process;GO:0006259//DNA metabolic process;GO:0006725//cellular aromatic compound metabolic proc…
OS10G0442400	1.94	0.856667	-1.17925	0.00337763	0.0387559	yes	-	Os10g0442300 protein [Source:UniProtKB/TrEMBL;Acc:Q0IXF5]	-	-	-	-	GO:0016757//transferase activity, transferring glycosyl groups;GO:0016740//transferase activity;GO:0003824//catalytic activity;GO:0016758//transferase activity, transferring hexosyl groups	GO:0008152//metabolic process
OS10G0456100	1.15	0.163333	-2.81574	0.00180925	0.0243076	yes	-	NAD dependent epimerase/dehydratase family protein, expressed; Os10g0456100 protein [Source:UniProtKB/TrEMBL;Acc:Q7XDQ8]	Metabolism	Metabolism of cofactors and vitamins;Global and Overview;Lipid metabolism	ko01212//Fatty acid metabolism;ko00061//Fatty acid biosynthesis;ko01040//Biosynthesis of unsaturated fatty acids;ko00780//Biotin metabolism	-	GO:0016491//oxidoreductase activity;GO:0003824//catalytic activity	GO:0008152//metabolic process;GO:0044710//single-organism metabolic process;GO:0044699//single-organism process;GO:0055114//oxidation-reduction process
OS10G0460000	1.07333	0.303333	-1.82312	1.08231e-05	0.00039096	yes	-	-	-	-	-	-	-	-
OS10G0469700	1.49	0.516667	-1.52801	0.00172131	0.0234083	yes	-	Leucine Rich Repeat family protein, expressed; Os10g0469700 protein; cDNA clone:J013052O14, full insert sequence [Source:UniProtKB/TrEMBL;Acc:Q337L7]	-	-	-	-	GO:0005488//binding;GO:0005515//protein binding	-
OS10G0489000	7.63667	2.66667	-1.51791	5.28548e-05	0.0014407	yes	-	-	-	-	-	-	-	-
OS10G0505900	17.8967	6.91	-1.37293	2.25864e-17	9.65648e-15	yes	-	-	-	-	-	-	-	-
OS10G0521500	3.74667	1.66333	-1.17153	3.38325e-05	0.00100372	yes	-	Hydrolase, alpha/beta fold family protein, putative, expressed; Os10g0521500 protein; Putative alpha/beta hydrolase; Putative uncharacterized protein OSJNBb0028C01.45; cDNA clone:001-203-A03, full insert sequence [Source:UniProtKB/TrEMBL;Acc:Q9FWB5]	-	-	-	-	GO:0003824//catalytic activity;GO:0016787//hydrolase activity	-
OS10G0525400	1.26667	0.236667	-2.42011	0.000712363	0.0117759	yes	-	Glutathione S-transferase, N-terminal domain containing protein, expressed; Os10g0525400 protein; Putative glutathione S-transferase; Putative glutathione S-transferase OsGSTU15; cDNA clone:001-039-H04, full insert sequence; cDNA clone:006-303-G04, full insert sequence; cDNA clone:J013099B17, full insert sequence [Source:UniProtKB/TrEMBL;Acc:Q945W3]	-	-	-	GO:0044464//cell part;GO:0005737//cytoplasm;GO:0005622//intracellular;GO:0043229//intracellular organelle;GO:0043231//intracellular membrane-bounded organelle;GO:0005623//cell;GO:0009507//chloroplast;GO:0009536//plastid;GO:0044444//cytoplasmic part;GO:0043227//membrane-bounded organelle;GO:0043226//organelle;GO:0044424//intracellular part	GO:0005488//binding;GO:0016740//transferase activity;GO:0003824//catalytic activity;GO:0005515//protein binding	GO:0032501//multicellular organismal process;GO:0046686//response to cadmium ion;GO:0010035//response to inorganic substance;GO:0048569//post-embryonic organ development;GO:0048527//lateral root development;GO:0048856//anatomical structure development;GO:1901652//response to peptide;GO:0010038//response to metal ion;GO:0044699//single-organism process;GO:0048364//root development;GO:0080167//resp…
OS10G0528400	101.85	48.6167	-1.06692	2.25833e-17	9.65648e-15	yes	-	Glutathione S-transferase GSTU6, putative, expressed; Os10g0528400 protein; Putative glutathione S-transferase; Putative glutathione S-transferase OsGSTU3 [Source:UniProtKB/TrEMBL;Acc:Q9FUE3]	Metabolism	Metabolism of other amino acids	ko00480//Glutathione metabolism	GO:0044424//intracellular part;GO:0043226//organelle;GO:0009507//chloroplast;GO:0043227//membrane-bounded organelle;GO:0043229//intracellular organelle;GO:0005622//intracellular;GO:0005623//cell;GO:0044464//cell part;GO:0005737//cytoplasm;GO:0043231//intracellular membrane-bounded organelle;GO:0044444//cytoplasmic part;GO:0009536//plastid	GO:0003824//catalytic activity;GO:0005488//binding;GO:0016740//transferase activity;GO:0005515//protein binding	GO:0032502//developmental process;GO:0048569//post-embryonic organ development;GO:0010243//response to organonitrogen compound;GO:0032501//multicellular organismal process;GO:0044767//single-organism developmental process;GO:0010033//response to organic substance;GO:0009639//response to red or far red light;GO:0010038//response to metal ion;GO:0044707//single-multicellular organism process;GO:004…
OS10G0532300	1.44667	0.453333	-1.67409	0.00413178	0.0445125	yes	-	Heavy metal-associated domain containing protein, expressed; Os10g0532300 protein; Putative uncharacterized protein OSJNBa0053C23.18; cDNA clone:J023035E16, full insert sequence [Source:UniProtKB/TrEMBL;Acc:Q8LN41]	-	-	-	-	GO:0043167//ion binding;GO:0005488//binding;GO:0046872//metal ion binding;GO:0043169//cation binding	GO:0006811//ion transport;GO:0044765//single-organism transport;GO:0006812//cation transport;GO:0030001//metal ion transport;GO:1902578//single-organism localization;GO:0044699//single-organism process;GO:0006810//transport;GO:0051179//localization;GO:0051234//establishment of localization
OS10G0540300	55.0233	17.8933	-1.62062	2.10259e-21	1.2867e-18	yes	-	-	-	-	-	-	-	-
OS10G0547650	1.9	0.87	-1.12691	0.00435741	0.0460531	yes	-	-	-	-	-	-	-	-
OS10G0567600	0.583333	1.77667	1.60678	0.000115714	0.00276527	yes	-	-	-	-	-	-	-	-
OS10G0578050	1.61667	0.333333	-2.27798	0.000113177	0.00272131	yes	-	-	-	-	-	-	-	-
OS10G0580500	2.57	6.86667	1.41784	2.96571e-05	0.000900386	yes	-	-	-	-	-	-	-	-
OS10G0580550	1.37	0.523333	-1.38837	5.79297e-06	0.000235243	yes	-	-	-	-	-	-	-	-
OS11G0107600	4.36	1.57667	-1.46745	0.000104275	0.00252477	yes	-	-	-	-	-	-	-	-
OS11G0134600	17.8433	39.19	1.1351	4.80405e-08	4.07431e-06	yes	-	-	-	-	-	-	-	-
OS11G0134700	9.65667	3.47	-1.47659	2.32182e-11	4.39026e-09	yes	-	Latex-abundant protein, putative, expressed; Os11g0134700 protein; cDNA clone:J013001B03, full insert sequence [Source:UniProtKB/TrEMBL;Acc:Q2RAW9]	-	-	-	GO:0048046//apoplast;GO:0005576//extracellular region	GO:0016787//hydrolase activity;GO:0070011//peptidase activity, acting on L-amino acid peptides;GO:0004197//cysteine-type endopeptidase activity;GO:0008234//cysteine-type peptidase activity;GO:0003824//catalytic activity;GO:0004175//endopeptidase activity;GO:0008233//peptidase activity	GO:0071704//organic substance metabolic process;GO:0006508//proteolysis;GO:0008152//metabolic process;GO:0044238//primary metabolic process;GO:0043170//macromolecule metabolic process;GO:0019538//protein metabolic process
OS11G0181200	9.26	3.59333	-1.36569	1.09955e-05	0.000395581	yes	-	-	-	-	-	-	-	-
OS11G0182500	0.933333	0.0466667	-4.32193	0.00178702	0.0240608	yes	-	Expressed protein; Os11g0182500 protein; cDNA clone:J013134J17, full insert sequence [Source:UniProtKB/TrEMBL;Acc:Q2R9Q1]	-	-	-	-	GO:0005488//binding;GO:0005515//protein binding	-
OS11G0202600	0.02	0.73	5.18982	1.21573e-05	0.00042922	yes	-	-	-	-	-	-	-	-
OS11G0206000	0.0933333	3.64	5.2854	1.06568e-06	5.73449e-05	yes	-	-	-	-	-	-	-	-
OS11G0210600	4.63	1.67	-1.47116	1.94454e-06	9.45312e-05	yes	-	Os11g0210600 protein [Source:UniProtKB/TrEMBL;Acc:Q0ITW6]	Metabolism	Amino acid metabolism;Global and Overview;Carbohydrate metabolism;Lipid metabolism	ko00010//Glycolysis / Gluconeogenesis;ko00071//Fatty acid degradation;ko00350//Tyrosine metabolism;ko01220//Degradation of aromatic compounds	GO:0005623//cell;GO:0044464//cell part;GO:0005886//plasma membrane;GO:0005622//intracellular;GO:0016020//membrane;GO:0044424//intracellular part;GO:0005737//cytoplasm;GO:0071944//cell periphery;GO:0044444//cytoplasmic part;GO:0005829//cytosol	GO:0008270//zinc ion binding;GO:0005488//binding;GO:0003824//catalytic activity;GO:0016614//oxidoreductase activity, acting on CH-OH group of donors;GO:0046872//metal ion binding;GO:0004022//alcohol dehydrogenase (NAD) activity;GO:0016491//oxidoreductase activity;GO:0016616//oxidoreductase activity, acting on the CH-OH group of donors, NAD or NADP as acceptor;GO:0046914//transition metal ion bind…	GO:0070482//response to oxygen levels;GO:0036293//response to decreased oxygen levels;GO:0046686//response to cadmium ion;GO:0055114//oxidation-reduction process;GO:0001666//response to hypoxia;GO:0010035//response to inorganic substance;GO:0006970//response to osmotic stress;GO:0010038//response to metal ion;GO:0044710//single-organism metabolic process;GO:0008152//metabolic process;GO:0009628//…
OS11G0211800	83.6233	23.17	-1.85165	1.60264e-35	2.94227e-32	yes	-	Os11g0211800 protein; cDNA clone:001-024-A10, full insert sequence [Source:UniProtKB/TrEMBL;Acc:Q2R8Y4]	-	-	-	GO:0005576//extracellular region	GO:0008200//ion channel inhibitor activity;GO:0016247//channel regulator activity;GO:0098772//molecular function regulator;GO:0016248//channel inhibitor activity	GO:0009405//pathogenesis;GO:0051704//multi-organism process
OS11G0228600	0.566667	1.36667	1.27009	0.00108033	0.0162492	yes	-	-	-	-	-	-	-	-
OS11G0232100	1.53667	0.68	-1.1762	0.00201109	0.0263392	yes	-	Leucine Rich Repeat family protein, expressed; Leucine Rich Repeat, putative; Os11g0232100 protein [Source:UniProtKB/TrEMBL;Acc:Q53MD2]	-	-	-	GO:0044425//membrane part;GO:0016021//integral component of membrane;GO:0016020//membrane;GO:0031224//intrinsic component of membrane	GO:0043168//anion binding;GO:0016740//transferase activity;GO:0000166//nucleotide binding;GO:0001882//nucleoside binding;GO:0032555//purine ribonucleotide binding;GO:0097367//carbohydrate derivative binding;GO:0017076//purine nucleotide binding;GO:0016773//phosphotransferase activity, alcohol group as acceptor;GO:0003824//catalytic activity;GO:0016772//transferase activity, transferring phosphoru…	GO:0044237//cellular metabolic process;GO:0019538//protein metabolic process;GO:0071704//organic substance metabolic process;GO:0016310//phosphorylation;GO:0043412//macromolecule modification;GO:0043170//macromolecule metabolic process;GO:0036211//protein modification process;GO:0009987//cellular process;GO:0008152//metabolic process;GO:0006468//protein phosphorylation;GO:0006793//phosphorus meta…
OS11G0233400	3.72	14.79	1.99125	4.2976e-13	1.09941e-10	yes	-	-	-	-	-	-	-	-
OS11G0241200	5.09	1.92333	-1.40406	0.00258248	0.0318448	yes	-	-	-	-	-	-	-	-
OS11G0255200	2.67667	7.15333	1.41818	0.000767311	0.0124451	yes	-	-	-	-	-	-	-	-
OS11G0280600	3.55667	0.33	-3.42999	2.551e-07	1.75367e-05	yes	-	-	-	-	-	-	-	-
OS11G0284600	2.04	6.74333	1.72489	1.49532e-06	7.52726e-05	yes	-	-	-	-	-	-	-	-
OS11G0287000	1.92	0.403333	-2.25106	0.0030916	0.0362876	yes	-	-	-	-	-	-	-	-
OS11G0294800	1.14667	0.106667	-3.42626	0.000366423	0.00693094	yes	-	Expressed protein; Os11g0294800 protein [Source:UniProtKB/TrEMBL;Acc:Q53MG7]	-	-	-	-	GO:0032549//ribonucleoside binding;GO:0097159//organic cyclic compound binding;GO:0004672//protein kinase activity;GO:0003824//catalytic activity;GO:0032553//ribonucleotide binding;GO:0097367//carbohydrate derivative binding;GO:0036094//small molecule binding;GO:1901265//nucleoside phosphate binding;GO:0001883//purine nucleoside binding;GO:0032555//purine ribonucleotide binding;GO:0035639//purine…	GO:0044267//cellular protein metabolic process;GO:0071704//organic substance metabolic process;GO:0044260//cellular macromolecule metabolic process;GO:0006796//phosphate-containing compound metabolic process;GO:0006464//cellular protein modification process;GO:0043412//macromolecule modification;GO:0006468//protein phosphorylation;GO:0009987//cellular process;GO:0006793//phosphorus metabolic proc…
OS11G0303400	3.45333	0.886667	-1.96153	7.53315e-05	0.00195448	yes	-	-	-	-	-	GO:0044464//cell part;GO:0005622//intracellular;GO:0005623//cell	GO:0036094//small molecule binding;GO:0019001//guanyl nucleotide binding;GO:0005525//GTP binding;GO:0032553//ribonucleotide binding;GO:0043167//ion binding;GO:0032550//purine ribonucleoside binding;GO:0001883//purine nucleoside binding;GO:0001882//nucleoside binding;GO:1901363//heterocyclic compound binding;GO:0097159//organic cyclic compound binding;GO:0035639//purine ribonucleoside triphosphate…	GO:0050789//regulation of biological process;GO:0044700//single organism signaling;GO:0007154//cell communication;GO:0065007//biological regulation;GO:0007165//signal transduction;GO:0007264//small GTPase mediated signal transduction;GO:0023052//signaling;GO:0009987//cellular process;GO:0044699//single-organism process;GO:0050896//response to stimulus;GO:0044763//single-organism cellular process;…
OS11G0304050	2.25	7.77	1.78799	2.59313e-10	3.90974e-08	yes	-	Os11g0304050 protein [Source:UniProtKB/TrEMBL;Acc:A3CAR4]	-	-	-	-	GO:0046983//protein dimerization activity;GO:0008171//O-methyltransferase activity;GO:0005488//binding;GO:0003824//catalytic activity;GO:0016740//transferase activity;GO:0005515//protein binding;GO:0008168//methyltransferase activity;GO:0016741//transferase activity, transferring one-carbon groups	GO:0008152//metabolic process;GO:0032259//methylation
OS11G0307600	5.28	1.33667	-1.9819	1.66453e-05	0.000553837	yes	-	Expressed protein; Os11g0307600 protein [Source:UniProtKB/TrEMBL;Acc:Q2R6F5]	-	-	-	-	GO:0008233//peptidase activity;GO:0003824//catalytic activity;GO:0008234//cysteine-type peptidase activity;GO:0070011//peptidase activity, acting on L-amino acid peptides;GO:0016787//hydrolase activity	GO:0043170//macromolecule metabolic process;GO:0006508//proteolysis;GO:0071704//organic substance metabolic process;GO:0019538//protein metabolic process;GO:0044238//primary metabolic process;GO:0008152//metabolic process
OS11G0417300	2.65333	1.16667	-1.18541	0.00394862	0.0431089	yes	-	-	-	-	-	-	-	-
OS11G0425300	2.90333	1.23667	-1.23125	0.000271559	0.00548212	yes	-	Expressed protein; Os11g0425300 protein; cDNA clone:J013039B05, full insert sequence [Source:UniProtKB/TrEMBL;Acc:Q53K51]	-	-	-	-	GO:0003674//molecular_function	GO:0008150//biological_process
OS11G0432600	2.85667	1.38	-1.04966	0.00245516	0.0306162	yes	-	Os11g0432600 protein; Oxidoreductase, short chain dehydrogenase/reductase family protein, expressed [Source:UniProtKB/TrEMBL;Acc:Q2R5M5]	-	-	-	-	GO:0003824//catalytic activity;GO:0016491//oxidoreductase activity	GO:0044699//single-organism process;GO:0055114//oxidation-reduction process;GO:0008152//metabolic process;GO:0044710//single-organism metabolic process
OS11G0443700	3.96	1.00333	-1.9807	0.000103569	0.00251352	yes	-	Os11g0443700 protein; Short chain alcohol dehydrogenase, putative; Tropinone reductase, putative, expressed; cDNA clone:002-140-G04, full insert sequence [Source:UniProtKB/TrEMBL;Acc:Q53KZ3]	-	-	-	-	GO:0016491//oxidoreductase activity;GO:0003824//catalytic activity	GO:0044699//single-organism process;GO:0055114//oxidation-reduction process;GO:0044710//single-organism metabolic process;GO:0008152//metabolic process
OS11G0451700	416.57	201.727	-1.04616	4.35857e-25	3.67652e-22	yes	-	Dehydrin family protein, expressed; Embryogenic-cell protein 40 (Ecp40); Os11g0451700 protein [Source:UniProtKB/TrEMBL;Acc:Q53JR9]	-	-	-	-	-	GO:0009628//response to abiotic stimulus;GO:0009415//response to water;GO:0001101//response to acid chemical;GO:0006950//response to stress;GO:1901700//response to oxygen-containing compound;GO:0042221//response to chemical;GO:0010035//response to inorganic substance;GO:0050896//response to stimulus
OS11G0453900	2.84333	0.606667	-2.22861	0.000713416	0.011787	yes	RAB16D	Dehydrin Rab16D [Source:UniProtKB/Swiss-Prot;Acc:Q2R4Z8]	-	-	-	-	-	GO:0050896//response to stimulus;GO:0010035//response to inorganic substance;GO:0009628//response to abiotic stimulus;GO:1901700//response to oxygen-containing compound;GO:0006950//response to stress;GO:0009415//response to water;GO:0042221//response to chemical;GO:0001101//response to acid chemical
OS11G0454000	21.6967	6.06	-1.84008	6.39688e-16	2.37675e-13	yes	RAB16C	Dehydrin Rab16C [Source:UniProtKB/Swiss-Prot;Acc:Q2R4Z7]	-	-	-	-	-	GO:0001101//response to acid chemical;GO:0006950//response to stress;GO:0050896//response to stimulus;GO:1901700//response to oxygen-containing compound;GO:0042221//response to chemical;GO:0009628//response to abiotic stimulus;GO:0009415//response to water;GO:0010035//response to inorganic substance
OS11G0454200	27.1433	9.12333	-1.57296	3.6928e-13	9.60436e-11	yes	RAB16B	Dehydrin Rab16B [Source:UniProtKB/Swiss-Prot;Acc:Q2R4Z5]	-	-	-	-	-	GO:0042221//response to chemical;GO:0050896//response to stimulus;GO:0001101//response to acid chemical;GO:0006950//response to stress;GO:1901700//response to oxygen-containing compound;GO:0009415//response to water;GO:0009628//response to abiotic stimulus;GO:0010035//response to inorganic substance
OS11G0454300	333.27	121.18	-1.45954	1.78086e-34	3.08782e-31	yes	RAB21	Water stress-inducible protein Rab21 [Source:UniProtKB/Swiss-Prot;Acc:Q2R4Z4]	-	-	-	-	-	GO:0009415//response to water;GO:0001101//response to acid chemical;GO:1901700//response to oxygen-containing compound;GO:0006950//response to stress;GO:0010035//response to inorganic substance;GO:0050896//response to stimulus;GO:0009628//response to abiotic stimulus;GO:0042221//response to chemical
OS11G0465200	4.04667	0.316667	-3.6757	5.28795e-22	3.43827e-19	yes	-	Cytochrome P450 family protein, expressed; Os11g0465200 protein; cDNA clone:J013043F18, full insert sequence [Source:UniProtKB/TrEMBL;Acc:Q2R4P9]	-	-	-	-	GO:0020037//heme binding;GO:0097159//organic cyclic compound binding;GO:0046914//transition metal ion binding;GO:0005506//iron ion binding;GO:1901363//heterocyclic compound binding;GO:0043167//ion binding;GO:0016491//oxidoreductase activity;GO:0003824//catalytic activity;GO:0043169//cation binding;GO:0004497//monooxygenase activity;GO:0046906//tetrapyrrole binding;GO:0046872//metal ion binding;GO…	GO:0008152//metabolic process;GO:0044710//single-organism metabolic process;GO:0055114//oxidation-reduction process;GO:0044699//single-organism process
OS11G0465750	4.43	0.3	-3.88427	1.82507e-15	6.52579e-13	yes	-	-	-	-	-	-	-	-
OS11G0470600	4.92	1.72333	-1.51346	1.39696e-05	0.00047911	yes	-	-	-	-	-	-	-	-
OS11G0471100	3.72667	1.44	-1.37182	0.00358087	0.0403518	yes	-	-	-	-	-	-	-	-
OS11G0474100	5.23333	0.783333	-2.74003	1.14128e-09	1.46626e-07	yes	-	-	-	-	-	-	-	-
OS11G0475500	3.58667	1.03	-1.8	8.78025e-05	0.00220637	yes	-	-	-	-	-	-	-	-
OS11G0477400	3.37	1.64667	-1.0332	0.00261903	0.0321853	yes	-	-	-	-	-	-	-	-
OS11G0512100	19.2267	39.5333	1.03996	1.18964e-15	4.3173e-13	yes	-	NAM protein; No apical meristem protein; cDNA, clone: J075106F03, full insert sequence [Source:UniProtKB/TrEMBL;Acc:Q2R3N4]	-	-	-	GO:0044464//cell part;GO:0005623//cell;GO:0043226//organelle;GO:0005634//nucleus;GO:0043231//intracellular membrane-bounded organelle;GO:0043229//intracellular organelle;GO:0005622//intracellular;GO:0043227//membrane-bounded organelle;GO:0044424//intracellular part	GO:0005488//binding;GO:1901363//heterocyclic compound binding;GO:0003677//DNA binding;GO:0097159//organic cyclic compound binding;GO:0003676//nucleic acid binding	GO:0006725//cellular aromatic compound metabolic process;GO:0008152//metabolic process;GO:0006807//nitrogen compound metabolic process;GO:0060255//regulation of macromolecule metabolic process;GO:0006139//nucleobase-containing compound metabolic process;GO:0065007//biological regulation;GO:1903506//regulation of nucleic acid-templated transcription;GO:1901360//organic cyclic compound metabolic pr…
OS11G0521500	28.3133	14.1433	-1.00136	2.21686e-09	2.63073e-07	yes	-	Acyl carrier protein [Source:UniProtKB/TrEMBL;Acc:Q2R3H6]	-	-	-	GO:0044435//plastid part;GO:0005622//intracellular;GO:0031967//organelle envelope;GO:0043229//intracellular organelle;GO:0043226//organelle;GO:0009941//chloroplast envelope;GO:0043231//intracellular membrane-bounded organelle;GO:0009526//plastid envelope;GO:0044446//intracellular organelle part;GO:0043227//membrane-bounded organelle;GO:0009532//plastid stroma;GO:0009536//plastid;GO:0044444//cytop…	GO:0000036//ACP phosphopantetheine attachment site binding involved in fatty acid biosynthetic process;GO:0048037//cofactor binding;GO:0044620//ACP phosphopantetheine attachment site binding;GO:0031177//phosphopantetheine binding;GO:0043168//anion binding;GO:0036094//small molecule binding;GO:0019842//vitamin binding;GO:0051192//prosthetic group binding;GO:0033218//amide binding;GO:0043167//ion b…	GO:0010033//response to organic substance;GO:0046483//heterocycle metabolic process;GO:0046490//isopentenyl diphosphate metabolic process;GO:0009607//response to biotic stimulus;GO:0009644//response to high light intensity;GO:0016053//organic acid biosynthetic process;GO:0009058//biosynthetic process;GO:0007275//multicellular organismal development;GO:0016072//rRNA metabolic process;GO:0009416//r…
OS11G0533400	17.46	6.8	-1.36045	7.94135e-10	1.05468e-07	yes	-	-	-	-	-	-	-	-
OS11G0549900	2.61667	1.05	-1.31734	0.000939506	0.0145663	yes	-	cDNA, clone: J080303C17, full insert sequence [Source:UniProtKB/TrEMBL;Acc:B7F9J4]	-	-	-	GO:0044464//cell part;GO:0009534//chloroplast thylakoid;GO:0009535//chloroplast thylakoid membrane;GO:0009579//thylakoid;GO:0034357//photosynthetic membrane;GO:0005737//cytoplasm;GO:0044435//plastid part;GO:0016020//membrane;GO:0055035//plastid thylakoid membrane;GO:0042651//thylakoid membrane;GO:0043227//membrane-bounded organelle;GO:0009507//chloroplast;GO:0044422//organelle part;GO:0043226//or…	GO:0003674//molecular_function	GO:0008150//biological_process
OS11G0559200	0.41	0.0533333	-2.94251	0.000731997	0.012024	yes	-	Leucine Rich Repeat family protein; Os11g0559200 protein [Source:UniProtKB/TrEMBL;Acc:Q2R2K5]	-	-	-	GO:0044464//cell part;GO:0016020//membrane;GO:0044425//membrane part;GO:0005737//cytoplasm;GO:0031224//intrinsic component of membrane;GO:0005623//cell;GO:0005622//intracellular;GO:0009536//plastid;GO:0044444//cytoplasmic part;GO:0043231//intracellular membrane-bounded organelle;GO:0071944//cell periphery;GO:0016021//integral component of membrane;GO:0005886//plasma membrane;GO:0009507//chloropla…	GO:0000166//nucleotide binding;GO:0035639//purine ribonucleoside triphosphate binding;GO:0032549//ribonucleoside binding;GO:0097159//organic cyclic compound binding;GO:0004674//protein serine/threonine kinase activity;GO:0097367//carbohydrate derivative binding;GO:0001883//purine nucleoside binding;GO:0005524//ATP binding;GO:0036094//small molecule binding;GO:0016740//transferase activity;GO:0032…	GO:0044260//cellular macromolecule metabolic process;GO:0006468//protein phosphorylation;GO:0008152//metabolic process;GO:0071704//organic substance metabolic process;GO:0044267//cellular protein metabolic process;GO:0044238//primary metabolic process;GO:0006796//phosphate-containing compound metabolic process;GO:0019538//protein metabolic process;GO:0044237//cellular metabolic process;GO:0043412…
OS11G0588600	1.43333	0.59	-1.28059	0.00106211	0.0160526	yes	-	Os11g0588600 protein [Source:UniProtKB/TrEMBL;Acc:C7J9B9]	-	-	-	-	GO:0001883//purine nucleoside binding;GO:0043167//ion binding;GO:1901265//nucleoside phosphate binding;GO:0097367//carbohydrate derivative binding;GO:0001882//nucleoside binding;GO:0032555//purine ribonucleotide binding;GO:0000166//nucleotide binding;GO:0036094//small molecule binding;GO:0032549//ribonucleoside binding;GO:0043168//anion binding;GO:0032550//purine ribonucleoside binding;GO:0032559…	-
OS11G0592200	26.3633	11.26	-1.22733	0.00065195	0.0109749	yes	-	Os11g0592200 protein; Pathogenesis-related protein; Win1, putative, expressed; cDNA clone:J023075A19, full insert sequence [Source:UniProtKB/TrEMBL;Acc:Q941F5]	-	-	-	-	-	GO:0009617//response to bacterium;GO:0009723//response to ethylene;GO:0080027//response to herbivore;GO:0006950//response to stress;GO:0002376//immune system process;GO:0009627//systemic acquired resistance;GO:0042742//defense response to bacterium;GO:0043207//response to external biotic stimulus;GO:0009607//response to biotic stimulus;GO:0045087//innate immune response;GO:0051704//multi-organism…
OS11G0596250	0.001	7.31	12.8357	4.71943e-48	1.84117e-44	yes	-	-	-	-	-	-	-	-
OS11G0598900	2.41667	0.596667	-2.01802	4.70619e-05	0.00131026	yes	-	Putative uncharacterized protein [Source:UniProtKB/TrEMBL;Acc:B9G8A6]	-	-	-	-	GO:0005488//binding;GO:0005515//protein binding	-
OS11G0607200	4.50333	1.93	-1.22239	0.000733099	0.0120306	yes	-	BRASSINOSTEROID INSENSITIVE 1-associated receptor kinase 1, putative, expressed; Os11g0607200 protein; Uncharacterized protein [Source:UniProtKB/TrEMBL;Acc:Q2R1F3]	-	-	-	GO:0005886//plasma membrane;GO:0071944//cell periphery;GO:0044464//cell part;GO:0016020//membrane;GO:0016021//integral component of membrane;GO:0044425//membrane part;GO:0005623//cell;GO:0031224//intrinsic component of membrane	GO:0016773//phosphotransferase activity, alcohol group as acceptor;GO:0004674//protein serine/threonine kinase activity;GO:0043167//ion binding;GO:0043168//anion binding;GO:0032549//ribonucleoside binding;GO:0005524//ATP binding;GO:0003824//catalytic activity;GO:0036094//small molecule binding;GO:0032550//purine ribonucleoside binding;GO:0097159//organic cyclic compound binding;GO:1901265//nucleo…	GO:0006464//cellular protein modification process;GO:0071704//organic substance metabolic process;GO:0036211//protein modification process;GO:0019538//protein metabolic process;GO:0044238//primary metabolic process;GO:0044237//cellular metabolic process;GO:0008152//metabolic process;GO:0043412//macromolecule modification;GO:0006796//phosphate-containing compound metabolic process;GO:0044260//cell…
OS11G0634200	3.11333	1.38333	-1.17031	0.00139632	0.0199356	yes	-	-	-	-	-	-	-	-
OS11G0634500	181.183	88.5333	-1.03316	2.84838e-13	7.53372e-11	yes	-	40S ribosomal protein S29, putative, expressed; Os03g0773150 protein; Os12g0508300 protein; Putative ribosomal protein S29 [Source:UniProtKB/TrEMBL;Acc:Q7XZX4]	Genetic Information Processing	Translation	ko03010//Ribosome;ko03010//Ribosome;ko03010//Ribosome	GO:0044444//cytoplasmic part;GO:0044422//organelle part;GO:0022626//cytosolic ribosome;GO:0044445//cytosolic part;GO:0005829//cytosol;GO:0032991//macromolecular complex;GO:0015935//small ribosomal subunit;GO:0005623//cell;GO:0022627//cytosolic small ribosomal subunit;GO:0005622//intracellular;GO:0044464//cell part;GO:0005737//cytoplasm;GO:0043228//non-membrane-bounded organelle;GO:0044424//intrac…	GO:0003723//RNA binding;GO:0003676//nucleic acid binding;GO:0097159//organic cyclic compound binding;GO:0005488//binding;GO:0005198//structural molecule activity;GO:1901363//heterocyclic compound binding;GO:0003735//structural constituent of ribosome	GO:0044238//primary metabolic process;GO:1901576//organic substance biosynthetic process;GO:0044249//cellular biosynthetic process;GO:0044237//cellular metabolic process;GO:0008152//metabolic process;GO:0034645//cellular macromolecule biosynthetic process;GO:0009987//cellular process;GO:0019538//protein metabolic process;GO:0009058//biosynthetic process;GO:0044260//cellular macromolecule metaboli…
OS11G0652600	0.6	0.156667	-1.93726	0.00100364	0.0153622	yes	-	-	-	-	-	-	-	-
OS11G0661900	4.79333	1.38333	-1.79288	2.35854e-09	2.75692e-07	yes	-	-	-	-	-	-	-	-
OS11G0677400	0.373333	0.001	-8.54432	0.00295594	0.0351984	yes	-	Os11g0677400 protein; Plant invertase/pectin methylesterase inhibitor family protein, expressed; cDNA clone:J023020A19, full insert sequence [Source:UniProtKB/TrEMBL;Acc:Q2QZQ3]	-	-	-	-	GO:0004857//enzyme inhibitor activity;GO:0098772//molecular function regulator;GO:0030234//enzyme regulator activity;GO:0016787//hydrolase activity;GO:0030599//pectinesterase activity;GO:0016788//hydrolase activity, acting on ester bonds;GO:0003824//catalytic activity;GO:0052689//carboxylic ester hydrolase activity	GO:0065007//biological regulation;GO:0009892//negative regulation of metabolic process;GO:0019222//regulation of metabolic process;GO:0048519//negative regulation of biological process;GO:0050790//regulation of catalytic activity;GO:0044092//negative regulation of molecular function;GO:0065009//regulation of molecular function;GO:0050789//regulation of biological process;GO:0043086//negative regu…
OS11G0698567	1.12667	2.73	1.27684	9.00064e-05	0.00224728	yes	-	-	-	-	-	-	-	-
OS11G0699532	3.41333	1.10667	-1.62496	4.68713e-05	0.00130729	yes	-	-	-	-	-	-	-	-
OS11G0704500	66.3667	30.3567	-1.12845	3.39993e-14	1.04031e-11	yes	MT1A	Metallothionein-like protein 1A [Source:UniProtKB/Swiss-Prot;Acc:P0C5B3]	-	-	-	-	GO:0046872//metal ion binding;GO:0043167//ion binding;GO:0046914//transition metal ion binding;GO:0043169//cation binding;GO:0005488//binding;GO:0005507//copper ion binding	-
OS12G0133850	0.343333	0.0233333	-3.87915	0.00288617	0.0345684	yes	-	-	-	-	-	-	-	-
OS12G0147800	20.84	9.70667	-1.10231	3.86466e-10	5.58407e-08	yes	PSK5	Phytosulfokines 5 [Source:UniProtKB/Swiss-Prot;Acc:O81277]	-	-	-	GO:0005576//extracellular region	GO:0005102//receptor binding;GO:0005488//binding;GO:0005515//protein binding;GO:0008083//growth factor activity	GO:0008283//cell proliferation;GO:0032502//developmental process;GO:0044763//single-organism cellular process;GO:0007275//multicellular organismal development;GO:0044699//single-organism process;GO:0032501//multicellular organismal process;GO:0009987//cellular process;GO:0030154//cell differentiation;GO:0048869//cellular developmental process;GO:0044707//single-multicellular organism process;GO:0…
OS12G0169000	6.25333	3.11667	-1.00462	0.000149229	0.00340536	yes	-	Amidase family protein, expressed [Source:UniProtKB/TrEMBL;Acc:Q2QX53]	-	-	-	-	GO:0016879//ligase activity, forming carbon-nitrogen bonds;GO:0016884//carbon-nitrogen ligase activity, with glutamine as amido-N-donor;GO:0003824//catalytic activity;GO:0016874//ligase activity	-
OS12G0173366	24.09	11.46	-1.07183	9.1867e-06	0.000340242	yes	-	Os12g0173366 protein; Sec61beta family protein, expressed; cDNA, clone: J065030N08, full insert sequence [Source:UniProtKB/TrEMBL;Acc:Q2QX17]	Genetic Information Processing;Cellular Processes	Transport and catabolism;Folding, sorting and degradation	ko04141//Protein processing in endoplasmic reticulum;ko04145//Phagosome;ko03060//Protein export	GO:0044425//membrane part;GO:0005623//cell;GO:0044464//cell part;GO:0071256//translocon complex;GO:0042175//nuclear outer membrane-endoplasmic reticulum membrane network;GO:0005783//endoplasmic reticulum;GO:0043226//organelle;GO:0044444//cytoplasmic part;GO:0044422//organelle part;GO:0043231//intracellular membrane-bounded organelle;GO:0012505//endomembrane system;GO:0044424//intracellular part;G…	-	GO:0051179//localization;GO:0051641//cellular localization;GO:0051234//establishment of localization;GO:0006810//transport;GO:0015031//protein transport;GO:0070727//cellular macromolecule localization;GO:0051649//establishment of localization in cell;GO:0008104//protein localization;GO:0046907//intracellular transport;GO:0045184//establishment of protein localization;GO:0034613//cellular protein …
OS12G0180900	4.88667	1.76333	-1.47055	2.05543e-05	0.000659261	yes	-	-	-	-	-	-	-	-
OS12G0218100	7.62	2.49	-1.61365	4.25939e-07	2.72409e-05	yes	-	-	-	-	-	-	-	-
OS12G0226400	0.001	0.53	9.04985	0.00478671	0.0494843	yes	-	Putative uncharacterized protein [Source:UniProtKB/TrEMBL;Acc:A3CG06]	-	-	-	-	GO:0046914//transition metal ion binding;GO:0005488//binding;GO:0046872//metal ion binding;GO:0016491//oxidoreductase activity;GO:0043167//ion binding;GO:0008270//zinc ion binding;GO:0043169//cation binding;GO:0003824//catalytic activity	GO:0044710//single-organism metabolic process;GO:0055114//oxidation-reduction process;GO:0008152//metabolic process;GO:0044699//single-organism process
OS12G0250900	1.82333	0.74	-1.30098	0.0033146	0.0381307	yes	-	-	-	-	-	-	-	-
OS12G0269100	26.2767	259.037	3.3013	2.91668e-70	3.03431e-66	yes	-	Os12g0269101 protein; Protease inhibitor/seed storage/LTP family protein, expressed; cDNA, clone: J075160B15, full insert sequence [Source:UniProtKB/TrEMBL;Acc:Q2QUA9]	-	-	-	-	GO:0016787//hydrolase activity;GO:0003824//catalytic activity;GO:0008233//peptidase activity;GO:0045735//nutrient reservoir activity	GO:0006508//proteolysis;GO:0044238//primary metabolic process;GO:0019538//protein metabolic process;GO:0071704//organic substance metabolic process;GO:0008152//metabolic process;GO:0043170//macromolecule metabolic process
OS12G0409800	3.38333	1.61667	-1.06542	1.4453e-06	7.28928e-05	yes	-	-	-	-	-	-	-	-
OS12G0418600	3.66333	1.1	-1.73565	0.00429973	0.0456589	yes	-	-	-	-	-	-	-	-
OS12G0484900	1.58333	0.683333	-1.2123	0.00290993	0.0348098	yes	GRF7	Growth-regulating factor 7 [Source:UniProtKB/Swiss-Prot;Acc:Q6AWY2]	-	-	-	GO:0043226//organelle;GO:0044464//cell part;GO:0005623//cell;GO:0005634//nucleus;GO:0043231//intracellular membrane-bounded organelle;GO:0044424//intracellular part;GO:0043229//intracellular organelle;GO:0005622//intracellular;GO:0043227//membrane-bounded organelle	GO:0043167//ion binding;GO:0005524//ATP binding;GO:0001883//purine nucleoside binding;GO:0030554//adenyl nucleotide binding;GO:0036094//small molecule binding;GO:0032555//purine ribonucleotide binding;GO:0005488//binding;GO:0035639//purine ribonucleoside triphosphate binding;GO:0097367//carbohydrate derivative binding;GO:0016787//hydrolase activity;GO:0032549//ribonucleoside binding;GO:0043168//a…	GO:1901576//organic substance biosynthetic process;GO:0032502//developmental process;GO:0090304//nucleic acid metabolic process;GO:0019219//regulation of nucleobase-containing compound metabolic process;GO:0009889//regulation of biosynthetic process;GO:0010467//gene expression;GO:0051252//regulation of RNA metabolic process;GO:0032774//RNA biosynthetic process;GO:0043170//macromolecule metabolic …
OS12G0507700	8.86	4.30333	-1.04185	8.56177e-05	0.00216367	yes	-	Expressed protein; Os12g0507700 protein [Source:UniProtKB/TrEMBL;Acc:Q2QQ43]	-	-	-	-	GO:0003674//molecular_function	GO:0006950//response to stress;GO:0050896//response to stimulus;GO:0008150//biological_process
OS12G0530300	3.06333	0.853333	-1.84392	0.00257689	0.0317885	yes	-	-	-	-	-	-	-	-
OS12G0548401	5.57333	2.04	-1.44997	0.000285314	0.00570433	yes	-	Os12g0548450 protein; Subtilisin-chymotrypsin inhibitor CI-1B, putative, expressed; cDNA, clone: J065025E22, full insert sequence [Source:UniProtKB/TrEMBL;Acc:Q2QNZ6]	-	-	-	-	GO:0004857//enzyme inhibitor activity;GO:0061135//endopeptidase regulator activity;GO:0030414//peptidase inhibitor activity;GO:0004866//endopeptidase inhibitor activity;GO:0030234//enzyme regulator activity;GO:0098772//molecular function regulator;GO:0061134//peptidase regulator activity;GO:0004867//serine-type endopeptidase inhibitor activity	GO:0009611//response to wounding;GO:0006950//response to stress;GO:0050896//response to stimulus
OS12G0548700	5.58	0.753333	-2.8889	4.54179e-05	0.00127243	yes	-	Os12g0548700 protein; Subtilisin-chymotrypsin inhibitor CI-1B, putative, expressed; cDNA clone:001-019-G06, full insert sequence [Source:UniProtKB/TrEMBL;Acc:Q2QNZ3]	-	-	-	-	GO:0061134//peptidase regulator activity;GO:0004867//serine-type endopeptidase inhibitor activity;GO:0030234//enzyme regulator activity;GO:0004866//endopeptidase inhibitor activity;GO:0098772//molecular function regulator;GO:0004857//enzyme inhibitor activity;GO:0030414//peptidase inhibitor activity;GO:0061135//endopeptidase regulator activity	GO:0009611//response to wounding;GO:0006950//response to stress;GO:0050896//response to stimulus
OS12G0560500	2.48667	1.02	-1.28564	0.00184026	0.0246204	yes	-	RNA pseudouridine synthase 1 [Source:UniProtKB/Swiss-Prot;Acc:Q2QNM3]	-	-	-	-	GO:1901363//heterocyclic compound binding;GO:0016866//intramolecular transferase activity;GO:0003676//nucleic acid binding;GO:0003824//catalytic activity;GO:0016853//isomerase activity;GO:0005488//binding;GO:0097159//organic cyclic compound binding;GO:0009982//pseudouridine synthase activity;GO:0003723//RNA binding	GO:0006950//response to stress;GO:0034976//response to endoplasmic reticulum stress;GO:0042221//response to chemical;GO:0043170//macromolecule metabolic process;GO:0006139//nucleobase-containing compound metabolic process;GO:0009266//response to temperature stimulus;GO:0044237//cellular metabolic process;GO:0044267//cellular protein metabolic process;GO:0044260//cellular macromolecule metabolic p…
OS12G0565100	0.553333	0.223333	-1.30895	0.00326467	0.0377814	yes	-	NB-ARC domain containing protein, expressed; cDNA clone:J013038N04, full insert sequence [Source:UniProtKB/TrEMBL;Acc:Q2QNH8]	-	-	-	-	GO:0097159//organic cyclic compound binding;GO:0043168//anion binding;GO:0032549//ribonucleoside binding;GO:0000166//nucleotide binding;GO:0097367//carbohydrate derivative binding;GO:0032550//purine ribonucleoside binding;GO:0032555//purine ribonucleotide binding;GO:1901265//nucleoside phosphate binding;GO:0005488//binding;GO:0001882//nucleoside binding;GO:0030554//adenyl nucleotide binding;GO:00…	GO:0006950//response to stress;GO:0050896//response to stimulus;GO:0006952//defense response
OS12G0567300	10.4333	4.89333	-1.09231	1.70985e-05	0.000565902	yes	MYBAS2	Myb-related protein MYBAS2 [Source:UniProtKB/Swiss-Prot;Acc:Q4JL76]	-	-	-	GO:0043231//intracellular membrane-bounded organelle;GO:0043229//intracellular organelle;GO:0043227//membrane-bounded organelle;GO:0005623//cell;GO:0005622//intracellular;GO:0044424//intracellular part;GO:0044464//cell part;GO:0043226//organelle;GO:0005634//nucleus	GO:0003682//chromatin binding;GO:0044877//macromolecular complex binding;GO:0097159//organic cyclic compound binding;GO:0003677//DNA binding;GO:0005488//binding;GO:1901363//heterocyclic compound binding;GO:0003676//nucleic acid binding	GO:0008152//metabolic process;GO:2000112//regulation of cellular macromolecule biosynthetic process;GO:0044237//cellular metabolic process;GO:0019438//aromatic compound biosynthetic process;GO:0006139//nucleobase-containing compound metabolic process;GO:0006807//nitrogen compound metabolic process;GO:0031323//regulation of cellular metabolic process;GO:1901360//organic cyclic compound metabolic p…
OS12G0573900	5.77	25.7433	2.15756	1.74218e-32	2.36407e-29	yes	-	-	-	-	-	-	-	-
OS12G0575300	13.1167	0.623333	-4.39525	6.46196e-25	5.17936e-22	yes	-	-	-	-	-	-	-	-
OS12G0575400	13.1167	0.623333	-4.39525	6.47213e-25	5.17936e-22	yes	-	-	-	-	-	-	-	-
OS12G0576100	345.407	148.223	-1.22052	1.12636e-24	8.78844e-22	yes	-	-	-	-	-	-	-	-
OS12G0583700	1.56	0.273333	-2.51281	0.000118407	0.00281669	yes	-	Os12g0583700 protein; Zinc finger, C2H2 type family protein, expressed [Source:UniProtKB/TrEMBL;Acc:Q2QN06]	-	-	-	-	GO:0046872//metal ion binding;GO:0043169//cation binding;GO:0097159//organic cyclic compound binding;GO:0043167//ion binding;GO:0003676//nucleic acid binding;GO:0005488//binding;GO:1901363//heterocyclic compound binding	-
OS12G0601800	3.01	1.04667	-1.52396	8.07906e-05	0.00206678	yes	-	BZIP transcription factor family protein, expressed [Source:UniProtKB/TrEMBL;Acc:Q2QMJ7]	-	-	-	-	GO:0001071//nucleic acid binding transcription factor activity;GO:0005488//binding;GO:0097159//organic cyclic compound binding;GO:0003676//nucleic acid binding;GO:0003700//sequence-specific DNA binding transcription factor activity;GO:0003677//DNA binding;GO:0043565//sequence-specific DNA binding;GO:1901363//heterocyclic compound binding	GO:0031323//regulation of cellular metabolic process;GO:0051252//regulation of RNA metabolic process;GO:0010468//regulation of gene expression;GO:0065007//biological regulation;GO:0050789//regulation of biological process;GO:0006355//regulation of transcription, DNA-templated;GO:0009889//regulation of biosynthetic process;GO:0051171//regulation of nitrogen compound metabolic process;GO:0080090//r…
OS12G0624100	2.15	0.536667	-2.00224	8.9506e-05	0.00224016	yes	-	-	-	-	-	-	-	-
OS12G0628600	7.34667	2.56	-1.52095	2.29335e-05	0.000721526	yes	-	Thaumatin-like protein [Source:UniProtKB/Swiss-Prot;Acc:P31110]	-	-	-	GO:0005576//extracellular region	-	-
OS12G0629700	9.71	4.46	-1.12243	0.000309305	0.00607132	yes	-	-	-	-	-	-	-	-
OS12G0630500	1.52333	0.26	-2.55065	0.000140811	0.00324813	yes	-	Alpha-amylase/trypsin inhibitor, putative, expressed; Os12g0630500 protein; cDNA, clone: J100052G13, full insert sequence [Source:UniProtKB/TrEMBL;Acc:Q2QLS3]	-	-	-	-	-	GO:0009620//response to fungus;GO:0009628//response to abiotic stimulus;GO:0045087//innate immune response;GO:0050896//response to stimulus;GO:0002376//immune system process;GO:0006955//immune response;GO:0009607//response to biotic stimulus;GO:0043207//response to external biotic stimulus;GO:0098542//defense response to other organism;GO:0009651//response to salt stress;GO:0006970//response to o…
OS12G0639200	0.743333	0.143333	-2.37464	0.00099388	0.0152653	yes	-	ATPase 3, putative, expressed; Os12g0639200 protein [Source:UniProtKB/TrEMBL;Acc:Q2QLK2]	-	-	-	GO:0005622//intracellular;GO:0044424//intracellular part;GO:0043226//organelle;GO:0043229//intracellular organelle;GO:0005737//cytoplasm;GO:0043227//membrane-bounded organelle;GO:0005623//cell;GO:0005783//endoplasmic reticulum;GO:0012505//endomembrane system;GO:0044444//cytoplasmic part;GO:0044464//cell part;GO:0005739//mitochondrion;GO:0043231//intracellular membrane-bounded organelle	GO:0016818//hydrolase activity, acting on acid anhydrides, in phosphorus-containing anhydrides;GO:0000166//nucleotide binding;GO:0032550//purine ribonucleoside binding;GO:0005524//ATP binding;GO:0035639//purine ribonucleoside triphosphate binding;GO:0036094//small molecule binding;GO:0005488//binding;GO:0097367//carbohydrate derivative binding;GO:0032555//purine ribonucleotide binding;GO:0016462/…	GO:0010033//response to organic substance;GO:1901700//response to oxygen-containing compound;GO:0009725//response to hormone;GO:0009719//response to endogenous stimulus;GO:0033993//response to lipid;GO:0050896//response to stimulus;GO:0097305//response to alcohol;GO:0001101//response to acid chemical;GO:0042221//response to chemical;GO:0009737//response to abscisic acid
